# Supplementary material for: Endogenous expression of inactive lysine deacetylases reveals deacetylation-dependent cellular mechanisms
Source: PLoS One. 2023 Sep 18;18(9):e0291779. doi: 10.1371/journal.pone.0291779 (PMC10506724; doi:10.1371/journal.pone.0291779)
Supplement: S2 Table — (XLSX) [file pone.0291779.s010.xlsx]

## Sheet: S2
Endogenous expression of inactive lysine deacetylases reveals deacetylation-dependent cellular mechanisms. Tasha B. Toro, Elena V. Skripnikova, Kiara E. Bornes, Kun Zhang, Terry J. Watt.
S2 Table. Significant gene expression changes in HT1080 KDAC6H216A relative to wild-type.
Gene	ENSEMBL	Uniprot	Regulation (vs WT)	log2FoldChange	p value	adj p value
ACOT2	ENSG00000119673	P49753	Down	-6.9378	1.19316e-09	5.67365e-07
MAGEC2	ENSG00000046774	Q9UBF1	Down	-6.81656	5.78486e-15	9.25262e-12
ACTN2	ENSG00000077522	P35609	Down	-6.74103	4.52214e-09	1.72962e-06
RP11-669N7.2	ENSG00000249196		Down	-6.56582	1.17482e-08	4.13396e-06
RBM11	ENSG00000185272	P57052	Down	-5.93853	6.47679e-06	0.00104544
CDR1-AS	ENSG00000281508		Down	-5.87838	6.04367e-08	1.77221e-05
LINC00632	ENSG00000203930		Down	-5.56402	1.07415e-05	0.00153647
WNT5B	ENSG00000111186	Q9H1J7	Down	-5.55057	6.69122e-06	0.00105293
TMPRSS15	ENSG00000154646	P98073	Down	-4.51365	2.1076e-07	5.22268e-05
ADRB2	ENSG00000169252	P07550	Down	-4.34205	1.50501e-05	0.00199092
ZNF91	ENSG00000167232	Q05481	Down	-4.17305	2.63091e-09	1.12712e-06
TMEM246	ENSG00000165152	Q9BRR3	Down	-4.08655	7.31859e-08	2.07683e-05
MMP1	ENSG00000196611	P03956	Down	-3.93169	1.39528e-68	2.45485e-64
MN1	ENSG00000169184	Q10571	Down	-3.92336	5.7737e-07	0.000126392
GLUL	ENSG00000135821	P15104	Down	-3.68211	1.00211e-30	5.87702e-27
RP11-468E2.2	ENSG00000259522	H3BMG7	Down	-3.64915	2.81082e-11	2.06056e-08
RP11-680F8.1	ENSG00000256802		Down	-3.55594	9.40795e-10	4.72924e-07
FZD3	ENSG00000104290	Q9NPG1	Down	-3.3971	2.10275e-06	0.000411064
EMILIN1	ENSG00000138080	Q9Y6C2	Down	-3.17595	1.79538e-09	8.31259e-07
TENM1	ENSG00000009694	Q9UKZ4	Down	-3.06865	3.51765e-06	0.000657047
IGDCC4	ENSG00000103742	Q8TDY8	Down	-3.05789	4.84818e-05	0.00523306
ZNF468	ENSG00000204604	Q5VIY5	Down	-3.04347	4.48575e-05	0.00502689
ZFP90	ENSG00000184939	Q8TF47	Down	-3.007	4.48913e-14	5.26545e-11
RP11-514P8.8	ENSG00000272949		Down	-2.97262	9.22957e-05	0.00907988
TNFRSF8	ENSG00000120949	P28908	Down	-2.81695	3.43463e-08	1.09871e-05
MGMT	ENSG00000170430	P16455	Down	-2.76757	2.52031e-11	1.92793e-08
AC009133.15	ENSG00000259952		Down	-2.48852	1.3677e-05	0.00185102
FLJ12825	ENSG00000248265		Down	-2.48534	8.87681e-05	0.00892449
GOLGA2P11	ENSG00000260062		Down	-2.45347	2.61626e-13	2.70768e-10
RP11-299H22.3	ENSG00000166104		Down	-2.40327	5.13144e-16	9.02826e-13
PAEP	ENSG00000122133	P09466	Down	-2.39822	9.32008e-09	3.4162e-06
NRSN2	ENSG00000125841	Q9GZP1	Down	-2.39663	4.79236e-10	2.4799e-07
RP11-299H22.6	ENSG00000261296		Down	-2.30473	3.90649e-08	1.22733e-05
CCDC169	ENSG00000242715		Down	-2.25543	6.70276e-06	0.00105293
OBSCN	ENSG00000154358	Q5VST9	Down	-2.24851	1.26886e-05	0.00177815
CSPG4P11	ENSG00000259726		Down	-2.23795	5.62662e-06	0.000933913
HSD11B1	ENSG00000117594	P28845	Down	-2.23	2.19674e-19	6.20232e-16
CPNE7	ENSG00000178773	Q9UBL6	Down	-2.22331	8.18374e-08	2.24976e-05
SPN	ENSG00000197471	P16150	Down	-2.21821	1.04785e-24	4.60895e-21
SERPINB1	ENSG00000021355	P30740	Down	-2.21588	2.14732e-09	9.45615e-07
DCHS1	ENSG00000166341	Q96JQ0	Down	-2.1474	5.04457e-07	0.000113787
FEZ1	ENSG00000149557	Q99689	Down	-2.14651	6.00545e-07	0.000128854
ADAMTS18	ENSG00000140873	Q8TE60	Down	-2.1424	4.83655e-13	4.72746e-10
NPIPB6	ENSG00000198156		Down	-2.09508	3.13859e-05	0.00371782
PVRL4	ENSG00000143217	Q96NY8	Down	-1.94925	3.20414e-11	2.25495e-08
MYOM3	ENSG00000142661		Down	-1.86855	4.42301e-07	0.000102393
CIITA	ENSG00000179583	P33076	Down	-1.86027	1.04276e-05	0.00151064
FMN2	ENSG00000155816	Q9NZ56	Down	-1.81905	3.29738e-10	1.8548e-07
RP11-705C15.3	ENSG00000257027		Down	-1.81329	3.26812e-05	0.00383329
UNC5B	ENSG00000107731	Q8IZJ1	Down	-1.80207	4.98327e-08	1.53817e-05
NELL2	ENSG00000184613	Q99435	Down	-1.70303	8.71888e-06	0.00132057
NRROS	ENSG00000174004	Q86YC3	Down	-1.63458	3.89172e-05	0.00447522
CROCCP3	ENSG00000080947	Q8IVE0	Down	-1.58721	2.71126e-08	9.00037e-06
TRNP1	ENSG00000253368	Q6NT89	Down	-1.56211	6.56543e-06	0.00105011
ZNF83	ENSG00000167766	P51522	Down	-1.50523	2.46767e-19	6.20232e-16
PDE1C	ENSG00000154678	Q14123	Down	-1.44941	2.15066e-05	0.0026647
SIGLEC15	ENSG00000197046	Q6ZMC9	Down	-1.42718	8.57425e-08	2.32085e-05
LPAR3	ENSG00000171517	Q9UBY5	Down	-1.39094	1.69313e-11	1.35404e-08
ADAM11	ENSG00000073670	O75078	Down	-1.38566	2.59929e-05	0.00319803
MIR548XHG	ENSG00000224141		Down	-1.34986	6.39105e-05	0.00665349
PLXDC2	ENSG00000120594		Down	-1.27412	2.64328e-05	0.00322958
DMKN	ENSG00000161249	Q6E0U4	Down	-1.27295	1.10217e-09	5.38654e-07
ACTL8	ENSG00000117148	Q9H568	Down	-1.25345	8.01702e-11	5.42506e-08
GAGE2A	ENSG00000189064		Down	-1.23241	5.47109e-08	1.6315e-05
CTSH	ENSG00000103811	P09668	Down	-1.2115	9.64264e-08	2.50586e-05
CD9	ENSG00000010278	P21926	Down	-1.21044	5.15538e-06	0.000872152
PARP16	ENSG00000138617	Q8N5Y8	Down	-1.20489	4.99322e-07	0.000113787
SBSN	ENSG00000189001	Q6UWP8	Down	-1.20485	1.51971e-05	0.00199535
CTD-3099C6.9	ENSG00000269825	A0A7P0TAN4	Down	-1.19745	5.60895e-07	0.000124916
ANKRD20A19P	ENSG00000196593		Down	-1.18656	3.54777e-06	0.000657047
VSTM4	ENSG00000165633	Q8IW00	Down	-1.16698	9.92064e-05	0.0096433
CSPG4	ENSG00000173546	Q6UVK1	Down	-1.16383	1.22738e-13	1.34966e-10
APLN	ENSG00000171388	Q9ULZ1	Down	-1.14934	9.68505e-08	2.50586e-05
VCAN	ENSG00000038427	P13611	Down	-1.14826	2.88986e-08	9.41559e-06
ADGRA2	ENSG00000020181	Q96PE1	Down	-1.1469	3.47354e-05	0.00404725
SH3YL1	ENSG00000035115	Q96HL8	Down	-1.14582	4.76664e-05	0.00520896
MT-ND6	ENSG00000198695	P03923	Down	-1.14172	8.64105e-15	1.21092e-11
PXDN	ENSG00000130508	Q92626	Down	-1.11476	3.05092e-06	0.000583455
ALS2CL	ENSG00000178038	Q60I27	Down	-1.11041	9.92238e-07	0.000205382
ENOSF1	ENSG00000132199	Q7L5Y1	Down	-1.10557	4.05406e-06	0.000727828
ZNF611	ENSG00000213020	Q8N823	Down	-1.10292	8.85418e-06	0.00132057
SCG5	ENSG00000166922	P05408	Down	-1.06982	2.79593e-10	1.63972e-07
SYNM	ENSG00000182253	O15061	Down	-1.05703	3.95297e-07	9.39845e-05
EYA4	ENSG00000112319	O95677	Down	-1.05147	5.87488e-06	0.000966007
MTATP6P1	ENSG00000248527		Down	-1.02781	8.62653e-06	0.00131978
SCN8A	ENSG00000196876	Q9UQD0	Down	-1.02735	1.89051e-05	0.00239293
NMRAL1	ENSG00000153406		Down	-1.00578	5.3908e-06	0.000903293
MYPN	ENSG00000138347	Q86TC9	Down	-0.956536	2.09022e-05	0.00260818
MT-ND1	ENSG00000198888	P03886	Down	-0.935966	3.9637e-10	2.11325e-07
ZDHHC23	ENSG00000184307	Q8IYP9	Down	-0.935789	1.4297e-05	0.00190562
MT-ND5	ENSG00000198786	P03915	Down	-0.929296	1.1077e-17	2.16544e-14
FLNC	ENSG00000128591	Q14315	Down	-0.923874	3.09524e-09	1.26646e-06
ITGB3	ENSG00000259207	P05106	Down	-0.911046	5.77761e-05	0.00608951
PRDM8	ENSG00000152784	Q9NQV8	Down	-0.910752	3.12445e-05	0.00371782
RP4-555D20.1	ENSG00000280435		Down	-0.898443	2.01688e-06	0.000398708
MT-ND4	ENSG00000198886	P03905	Down	-0.887753	8.86909e-08	2.36428e-05
MT-ATP6	ENSG00000198899	P00846	Down	-0.847827	7.99274e-06	0.00124446
DSP	ENSG00000096696	P15924	Down	-0.816277	5.8189e-07	0.000126392
SERPINE1	ENSG00000106366	P05121	Down	-0.796818	2.14986e-09	9.45615e-07
EPB41L3	ENSG00000082397	Q9Y2J2	Down	-0.778143	2.39535e-10	1.45323e-07
STMN3	ENSG00000197457	Q9NZ72	Down	-0.761274	1.33083e-05	0.00181509
MT-CYB	ENSG00000198727	P00156	Down	-0.745667	5.67806e-13	5.25789e-10
MT-ND4L	ENSG00000212907	P03901	Down	-0.729018	2.98585e-05	0.00359815
ACTA2	ENSG00000107796	P62736	Down	-0.721659	7.3002e-05	0.00742426
WDR81	ENSG00000167716	Q562E7	Down	-0.705588	1.84876e-07	4.64673e-05
FBN2	ENSG00000138829	P35556	Down	-0.674958	4.67376e-06	0.000814159
CEP170	ENSG00000143702		Down	-0.667035	2.18296e-10	1.37168e-07
SKIL	ENSG00000136603	P12757	Down	-0.657769	1.58908e-08	5.48203e-06
MT-ND2	ENSG00000198763	P03891	Down	-0.652505	2.54034e-07	6.1386e-05
ARHGEF28	ENSG00000214944	Q8N1W1	Down	-0.651394	7.82688e-08	2.18581e-05
ESM1	ENSG00000164283	Q9NQ30	Down	-0.646077	8.35236e-07	0.000174942
AKAP12	ENSG00000131016	Q02952	Down	-0.598517	6.16752e-08	1.77888e-05
FN1	ENSG00000115414	P02751	Down	-0.590136	1.69939e-06	0.000339762
COL4A1	ENSG00000187498	P02462	Down	-0.581187	2.61032e-08	8.83192e-06
MT-CO3	ENSG00000198938	P00414	Down	-0.560421	3.4727e-06	0.000656975
BDP1	ENSG00000145734	A6H8Y1	Down	-0.554715	3.14855e-05	0.00371782
CAMTA2	ENSG00000108509	O94983	Down	-0.552153	1.27343e-05	0.00177815
COL6A2	ENSG00000142173	P12110	Down	-0.478429	4.31476e-06	0.000766807
TBC1D2	ENSG00000095383	Q9BYX2	Down	-0.461914	4.57762e-05	0.00506596
NRP1	ENSG00000099250	O14786	Up	0.411953	7.10917e-05	0.00731455
P4HB	ENSG00000185624	P07237	Up	0.423105	7.10098e-05	0.00731455
LDLR	ENSG00000130164	P01130	Up	0.459851	4.7681e-06	0.000822451
HMGCS1	ENSG00000112972	Q01581	Up	0.565286	5.11862e-08	1.55271e-05
TPBG	ENSG00000146242	Q13641	Up	0.584792	1.80046e-05	0.00229546
MTUS1	ENSG00000129422	Q9ULD2	Up	0.612523	9.2378e-05	0.00907988
TAF8	ENSG00000137413	Q7Z7C8	Up	0.620139	9.16467e-05	0.00907988
PLXNA4	ENSG00000221866	Q9HCM2	Up	0.621276	1.00774e-08	3.6184e-06
GPAT3	ENSG00000138678	Q53EU6	Up	0.631183	7.19436e-05	0.00735916
NDFIP2	ENSG00000102471	Q9NV92	Up	0.638993	4.57819e-05	0.00506596
EEF1A2	ENSG00000101210	Q05639	Up	0.649713	5.79254e-05	0.00608951
SQLE	ENSG00000104549	Q14534	Up	0.649887	4.71425e-05	0.00518391
DHRS2	ENSG00000100867	Q13268	Up	0.654838	9.52159e-18	2.09404e-14
ACAT2	ENSG00000120437	Q9BWD1	Up	0.663318	1.75367e-05	0.00225213
MSMO1	ENSG00000052802	Q15800	Up	0.667187	3.82818e-05	0.00443111
EXD2	ENSG00000081177	Q9NVH0	Up	0.676815	4.29756e-05	0.00487815
CD99L2	ENSG00000102181	Q8TCZ2	Up	0.684636	5.30587e-05	0.00569216
SH2D4A	ENSG00000104611		Up	0.693293	5.8147e-05	0.00608951
FADS2	ENSG00000134824	O95864	Up	0.715608	1.10145e-05	0.00156281
PTRH2	ENSG00000141378	Q9Y3E5	Up	0.719734	7.63094e-05	0.00771602
CLTC	ENSG00000141367	Q00610	Up	0.743379	4.99486e-06	0.0008532
TMEM2	ENSG00000135048	Q9UHN6	Up	0.747622	4.56319e-06	0.000802847
SLC22A23	ENSG00000137266	A1A5C7	Up	0.755684	2.02476e-05	0.00254455
KLHL4	ENSG00000102271	Q9C0H6	Up	0.834845	4.45943e-05	0.00502689
ENPP1	ENSG00000197594	P22413	Up	0.85097	1.38238e-06	0.000279559
AJAP1	ENSG00000196581	Q9UKB5	Up	0.929053	7.43432e-07	0.00015759
PDE2A	ENSG00000186642	O00408	Up	0.93631	1.67725e-05	0.00216981
TIMP3	ENSG00000100234	P35625	Up	0.948626	1.63761e-05	0.00213423
PPP1R9A	ENSG00000158528	Q9ULJ8	Up	0.997466	8.85687e-06	0.00132057
SOX4	ENSG00000124766	Q06945	Up	1.03147	8.92754e-05	0.0089245
CDH4	ENSG00000179242	P55283	Up	1.04291	4.19525e-05	0.00479294
LRP3	ENSG00000130881	O75074	Up	1.06625	1.17586e-06	0.000240559
SLC16A2	ENSG00000147100	P36021	Up	1.09116	6.22259e-06	0.00101371
CLU	ENSG00000120885	P10909	Up	1.12017	2.69063e-09	1.12712e-06
ZCCHC2	ENSG00000141664		Up	1.14714	9.46106e-06	0.00139881
MCTP2	ENSG00000140563	Q6DN12	Up	1.14798	8.3664e-06	0.00129122
CD33	ENSG00000105383	P20138	Up	1.16782	3.43903e-09	1.37514e-06
PTGES	ENSG00000148344	O14684	Up	1.17262	1.39126e-05	0.00186854
AC104389.28	ENSG00000167355	Q9H339	Up	1.20815	3.94145e-12	3.30218e-09
OR51B4	ENSG00000183251	Q9Y5P0	Up	1.31312	5.40826e-09	2.02453e-06
KRT8P14	ENSG00000214282		Up	1.41751	6.51157e-24	2.29129e-20
GABRA6	ENSG00000145863	Q16445	Up	1.43652	5.72071e-05	0.00608951
PDPN	ENSG00000162493	Q86YL7	Up	1.45741	2.222e-06	0.000429604
TFAP2C	ENSG00000087510	Q92754	Up	1.4947	7.56923e-13	6.65865e-10
HBE1	ENSG00000213931	P02100	Up	1.57841	3.37351e-10	1.8548e-07
ZNF528	ENSG00000167555	Q3MIS6	Up	1.63934	3.76935e-09	1.47373e-06
FOS	ENSG00000170345	P01100	Up	1.6609	1.31461e-05	0.00180697
CH507-254M2.2	ENSG00000276077		Up	1.86131	4.79865e-05	0.00521157
RP1-101G11.3	ENSG00000280356		Up	2.0113	4.27051e-07	0.000100181
COCH	ENSG00000100473	O43405	Up	2.02589	8.94733e-15	1.21092e-11
SLC9A3P2	ENSG00000238125		Up	2.05405	3.61534e-06	0.000662587
SCIN	ENSG00000006747	Q9Y6U3	Up	2.1028	1.03187e-05	0.00151064
KIT	ENSG00000157404	P10721	Up	2.20936	2.68661e-05	0.00325987
RP1-101G11.2	ENSG00000235485		Up	2.23072	1.28525e-05	0.00178053
HIST1H4I	ENSG00000276180		Up	2.28063	1.0475e-05	0.00151064
FOSB	ENSG00000125740	P53539	Up	2.302	9.43431e-05	0.00922151
NGFR	ENSG00000064300	P08138	Up	2.36493	1.82822e-07	4.64673e-05
RTN4RL1	ENSG00000185924	Q86UN2	Up	2.47214	1.02215e-10	6.66061e-08
EGR1	ENSG00000120738	P18146	Up	2.86982	1.84562e-14	2.31941e-11
B3GNT7	ENSG00000156966	Q8NFL0	Up	3.08104	3.83694e-06	0.00069595
TSPAN18	ENSG00000157570		Up	3.19162	2.54699e-07	6.1386e-05
PPP2R2C	ENSG00000074211	Q9Y2T4	Up	4.00095	1.70681e-38	1.50148e-34
