# Supplementary material for: Endogenous expression of inactive lysine deacetylases reveals deacetylation-dependent cellular mechanisms
Source: PLoS One. 2023 Sep 18;18(9):e0291779. doi: 10.1371/journal.pone.0291779 (PMC10506724; doi:10.1371/journal.pone.0291779)
Supplement: S3 Table — (XLSX) [file pone.0291779.s011.xlsx]

## Sheet: S3
Endogenous expression of inactive lysine deacetylases reveals deacetylation-dependent cellular mechanisms. Tasha B. Toro, Elena V. Skripnikova, Kiara E. Bornes, Kun Zhang, Terry J. Watt.
S3. Significant gene expression changes in HT1080 KDAC6H611A relative to wild-type.
Gene	ENSEMBL	Uniprot	Regulation (vs WT)	log2FoldChange	p value	adj p value
EPB41L3	ENSG00000082397	Q9Y2J2	Down	-11.9344	4.00548e-31	3.80482e-28
FLNC	ENSG00000128591	Q14315	Down	-9.1941	4.31553e-68	2.86954e-64
CD9	ENSG00000010278	P21926	Down	-8.26769	8.53055e-15	1.54698e-12
PLXDC2	ENSG00000120594		Down	-8.19124	1.04387e-14	1.85921e-12
SERPINB5	ENSG00000206075	P36952	Down	-8.00096	2.57802e-14	4.14729e-12
BEX1	ENSG00000133169	Q9HBH7	Down	-7.93607	6.91158e-14	1.02407e-11
LINC00488	ENSG00000214381		Down	-7.803	4.54996e-13	5.78106e-11
EDNRA	ENSG00000151617	P25101	Down	-7.42413	4.1502e-12	4.57393e-10
PDPN	ENSG00000162493	Q86YL7	Down	-7.28538	5.59581e-11	4.91741e-09
CDR1-AS	ENSG00000281508		Down	-7.05625	2.69866e-10	2.14473e-08
RP11-59E19.3	ENSG00000239288		Down	-6.66488	2.03585e-09	1.34921e-07
LLNLR-284B4.1	ENSG00000274177		Down	-6.46818	2.99425e-08	1.53152e-06
DLL1	ENSG00000198719	O00548	Down	-5.93952	4.09171e-07	1.60989e-05
ADAMTS2	ENSG00000087116	O95450	Down	-5.92794	2.00244e-05	0.000484766
ENPP4	ENSG00000001561	Q9Y6X5	Down	-5.77101	6.28583e-08	2.99975e-06
RBM11	ENSG00000185272	P57052	Down	-5.67622	2.04569e-05	0.000494036
GDNF	ENSG00000168621	P39905	Down	-5.4161	1.86105e-06	6.20807e-05
LPAR3	ENSG00000171517	Q9UBY5	Down	-5.38882	1.49009e-29	1.29236e-26
PAPL	ENSG00000183760		Down	-5.33144	8.1813e-10	5.97805e-08
PTCHD1	ENSG00000165186	Q96NR3	Down	-5.32109	3.97863e-18	1.16714e-15
KPRP	ENSG00000203786		Down	-5.29282	1.15772e-05	0.000303074
WNT5B	ENSG00000111186	Q9H1J7	Down	-5.2903	2.16012e-05	0.000515431
RP11-59E19.4	ENSG00000261364		Down	-5.24112	1.21095e-05	0.000313715
SYT9	ENSG00000170743	Q86SS6	Down	-5.17103	0.000143128	0.00249138
PIEZO2	ENSG00000154864	Q9H5I5	Down	-5.15563	2.49895e-09	1.61848e-07
IGFBP3	ENSG00000146674	P17936	Down	-5.13067	3.964e-05	0.000864196
KCTD9P6	ENSG00000229211		Down	-5.09248	0.000180885	0.00300842
PRSS3	ENSG00000010438	P35030	Down	-5.02952	0.000214942	0.00349881
DAPK1	ENSG00000196730	P53355	Down	-5.02226	1.12353e-05	0.000295287
LINC00632	ENSG00000203930		Down	-4.81733	0.000108321	0.00199888
RP11-752L20.3	ENSG00000280219		Down	-4.72102	2.19425e-08	1.1549e-06
CPNE7	ENSG00000178773	Q9UBL6	Down	-4.66447	3.42814e-18	1.03613e-15
PCOLCE2	ENSG00000163710	Q9UKZ9	Down	-4.65214	6.95605e-05	0.00139177
FREM2	ENSG00000150893	Q5SZK8	Down	-4.62521	3.69737e-08	1.85781e-06
CXCL8	ENSG00000169429	P10145	Down	-4.49005	1.39187e-25	9.25498e-23
GJB2	ENSG00000165474	P29033	Down	-4.45143	1.54464e-14	2.65625e-12
ZNF558	ENSG00000167785	Q96NG5	Down	-4.36408	2.47421e-18	7.83421e-16
EMILIN2	ENSG00000132205	Q9BXX0	Down	-4.34198	5.09332e-24	2.74599e-21
ACTL8	ENSG00000117148	Q9H568	Down	-4.3112	5.89082e-113	1.1751e-108
PDE4A	ENSG00000065989	P27815	Down	-4.30799	3.77911e-14	5.79891e-12
NPY1R	ENSG00000164128	P25929	Down	-4.30072	0.000607882	0.0081988
TNFAIP8L3	ENSG00000183578	Q5GJ75	Down	-4.21789	0.000719701	0.00934066
GABRA2	ENSG00000151834	P47869	Down	-4.17453	2.406e-09	1.56335e-07
TNFRSF11B	ENSG00000164761	O00300	Down	-4.15156	1.38276e-05	0.000352728
C5orf46	ENSG00000178776	Q6UWT4	Down	-4.11422	8.797e-05	0.00167569
COL1A2	ENSG00000164692	P08123	Down	-4.03736	0.000589112	0.00800781
GFI1	ENSG00000162676	Q99684	Down	-3.9196	4.25081e-07	1.6594e-05
NELL2	ENSG00000184613	Q99435	Down	-3.85798	1.74447e-09	1.17167e-07
TEX14	ENSG00000121101	Q8IWB6	Down	-3.81324	5.9862e-11	5.23437e-09
NAP1L3	ENSG00000186310	Q99457	Down	-3.80199	1.40226e-15	3.00778e-13
NRSN2	ENSG00000125841	Q9GZP1	Down	-3.76369	2.81952e-10	2.21432e-08
SOX7	ENSG00000171056	Q9BT81	Down	-3.74301	1.00182e-09	7.13728e-08
PXDN	ENSG00000130508	Q92626	Down	-3.7205	1.2984e-18	4.17748e-16
ADRB2	ENSG00000169252	P07550	Down	-3.66676	7.48555e-05	0.00148137
DSC2	ENSG00000134755	Q02487	Down	-3.63293	1.02493e-11	1.05388e-09
PRDM1	ENSG00000057657	O75626	Down	-3.58984	6.28249e-08	2.99975e-06
CNNM1	ENSG00000119946	Q9NRU3	Down	-3.47542	9.6424e-05	0.00180607
CD70	ENSG00000125726	P32970	Down	-3.45814	1.1979e-24	6.82733e-22
ELFN1	ENSG00000225968	P0C7U0	Down	-3.281	7.55169e-09	4.47006e-07
SLC40A1	ENSG00000138449	Q9NP59	Down	-3.27682	0.000650505	0.00862211
CYB5A	ENSG00000166347	P00167	Down	-3.25161	3.30595e-18	1.01457e-15
NR2F1-AS1	ENSG00000237187		Down	-3.2123	3.88745e-06	0.000116964
ZNF91	ENSG00000167232	Q05481	Down	-3.1529	8.28057e-07	3.03816e-05
AC002480.3	ENSG00000232759		Down	-3.14256	0.000140465	0.00245493
ADAMTS18	ENSG00000140873	Q8TE60	Down	-3.1257	8.11914e-06	0.000223394
CA12	ENSG00000074410	O43570	Down	-3.11419	2.10156e-13	2.89117e-11
MYH10	ENSG00000133026	P35580	Down	-3.05645	1.79671e-24	9.95575e-22
ZNF85	ENSG00000105750	Q03923	Down	-3.04709	0.000426558	0.0061481
NRROS	ENSG00000174004	Q86YC3	Down	-3.01133	1.57798e-08	8.69547e-07
SIGLEC15	ENSG00000197046	Q6ZMC9	Down	-2.94333	1.66661e-13	2.34123e-11
ULK2	ENSG00000083290	Q8IYT8	Down	-2.94297	9.57933e-10	6.87369e-08
STAT5A	ENSG00000126561	P42229	Down	-2.88203	5.04907e-05	0.00106468
MIR3142HG	ENSG00000253522		Down	-2.68311	3.02202e-05	0.00068426
RP11-688I9.5	ENSG00000279358		Down	-2.59936	0.000730223	0.00945876
EMILIN1	ENSG00000138080	Q9Y6C2	Down	-2.55276	1.11737e-07	5.06574e-06
RP11-468E2.2	ENSG00000259522	H3BMG7	Down	-2.54683	1.73854e-06	5.84829e-05
FBN2	ENSG00000138829	P35556	Down	-2.54198	6.08599e-43	2.02339e-39
MDK	ENSG00000110492	P21741	Down	-2.53971	1.02785e-07	4.72433e-06
SCIN	ENSG00000006747	Q9Y6U3	Down	-2.51192	7.10081e-05	0.00141364
COCH	ENSG00000100473	O43405	Down	-2.50689	7.39491e-06	0.000206602
EPHB6	ENSG00000106123		Down	-2.49369	0.000176643	0.00294939
HECW2	ENSG00000138411	Q9P2P5	Down	-2.39718	9.07927e-19	3.12264e-16
LBH	ENSG00000213626	Q53QV2	Down	-2.37418	9.88043e-05	0.00184373
HHIP	ENSG00000164161	Q96QV1	Down	-2.35949	5.96073e-35	8.49319e-32
CCDC149	ENSG00000181982		Down	-2.31863	1.32592e-06	4.56811e-05
HSD11B1	ENSG00000117594	P28845	Down	-2.30588	2.58791e-22	1.25911e-19
RP5-1070A16.1	ENSG00000226053		Down	-2.30321	1.24507e-05	0.000322135
LAMA3	ENSG00000053747	Q16787	Down	-2.28829	1.12345e-09	7.91891e-08
CSPG4	ENSG00000173546	Q6UVK1	Down	-2.27152	9.67398e-46	3.85953e-42
RHOF	ENSG00000139725	Q9HBH0	Down	-2.22978	2.05703e-13	2.84956e-11
ELOVL2	ENSG00000197977	Q9NXB9	Down	-2.19494	2.78133e-06	8.84881e-05
CTC-529P8.1	ENSG00000250072		Down	-2.16821	2.71918e-06	8.69266e-05
FEZ1	ENSG00000149557	Q99689	Down	-2.15814	5.66742e-06	0.000164322
SH3RF3-AS1	ENSG00000259863		Down	-2.15723	1.88056e-05	0.000459724
HHIP-AS1	ENSG00000248890		Down	-2.15547	2.26367e-12	2.56567e-10
DSG2	ENSG00000046604	Q14126	Down	-2.13219	2.53148e-36	4.20816e-33
GCNT1	ENSG00000187210	Q02742	Down	-2.12871	1.26846e-14	2.21958e-12
RP11-274H2.5	ENSG00000261051		Down	-2.12032	5.58829e-07	2.1193e-05
AC112721.2	ENSG00000222032		Down	-2.1179	2.6196e-07	1.07966e-05
TNFRSF19	ENSG00000127863	Q9NS68	Down	-2.09599	2.18078e-06	7.16676e-05
CTD-2636A23.2	ENSG00000261604		Down	-2.08915	0.000368299	0.00545826
FAM96AP2	ENSG00000224566		Down	-2.0747	7.29827e-05	0.00144718
KIAA1211	ENSG00000109265	Q6ZU35	Down	-2.03949	1.62055e-05	0.000403075
ATP6V0D2	ENSG00000147614	Q8N8Y2	Down	-1.97753	0.000381263	0.00560872
EPHB1	ENSG00000154928	P54762	Down	-1.96103	3.80328e-07	1.51736e-05
RP11-508N22.12	ENSG00000272983		Down	-1.95901	7.92312e-07	2.92145e-05
TRBC2	ENSG00000211772		Down	-1.94212	0.000150251	0.0025838
RP11-261C10.5	ENSG00000227230		Down	-1.9217	0.000285111	0.00438504
DLGAP1-AS1	ENSG00000177337		Down	-1.88097	1.04728e-07	4.80257e-06
WNK4	ENSG00000126562	Q96J92	Down	-1.87206	6.63367e-15	1.24838e-12
RNF152	ENSG00000176641	Q8N8N0	Down	-1.84073	2.04115e-11	1.98619e-09
ITGB2	ENSG00000160255	P05107	Down	-1.80466	1.77063e-10	1.45352e-08
KCNS3	ENSG00000170745	Q9BQ31	Down	-1.79415	1.37539e-06	4.70604e-05
DCHS1	ENSG00000166341	Q96JQ0	Down	-1.79126	6.21954e-05	0.00126342
AC007879.7	ENSG00000229647		Down	-1.78635	0.000429331	0.00617469
SOX4	ENSG00000124766	Q06945	Down	-1.77827	5.35951e-05	0.0011192
CXCL3	ENSG00000163734	P19876	Down	-1.77057	0.000684721	0.00898016
PMEPA1	ENSG00000124225	Q969W9	Down	-1.73272	4.87411e-07	1.877e-05
MYOM3	ENSG00000142661		Down	-1.72893	6.83735e-06	0.000192916
RP11-680F8.1	ENSG00000256802		Down	-1.72547	8.86599e-05	0.00168277
AC093818.1	ENSG00000225205		Down	-1.69716	0.000139818	0.00244656
TTC39C	ENSG00000168234	Q8N584	Down	-1.68541	7.20824e-15	1.31917e-12
TERT	ENSG00000164362	O14746	Down	-1.68028	1.02313e-06	3.65104e-05
INO80C	ENSG00000153391	Q6PI98	Down	-1.67986	1.78318e-11	1.75226e-09
LINC01583	ENSG00000259518		Down	-1.67352	1.30658e-09	9.08143e-08
GLUL	ENSG00000135821	P15104	Down	-1.65918	1.45918e-07	6.48281e-06
PELI2	ENSG00000139946	Q9HAT8	Down	-1.6488	6.33482e-10	4.73285e-08
PEX5L	ENSG00000114757	Q8IYB4	Down	-1.63301	2.81631e-05	0.000647232
TAGLN3	ENSG00000144834	Q9UI15	Down	-1.62156	1.52365e-07	6.69466e-06
FAM84A	ENSG00000162981	Q96KN4	Down	-1.61367	7.33806e-06	0.000205589
RFX8	ENSG00000196460	Q6ZV50	Down	-1.60374	3.24235e-09	2.04679e-07
FADS2	ENSG00000134824	O95864	Down	-1.59071	3.78322e-27	2.69527e-24
SH3RF3	ENSG00000172985	Q8TEJ3	Down	-1.58975	2.81798e-15	5.67838e-13
RTTN	ENSG00000176225	Q86VV8	Down	-1.5849	1.70425e-15	3.5413e-13
ISG20	ENSG00000172183	Q96AZ6	Down	-1.58487	2.42519e-14	3.96539e-12
INHBB	ENSG00000163083	P09529	Down	-1.57207	9.21104e-08	4.26315e-06
SHROOM2	ENSG00000146950	Q13796	Down	-1.57149	6.00897e-11	5.23437e-09
ADTRP	ENSG00000111863	Q96IZ2	Down	-1.57116	1.34983e-06	4.63068e-05
IER3IP1	ENSG00000134049	Q9Y5U9	Down	-1.5684	3.31559e-13	4.43889e-11
SEMA5A	ENSG00000112902	Q13591	Down	-1.56761	2.10341e-06	6.93533e-05
CHRNA7	ENSG00000175344	P36544	Down	-1.56544	0.000440286	0.00630497
BARD1	ENSG00000138376	Q99728	Down	-1.55657	6.50354e-07	2.43858e-05
TBX3	ENSG00000135111	O15119	Down	-1.53387	2.1289e-17	5.3084e-15
PLXNA2	ENSG00000076356	O75051	Down	-1.51214	1.81084e-14	3.06125e-12
C18orf54	ENSG00000166845	Q8IYD9	Down	-1.51192	2.1085e-11	2.02694e-09
RP11-244M2.1	ENSG00000267374		Down	-1.50815	7.76252e-05	0.00152258
PLOD2	ENSG00000152952	O00469	Down	-1.50494	2.98544e-16	6.6914e-14
PRKG1	ENSG00000185532	Q13976	Down	-1.49713	5.24457e-06	0.000153035
NEDD4L	ENSG00000049759	Q96PU5	Down	-1.49152	2.32983e-34	2.73384e-31
VCAN	ENSG00000038427	P13611	Down	-1.49127	5.21849e-11	4.64725e-09
SERPINB8	ENSG00000166401	P50452	Down	-1.48912	6.52692e-11	5.66083e-09
MDGA1	ENSG00000112139	Q8NFP4	Down	-1.47971	2.34858e-05	0.000553775
ATP8B1	ENSG00000081923	O43520	Down	-1.47215	4.3129e-18	1.24687e-15
KCNAB2	ENSG00000069424	Q13303	Down	-1.46343	3.9902e-14	6.03004e-12
TCF4	ENSG00000196628	P15884	Down	-1.45644	2.51012e-10	2.01092e-08
PTPRB	ENSG00000127329	P23467	Down	-1.4506	7.44176e-10	5.49808e-08
CNKSR2	ENSG00000149970	Q8WXI2	Down	-1.44874	2.18624e-06	7.17289e-05
LPAR1	ENSG00000198121	Q92633	Down	-1.44566	0.000254829	0.00401843
TIMP3	ENSG00000100234	P35625	Down	-1.4432	1.04583e-08	6.01217e-07
EPG5	ENSG00000152223	Q9HCE0	Down	-1.43847	8.99126e-29	7.17431e-26
KATNAL1	ENSG00000102781	Q9BW62	Down	-1.43327	1.86863e-07	8.05085e-06
MYL12B	ENSG00000118680	O14950	Down	-1.42975	1.6837e-13	2.34871e-11
RP11-9E17.1	ENSG00000277534		Down	-1.42807	8.50106e-05	0.00163366
ZNF100	ENSG00000197020	Q8IYN0	Down	-1.41265	1.05864e-06	3.77101e-05
BCL2A1	ENSG00000140379	Q16548	Down	-1.41254	2.07172e-09	1.36843e-07
GS1-358P8.4	ENSG00000260822		Down	-1.41137	2.95588e-05	0.000673873
SPTLC3	ENSG00000172296	Q9NUV7	Down	-1.39141	1.37977e-05	0.000352416
AC003092.1	ENSG00000236453		Down	-1.38925	9.49847e-05	0.00178079
PRICKLE1	ENSG00000139174	Q96MT3	Down	-1.38792	1.82105e-09	1.219e-07
TXNL4A	ENSG00000141759	P83876	Down	-1.38736	5.29129e-11	4.67038e-09
ESM1	ENSG00000164283	Q9NQ30	Down	-1.3748	4.07391e-26	2.80229e-23
MOXD1	ENSG00000079931	Q6UVY6	Down	-1.37357	0.000425815	0.00614184
SERTAD4	ENSG00000082497		Down	-1.36748	2.83419e-05	0.000649844
MALT1	ENSG00000172175	Q9UDY8	Down	-1.36486	5.1249e-13	6.34978e-11
RPS6KA2	ENSG00000071242	Q15349	Down	-1.362	1.99616e-11	1.95193e-09
PEAR1	ENSG00000187800	Q5VY43	Down	-1.36129	1.82083e-08	9.79026e-07
SMCHD1	ENSG00000101596	A6NHR9	Down	-1.35103	6.76532e-22	3.06715e-19
RGS4	ENSG00000117152	P49798	Down	-1.34965	1.83868e-14	3.08218e-12
RP11-575F12.3	ENSG00000278266		Down	-1.34656	4.16489e-17	9.77427e-15
WTIP	ENSG00000142279	A6NIX2	Down	-1.3455	1.1672e-06	4.09196e-05
NCALD	ENSG00000104490	P61601	Down	-1.34542	3.94757e-06	0.000118237
FHOD3	ENSG00000134775	Q2V2M9	Down	-1.34486	3.11657e-19	1.13035e-16
NDC80	ENSG00000080986	O14777	Down	-1.34288	7.40466e-18	2.0234e-15
FECH	ENSG00000066926	P22830	Down	-1.33509	2.9466e-06	9.32997e-05
PHLPP1	ENSG00000081913	O60346	Down	-1.32984	6.43709e-18	1.78343e-15
LATS2	ENSG00000150457	Q9NRM7	Down	-1.32973	4.27992e-13	5.50812e-11
RNF149	ENSG00000163162	Q8NC42	Down	-1.32718	1.56655e-17	4.00634e-15
RBBP8	ENSG00000101773	Q99708	Down	-1.31987	8.62309e-13	1.03002e-10
GALNT1	ENSG00000141429	Q10472	Down	-1.31917	1.22312e-09	8.53102e-08
SS18	ENSG00000141380	Q15532	Down	-1.31446	1.0666e-17	2.79953e-15
SBSN	ENSG00000189001	Q6UWP8	Down	-1.31324	0.000146567	0.00254015
TNFSF9	ENSG00000125657	P41273	Down	-1.31041	3.42095e-06	0.000105998
GOLGA2P11	ENSG00000260062		Down	-1.3093	5.75705e-05	0.00118761
SLC16A9	ENSG00000165449	Q7RTY1	Down	-1.308	0.000225344	0.00363392
TRIM7	ENSG00000146054	Q9C029	Down	-1.30494	8.6937e-05	0.00166113
SLCO1B3	ENSG00000111700	Q9NPD5	Down	-1.30316	4.39277e-09	2.67973e-07
RANGAP1	ENSG00000100401	P46060	Down	-1.29846	1.90173e-17	4.80198e-15
ME2	ENSG00000082212	P23368	Down	-1.29392	2.21002e-13	3.01955e-11
INHBA	ENSG00000122641	P08476	Down	-1.2887	3.56255e-09	2.22777e-07
ZNF271P	ENSG00000257267		Down	-1.28132	2.74439e-13	3.72416e-11
RNF17	ENSG00000132972	Q9BXT8	Down	-1.27025	6.39084e-08	3.02813e-06
THBS1	ENSG00000137801	P07996	Down	-1.26902	1.53079e-14	2.65533e-12
STMN3	ENSG00000197457	Q9NZ72	Down	-1.26901	2.13111e-11	2.03404e-09
HIST1H2AE	ENSG00000277075	P04908	Down	-1.26055	5.03378e-09	3.02451e-07
DYM	ENSG00000141627	Q7RTS9	Down	-1.25994	2.83903e-10	2.2209e-08
SKIL	ENSG00000136603	P12757	Down	-1.25911	3.14083e-17	7.64064e-15
EVI2A	ENSG00000126860		Down	-1.24891	1.6699e-09	1.14079e-07
GULP1	ENSG00000144366	Q9UBP9	Down	-1.24859	2.74748e-06	8.76099e-05
PLEKHG4B	ENSG00000153404	Q96PX9	Down	-1.24573	0.000289785	0.0044398
KCTD1	ENSG00000134504	Q719H9	Down	-1.24507	6.54957e-05	0.00131837
APH1B	ENSG00000138613	Q8WW43	Down	-1.2444	0.000273605	0.00424407
RP11-673C5.1	ENSG00000259781		Down	-1.24221	4.52527e-13	5.78106e-11
BCL2	ENSG00000171791	P10415	Down	-1.24178	7.10043e-13	8.68953e-11
SMAD4	ENSG00000141646	Q13485	Down	-1.23631	3.2354e-15	6.45398e-13
THSD1	ENSG00000136114	Q9NS62	Down	-1.22827	2.90483e-07	1.1923e-05
HIST1H2BB	ENSG00000276410	P33778	Down	-1.22218	6.35043e-08	3.02335e-06
C18orf25	ENSG00000152242	Q96B23	Down	-1.21588	7.93727e-13	9.53812e-11
ELAC1	ENSG00000141642	Q9H777	Down	-1.21222	7.95416e-06	0.00021946
SYT14	ENSG00000143469		Down	-1.20781	7.91622e-12	8.26768e-10
FAM26E	ENSG00000178033	Q8N5C1	Down	-1.20424	0.000635071	0.00845688
WASF3	ENSG00000132970	Q9UPY6	Down	-1.20005	8.57096e-10	6.21722e-08
C1GALT1	ENSG00000106392	Q9NS00	Down	-1.19909	2.53274e-08	1.31571e-06
TPGS2	ENSG00000134779	Q68CL5	Down	-1.19584	3.84741e-14	5.85863e-12
FILIP1L	ENSG00000168386	Q4L180	Down	-1.19556	4.29338e-05	0.000920908
ARHGEF28	ENSG00000214944	Q8N1W1	Down	-1.1924	3.62668e-19	1.26921e-16
LPCAT2	ENSG00000087253	Q7L5N7	Down	-1.18737	2.11468e-05	0.000507015
YES1	ENSG00000176105	P07947	Down	-1.18417	4.42073e-11	4.0267e-09
MEX3C	ENSG00000176624	Q5U5Q3	Down	-1.18243	3.4228e-11	3.20554e-09
LPIN2	ENSG00000101577	Q92539	Down	-1.17415	4.44445e-09	2.70298e-07
LTBP2	ENSG00000119681	Q14767	Down	-1.17303	1.65439e-12	1.92992e-10
EP300	ENSG00000100393	Q09472	Down	-1.1718	1.80712e-10	1.4774e-08
RAB12	ENSG00000206418		Down	-1.17176	1.02347e-10	8.65095e-09
TRAPPC8	ENSG00000153339	Q9Y2L5	Down	-1.16746	2.34118e-14	3.85966e-12
ARHGDIB	ENSG00000111348	P52566	Down	-1.16745	1.59796e-08	8.78127e-07
S1PR1	ENSG00000170989	P21453	Down	-1.16738	3.2006e-05	0.000720604
EPHA4	ENSG00000116106	P54764	Down	-1.16665	1.76413e-06	5.92439e-05
ST8SIA1	ENSG00000111728	Q92185	Down	-1.16377	0.000106059	0.00196807
CHST2	ENSG00000175040	Q9Y4C5	Down	-1.16056	6.8195e-10	5.07594e-08
SMAD7	ENSG00000101665	O15105	Down	-1.16053	1.60302e-05	0.000399713
CDH2	ENSG00000170558	P19022	Down	-1.15566	8.46175e-14	1.22315e-11
RIN2	ENSG00000132669	Q8WYP3	Down	-1.15453	3.18826e-19	1.1357e-16
NARS	ENSG00000134440	O43776	Down	-1.1543	4.60412e-22	2.13588e-19
CENPU	ENSG00000151725	Q71F23	Down	-1.15389	3.6773e-13	4.82217e-11
LINC00472	ENSG00000233237		Down	-1.1443	1.61755e-05	0.000402832
SLC38A1	ENSG00000111371	Q9H2H9	Down	-1.14033	4.07242e-16	9.0263e-14
NCAM1	ENSG00000149294	P13591	Down	-1.1378	1.03877e-17	2.76286e-15
IL12A	ENSG00000168811	P29459	Down	-1.13536	6.34658e-05	0.00128269
ZNF521	ENSG00000198795	Q96K83	Down	-1.13524	1.65506e-07	7.20856e-06
B4GALT6	ENSG00000118276	Q9UBX8	Down	-1.13389	6.25365e-08	2.99875e-06
RCN3	ENSG00000142552	Q96D15	Down	-1.13362	5.52947e-07	2.10469e-05
STARD13	ENSG00000133121	Q9Y3M8	Down	-1.12916	3.81337e-09	2.36239e-07
USP14	ENSG00000101557	P54578	Down	-1.11886	3.17434e-11	2.98687e-09
SH2D4A	ENSG00000104611		Down	-1.1178	1.65047e-05	0.00040848
HMGCS1	ENSG00000112972	Q01581	Down	-1.11671	1.67963e-20	6.70105e-18
NFIA	ENSG00000162599	Q12857	Down	-1.11651	4.41347e-08	2.19005e-06
HIST1H4J	ENSG00000197238		Down	-1.1094	1.2058e-11	1.20267e-09
HIST2H2AA4	ENSG00000272196	Q6FI13	Down	-1.10641	2.09452e-07	8.87079e-06
TIMM21	ENSG00000075336	Q9BVV7	Down	-1.10424	3.75434e-09	2.34036e-07
CTD-2207P18.2	ENSG00000258976		Down	-1.1031	1.93815e-05	0.000470342
SLC39A6	ENSG00000141424	Q13433	Down	-1.09934	8.46543e-07	3.09283e-05
HAUS1	ENSG00000152240	Q96CS2	Down	-1.09804	6.70621e-05	0.00134583
DTNA	ENSG00000134769	Q9Y4J8	Down	-1.09778	0.000284343	0.0043766
ANLN	ENSG00000011426	Q9NQW6	Down	-1.09586	1.17155e-18	3.83115e-16
HJURP	ENSG00000123485	Q8NCD3	Down	-1.09543	1.77069e-12	2.04172e-10
TSHZ1	ENSG00000179981	Q6ZSZ6	Down	-1.08794	1.09983e-08	6.28635e-07
RND3	ENSG00000115963	P61587	Down	-1.08789	3.52526e-14	5.45131e-12
BNC1	ENSG00000169594	Q01954	Down	-1.08455	4.06488e-09	2.49496e-07
MARCHF3	ENSG00000173926		Down	-1.07724	0.000124858	0.00222779
CTDP1	ENSG00000060069	Q9Y5B0	Down	-1.07591	2.22564e-08	1.16834e-06
TEX30	ENSG00000151287		Down	-1.07252	0.000148403	0.00256307
EVI2B	ENSG00000185862	P34910	Down	-1.07213	0.000504587	0.00704373
BRCA2	ENSG00000139618	P51587	Down	-1.07129	9.48332e-10	6.82936e-08
COL4A1	ENSG00000187498	P02462	Down	-1.06933	5.72034e-12	6.06964e-10
CXXC1	ENSG00000154832	Q9P0U4	Down	-1.06887	2.05603e-11	1.99095e-09
MVD	ENSG00000167508	P53602	Down	-1.06858	5.08698e-12	5.48514e-10
C18orf21	ENSG00000141428		Down	-1.06425	3.69306e-05	0.000814025
HIST1H2BG	ENSG00000273802	P62807	Down	-1.06332	1.7435e-09	1.17167e-07
NT5C3A	ENSG00000122643	Q9H0P0	Down	-1.06308	1.59005e-05	0.000397473
OSBP2	ENSG00000184792	Q969R2	Down	-1.0629	2.22456e-05	0.000527026
CCBE1	ENSG00000183287	Q6UXH8	Down	-1.06007	2.87443e-08	1.47781e-06
HSD17B7	ENSG00000132196	P56937	Down	-1.05946	6.20385e-05	0.0012628
MAFF	ENSG00000185022	Q9ULX9	Down	-1.05937	1.73718e-09	1.17167e-07
TXNL1	ENSG00000091164	O43396	Down	-1.05891	3.93841e-07	1.5619e-05
GRB10	ENSG00000106070	Q13322	Down	-1.05701	7.3612e-11	6.35677e-09
IMPACT	ENSG00000154059	Q9P2X3	Down	-1.05566	3.7826e-06	0.000114153
HMGB1	ENSG00000189403	P09429	Down	-1.05378	4.7662e-17	1.10554e-14
H2BFS	ENSG00000234289	P57053	Down	-1.05141	1.22213e-09	8.53102e-08
LRP3	ENSG00000130881	O75074	Down	-1.05102	0.000264178	0.00413969
TNFRSF11A	ENSG00000141655	Q9Y6Q6	Down	-1.05088	0.000322685	0.00486907
TM4SF1	ENSG00000169908	P30408	Down	-1.05087	1.18001e-11	1.18286e-09
WDR12	ENSG00000138442	Q9GZL7	Down	-1.05037	5.42297e-12	5.78489e-10
THOC1	ENSG00000079134	Q96FV9	Down	-1.04852	1.72373e-07	7.49129e-06
HIST1H2BK	ENSG00000197903	O60814	Down	-1.04616	4.13009e-11	3.78099e-09
SOCS2	ENSG00000120833	O14508	Down	-1.04542	0.000734974	0.00951413
HDAC9	ENSG00000048052	Q9UKV0	Down	-1.03448	2.86768e-09	1.83348e-07
KCNC4	ENSG00000116396	Q03721	Down	-1.02948	2.03715e-05	0.000492569
ZC3H7B	ENSG00000100403	Q9UGR2	Down	-1.02823	4.13992e-12	4.57393e-10
ESCO2	ENSG00000171320	Q56NI9	Down	-1.02432	5.19067e-06	0.00015227
NPAS2	ENSG00000170485	Q99743	Down	-1.02402	2.37617e-07	9.88252e-06
FAM20C	ENSG00000177706	Q8IXL6	Down	-1.02269	8.03148e-14	1.16943e-11
LINC00705	ENSG00000225269		Down	-1.01899	0.000271618	0.00421981
RPRD1A	ENSG00000141425	Q96P16	Down	-1.01745	3.189e-14	4.96985e-12
CRYL1	ENSG00000165475	Q9Y2S2	Down	-1.01409	0.000315824	0.00478728
RNF138	ENSG00000134758	Q8WVD3	Down	-1.01128	3.81758e-07	1.52002e-05
RPL17	ENSG00000265681	P18621	Down	-1.01066	1.81946e-08	9.79026e-07
LRRCC1	ENSG00000133739	Q9C099	Down	-1.0088	0.000184582	0.00306581
SH3BP4	ENSG00000130147	Q9P0V3	Down	-1.0057	1.12443e-10	9.46422e-09
NEMP2	ENSG00000189362		Down	-1.00186	4.20461e-05	0.000909692
ARMC4	ENSG00000169126	Q5T2S8	Down	-1.00029	0.000296116	0.00452291
SUSD5	ENSG00000173705	O60279	Down	-0.999943	3.9177e-05	0.000855036
RGPD5	ENSG00000015568	Q99666	Down	-0.999734	9.97517e-06	0.000267093
HIST1H2AB	ENSG00000278463	P04908	Down	-0.999213	1.50978e-08	8.36584e-07
HIST1H3B	ENSG00000274267		Down	-0.998451	4.36429e-08	2.17104e-06
FRMD6	ENSG00000139926	Q96NE9	Down	-0.996887	1.04982e-09	7.45261e-08
CRY1	ENSG00000008405	Q16526	Down	-0.996692	7.71e-05	0.00151377
HMOX1	ENSG00000100292	P09601	Down	-0.995084	0.00071529	0.00930202
MZT2A	ENSG00000173272		Down	-0.993432	1.23645e-07	5.56765e-06
SKA1	ENSG00000154839	Q96BD8	Down	-0.993103	3.36993e-10	2.61569e-08
TCEAL1	ENSG00000172465		Down	-0.991599	0.000704927	0.00919678
CTIF	ENSG00000134030	O43310	Down	-0.990847	8.8844e-08	4.13114e-06
SOCS6	ENSG00000170677	O14544	Down	-0.987589	9.5357e-08	4.4032e-06
RBFA	ENSG00000101546	Q8N0V3	Down	-0.98751	1.13777e-08	6.48462e-07
CEP170	ENSG00000143702		Down	-0.985515	3.88369e-21	1.614e-18
ZADH2	ENSG00000180011	Q8N4Q0	Down	-0.984987	1.92007e-09	1.27672e-07
HIST1H2BD	ENSG00000158373	P58876	Down	-0.983622	5.24608e-11	4.65106e-09
HIST2H2AA3	ENSG00000203812	Q6FI13	Down	-0.98237	9.82658e-09	5.69962e-07
MAPRE2	ENSG00000166974	Q15555	Down	-0.982247	0.000263562	0.00413328
ATP5A1	ENSG00000152234	P25705	Down	-0.981656	4.18947e-08	2.09979e-06
HIST1H2BJ	ENSG00000124635	P06899	Down	-0.978688	7.16883e-09	4.25606e-07
PMAIP1	ENSG00000141682	Q13794	Down	-0.977862	1.25734e-07	5.64898e-06
ARHGAP29	ENSG00000137962	Q52LW3	Down	-0.977859	2.22191e-20	8.5236e-18
GSTM2	ENSG00000213366	P28161	Down	-0.977041	0.00065743	0.00870233
LINC00704	ENSG00000231298		Down	-0.975081	1.27453e-05	0.000328904
PLXNA4	ENSG00000221866	Q9HCM2	Down	-0.974725	6.4427e-15	1.22399e-12
BUB1	ENSG00000169679	O43683	Down	-0.966732	8.04133e-10	5.89737e-08
UAP1	ENSG00000117143	Q16222	Down	-0.956904	6.16889e-12	6.51095e-10
NRIP1	ENSG00000180530	P48552	Down	-0.956572	8.06536e-08	3.78559e-06
HIST1H3C	ENSG00000278272		Down	-0.953008	5.78629e-08	2.81524e-06
MYL12A	ENSG00000101608	P19105	Down	-0.9523	1.23043e-11	1.22113e-09
SEPTIN7	ENSG00000122545		Down	-0.95114	3.4743e-08	1.7558e-06
AOX1	ENSG00000138356	Q06278	Down	-0.948682	1.50203e-06	5.10436e-05
L3MBTL2	ENSG00000100395	Q969R5	Down	-0.946162	8.51559e-07	3.10547e-05
ELP2	ENSG00000134759	Q6IA86	Down	-0.94483	4.73035e-12	5.15634e-10
TSN	ENSG00000211460	Q15631	Down	-0.944769	1.28622e-06	4.45442e-05
HIST2H2BE	ENSG00000184678	Q16778	Down	-0.944068	2.02402e-10	1.64796e-08
GPR132	ENSG00000183484	Q9UNW8	Down	-0.943949	0.000489762	0.00688497
NUDT15	ENSG00000136159	Q9NV35	Down	-0.943735	1.41433e-07	6.31165e-06
SPHK1	ENSG00000176170	Q9NYA1	Down	-0.941877	1.32173e-08	7.49031e-07
SSFA2	ENSG00000138434		Down	-0.939157	3.97805e-10	3.05208e-08
MB21D2	ENSG00000180611		Down	-0.938831	2.37202e-06	7.69384e-05
KLHL23	ENSG00000213160		Down	-0.937404	8.01827e-06	0.000220923
NIPSNAP3A	ENSG00000136783		Down	-0.936408	0.000354625	0.00529099
SACS	ENSG00000151835	Q9NZJ4	Down	-0.936229	8.96366e-16	1.94355e-13
ENOSF1	ENSG00000132199	Q7L5Y1	Down	-0.935308	2.07736e-07	8.87079e-06
OSBPL6	ENSG00000079156	Q9BZF3	Down	-0.93229	5.25021e-07	2.00251e-05
COPS8	ENSG00000198612	Q99627	Down	-0.931429	4.02302e-07	1.58913e-05
PIK3C3	ENSG00000078142	Q8NEB9	Down	-0.929919	2.86496e-09	1.83348e-07
SMAD2	ENSG00000175387	Q15796	Down	-0.928525	4.24311e-08	2.12134e-06
HIST2H3A	ENSG00000203811	Q71DI3	Down	-0.925868	6.11206e-08	2.93791e-06
HIST2H3C	ENSG00000203852	Q71DI3	Down	-0.925868	6.11206e-08	2.93791e-06
SPATS2L	ENSG00000196141		Down	-0.925557	3.80127e-09	2.36224e-07
HIST1H2BC	ENSG00000180596	P62807	Down	-0.923509	5.5445e-08	2.7042e-06
ANKMY2	ENSG00000106524		Down	-0.921613	0.000119199	0.00214601
TAF4B	ENSG00000141384	Q92750	Down	-0.920454	7.44077e-06	0.000207592
HIST1H3A	ENSG00000275714		Down	-0.920182	6.23713e-05	0.0012657
ZEB2	ENSG00000169554	O60315	Down	-0.919871	4.96742e-09	2.99366e-07
AC013461.1	ENSG00000091436	Q9NYL2	Down	-0.919695	2.52217e-10	2.01249e-08
RNF219	ENSG00000152193	Q5W0B1	Down	-0.918229	2.52884e-06	8.16268e-05
APLN	ENSG00000171388	Q9ULZ1	Down	-0.915758	5.91169e-05	0.00121074
MBD1	ENSG00000141644	Q9UIS9	Down	-0.91552	5.82699e-15	1.11766e-12
TTC21B	ENSG00000123607	Q7Z4L5	Down	-0.915244	4.6203e-07	1.78616e-05
WWC3	ENSG00000047644	Q9ULE0	Down	-0.914362	3.01053e-05	0.00068321
KIAA0922	ENSG00000121210	A2VDJ0	Down	-0.911355	0.000530999	0.00736093
TTLL4	ENSG00000135912	Q14679	Down	-0.910763	9.08788e-09	5.31627e-07
KIF5C	ENSG00000168280	O60282	Down	-0.908232	5.59466e-05	0.0011589
ZMIZ1-AS1	ENSG00000224596		Down	-0.907829	0.000659368	0.0087222
RFK	ENSG00000135002	Q969G6	Down	-0.906003	0.000647428	0.00859274
RASA2	ENSG00000155903	Q15283	Down	-0.905946	1.6158e-09	1.11144e-07
HIST1H2AG	ENSG00000196787	P0C0S8	Down	-0.905717	1.80872e-08	9.78299e-07
GALNT4	ENSG00000257594	Q8N4A0	Down	-0.905433	1.01e-06	3.61713e-05
FAM101B	ENSG00000183688	Q8N5W9	Down	-0.905266	3.15715e-08	1.60251e-06
NUPL2	ENSG00000136243	O15504	Down	-0.904736	4.25855e-05	0.000918374
HMMR	ENSG00000072571	O75330	Down	-0.903949	1.99386e-06	6.59593e-05
CAMK2N1	ENSG00000162545	Q7Z7J9	Down	-0.903631	1.76722e-06	5.92481e-05
RBMS1	ENSG00000153250	P29558	Down	-0.903219	1.79322e-07	7.75948e-06
FUT4	ENSG00000196371	P22083	Down	-0.902842	0.000648313	0.00859877
ZNF24	ENSG00000172466	P17028	Down	-0.902563	1.47214e-09	1.01613e-07
DPYSL3	ENSG00000113657	Q14195	Down	-0.898459	2.29804e-07	9.63053e-06
EGFR	ENSG00000146648	P00533	Down	-0.898088	6.74826e-15	1.25808e-12
HIST2H2AB	ENSG00000184270	Q8IUE6	Down	-0.896025	5.22182e-05	0.00109647
KPNA3	ENSG00000102753	O00505	Down	-0.895138	4.99388e-07	1.91942e-05
ABI2	ENSG00000138443	Q9NYB9	Down	-0.893273	2.29463e-09	1.50349e-07
FAM171B	ENSG00000144369		Down	-0.892965	7.94557e-05	0.00154783
VPS4B	ENSG00000119541	O75351	Down	-0.892896	3.47675e-08	1.7558e-06
TMEM19	ENSG00000139291		Down	-0.891331	0.000359035	0.00535279
MAP4K4	ENSG00000071054	O95819	Down	-0.890113	1.64462e-23	8.41201e-21
FKBP1A	ENSG00000088832	P62942	Down	-0.889136	3.88486e-11	3.58774e-09
TNS3	ENSG00000136205	Q68CZ2	Down	-0.888095	3.49094e-12	3.90916e-10
PIAS2	ENSG00000078043	O75928	Down	-0.88717	7.55103e-05	0.00148842
CEP83	ENSG00000173588	Q9Y592	Down	-0.885254	0.0001174	0.00212513
R3HDM1	ENSG00000048991		Down	-0.884141	1.49477e-07	6.61145e-06
HIST1H4B	ENSG00000278705		Down	-0.884027	9.27702e-06	0.00025178
RAB32	ENSG00000118508	Q13637	Down	-0.880317	0.000589893	0.0080103
SH3TC2	ENSG00000169247	Q8TF17	Down	-0.879841	3.46705e-07	1.39437e-05
BZW2	ENSG00000136261	Q9Y6E2	Down	-0.879064	4.63702e-05	0.000985083
OTUD3	ENSG00000169914	Q5T2D3	Down	-0.87763	1.34095e-05	0.000343934
ESF1	ENSG00000089048	Q9H501	Down	-0.875747	5.9473e-06	0.000170455
IL1B	ENSG00000125538	P01584	Down	-0.875102	4.88978e-13	6.14898e-11
FSTL3	ENSG00000070404	O95633	Down	-0.874814	6.42513e-05	0.00129594
SAP130	ENSG00000136715	Q9H0E3	Down	-0.873969	6.78882e-06	0.000191818
UBE2Q2	ENSG00000140367	Q8WVN8	Down	-0.871719	1.73295e-05	0.000426777
MRPL32	ENSG00000106591	Q9BYC8	Down	-0.869285	5.98924e-06	0.000171411
SNAPC2	ENSG00000104976	Q13487	Down	-0.868418	8.58437e-05	0.00164339
SLC4A3	ENSG00000114923	P48751	Down	-0.865523	1.11911e-05	0.000294511
HERPUD2	ENSG00000122557	Q9BSE4	Down	-0.865067	0.000406688	0.00591729
MYO1B	ENSG00000128641	O43795	Down	-0.863269	1.40667e-08	7.86003e-07
DOCK9	ENSG00000088387	Q9BZ29	Down	-0.861504	3.05725e-09	1.94769e-07
KDSR	ENSG00000119537	Q06136	Down	-0.861252	9.48944e-07	3.41073e-05
BZRAP1	ENSG00000005379	O95153	Down	-0.856371	0.000498026	0.00697657
LMO7	ENSG00000136153	Q8WWI1	Down	-0.855564	1.43968e-09	9.97177e-08
CKAP2	ENSG00000136108	Q8WWK9	Down	-0.855397	4.06519e-10	3.10699e-08
TMX3	ENSG00000166479	Q96JJ7	Down	-0.854853	1.42537e-07	6.34673e-06
TMEM237	ENSG00000155755	Q96Q45	Down	-0.853681	0.000208887	0.00341828
NOG	ENSG00000183691	Q13253	Down	-0.853494	0.000291915	0.00446831
ARPC2	ENSG00000163466	O15144	Down	-0.843512	1.26095e-08	7.16622e-07
NIPAL1	ENSG00000163293	Q6NVV3	Down	-0.842705	0.000539613	0.00743897
HIST1H2BM	ENSG00000273703	Q99879	Down	-0.837378	1.71256e-05	0.000422276
FAM167A	ENSG00000154319		Down	-0.83563	5.794e-05	0.00119276
NT5DC3	ENSG00000111696		Down	-0.834351	1.08765e-08	6.23461e-07
RB1	ENSG00000139687	P06400	Down	-0.832934	8.67833e-07	3.15329e-05
HIST1H4H	ENSG00000158406		Down	-0.830311	0.000193497	0.00318999
LHFP	ENSG00000183722		Down	-0.830172	0.000361678	0.00538014
USP12	ENSG00000152484	O75317	Down	-0.829317	1.09884e-06	3.89575e-05
CRELD2	ENSG00000184164		Down	-0.828616	5.18683e-05	0.00109027
CNDP2	ENSG00000133313	Q96KP4	Down	-0.828179	1.59635e-05	0.000398549
HIST1H4C	ENSG00000197061		Down	-0.825695	0.00032904	0.00494254
SNRPB2	ENSG00000125870	P08579	Down	-0.823755	5.11352e-06	0.000150227
PREX1	ENSG00000124126	Q8TCU6	Down	-0.821223	1.79568e-08	9.76027e-07
EMP1	ENSG00000134531	P54849	Down	-0.821006	1.03864e-11	1.0625e-09
CDK8	ENSG00000132964	P49336	Down	-0.819429	0.000177329	0.00295587
PQLC1	ENSG00000122490	Q8N2U9	Down	-0.81882	0.000141161	0.00246144
LRRFIP1	ENSG00000124831	Q32MZ4	Down	-0.818456	5.41373e-12	5.78489e-10
ITGA6	ENSG00000091409	P23229	Down	-0.818089	3.53217e-08	1.77929e-06
DPYSL2	ENSG00000092964	Q16555	Down	-0.816804	2.13495e-07	9.0229e-06
DBNDD2	ENSG00000244274	Q9BQY9	Down	-0.815642	0.000217456	0.00352668
KRT81	ENSG00000205426	Q14533	Down	-0.81502	2.47787e-05	0.000580148
PAQR3	ENSG00000163291	Q6TCH7	Down	-0.81413	1.65574e-06	5.60759e-05
PLPP2	ENSG00000141934	O43688	Down	-0.813923	4.9083e-05	0.00103829
VOPP1	ENSG00000154978		Down	-0.812108	2.84963e-05	0.000652417
H2AFV	ENSG00000105968	Q71UI9	Down	-0.810815	4.72242e-06	0.000140183
NIF3L1	ENSG00000196290	Q9GZT8	Down	-0.810769	3.47307e-06	0.000107246
SH3BP5	ENSG00000131370	O60239	Down	-0.810731	2.25417e-07	9.50659e-06
DGKH	ENSG00000102780	Q86XP1	Down	-0.810242	5.809e-07	2.18226e-05
ETS2	ENSG00000157557	P15036	Down	-0.810051	5.80588e-06	0.000167606
HIST1H4E	ENSG00000276966		Down	-0.809951	9.78047e-05	0.00182679
SPC25	ENSG00000152253	Q9HBM1	Down	-0.808808	0.000360297	0.00536359
SPRYD7	ENSG00000123178		Down	-0.80654	0.0003793	0.0055881
PGF	ENSG00000119630	P49763	Down	-0.805599	4.34159e-07	1.68823e-05
PTPRM	ENSG00000173482	P28827	Down	-0.805566	8.84581e-07	3.2083e-05
SNHG15	ENSG00000232956		Down	-0.80545	2.79288e-05	0.00064333
SPOPL	ENSG00000144228	Q6IQ16	Down	-0.805067	8.50006e-05	0.00163366
DIAPH3	ENSG00000139734	Q9NSV4	Down	-0.804165	6.15957e-10	4.61922e-08
ACAT2	ENSG00000120437	Q9BWD1	Down	-0.802115	4.32973e-05	0.000926711
MZT1	ENSG00000204899	Q08AG7	Down	-0.80166	0.000110209	0.00202248
HIST1H2AH	ENSG00000274997	Q96KK5	Down	-0.801634	0.00013753	0.00242783
EFNB2	ENSG00000125266	P52799	Down	-0.799665	1.60764e-07	7.01731e-06
TMC7	ENSG00000170537	Q7Z402	Down	-0.798606	5.34068e-08	2.61117e-06
RP11-449H3.3	ENSG00000275740		Down	-0.797988	0.000479265	0.00676123
ETS1	ENSG00000134954	P14921	Down	-0.797827	8.92034e-09	5.23362e-07
RP11-111K18.1	ENSG00000256646		Down	-0.797318	3.63323e-05	0.000803501
RGPD8	ENSG00000169629	O14715	Down	-0.794476	8.82532e-05	0.00167824
PXDC1	ENSG00000168994		Down	-0.791734	0.000190698	0.00315426
JPH1	ENSG00000104369	Q9HDC5	Down	-0.79072	5.77018e-05	0.00118909
TRIM13	ENSG00000204977	O60858	Down	-0.788307	6.76541e-06	0.000191427
TPST2	ENSG00000128294	O60704	Down	-0.787841	0.000171573	0.00288335
POLI	ENSG00000101751	Q9UNA4	Down	-0.787822	0.000107187	0.00198161
MPDZ	ENSG00000107186	O75970	Down	-0.785196	0.000296619	0.00452713
FAM126A	ENSG00000122591	Q9BYI3	Down	-0.784697	5.4203e-10	4.08015e-08
SLC6A15	ENSG00000072041	Q9H2J7	Down	-0.779497	4.54347e-05	0.000968302
BASP1	ENSG00000176788	P80723	Down	-0.775117	6.345e-05	0.00128269
CIT	ENSG00000122966	O14578	Down	-0.774552	2.9713e-08	1.52369e-06
P2RY1	ENSG00000169860	P47900	Down	-0.772534	0.000144683	0.00251406
NUCB2	ENSG00000070081	P80303	Down	-0.771848	0.000194404	0.00320228
ABTB1	ENSG00000114626	Q969K4	Down	-0.768332	3.42845e-06	0.000106032
GPR39	ENSG00000183840	O43194	Down	-0.768277	0.00023829	0.00380576
SKA3	ENSG00000165480	Q8IX90	Down	-0.767997	5.27044e-05	0.00110552
RIF1	ENSG00000080345	Q5UIP0	Down	-0.766853	1.26741e-10	1.05343e-08
CENPE	ENSG00000138778	Q02224	Down	-0.766552	1.16056e-09	8.15169e-08
ITGA4	ENSG00000115232	P13612	Down	-0.762434	1.39252e-05	0.00035431
COL4A2	ENSG00000134871	P08572	Down	-0.76178	5.76063e-06	0.000166541
DTYMK	ENSG00000168393	P23919	Down	-0.761168	2.59664e-05	0.000605423
TYMS	ENSG00000176890	P04818	Down	-0.76102	1.44638e-06	4.93204e-05
CEP55	ENSG00000138180	Q53EZ4	Down	-0.760188	2.85195e-05	0.000652417
RHNO1	ENSG00000171792	Q9BSD3	Down	-0.759335	3.71264e-05	0.000816536
ADNP2	ENSG00000101544	Q6IQ32	Down	-0.754844	2.55251e-08	1.32253e-06
CKAP2L	ENSG00000169607		Down	-0.754424	1.09951e-06	3.89575e-05
NUF2	ENSG00000143228	Q9BZD4	Down	-0.754313	4.89404e-06	0.000144632
WDFY1	ENSG00000085449	Q8IWB7	Down	-0.753793	2.5352e-07	1.04704e-05
CENPK	ENSG00000123219	Q9BS16	Down	-0.753325	0.000106819	0.00197664
CBX3	ENSG00000122565	Q13185	Down	-0.752483	2.30489e-09	1.50349e-07
RANBP2	ENSG00000153201	P49792	Down	-0.752434	2.18277e-12	2.48811e-10
UBE2C	ENSG00000175063	O00762	Down	-0.75177	1.86998e-06	6.21868e-05
USP37	ENSG00000135913	Q86T82	Down	-0.751003	3.33755e-05	0.000745548
ADAM19	ENSG00000135074	Q9H013	Down	-0.747725	6.20562e-09	3.69522e-07
MAD1L1	ENSG00000002822	Q9Y6D9	Down	-0.74735	5.61035e-07	2.12363e-05
TGFBI	ENSG00000120708	Q15582	Down	-0.745792	0.000709904	0.00924403
STAM2	ENSG00000115145	O75886	Down	-0.745351	0.000480615	0.00677549
PTMA	ENSG00000187514	P06454	Down	-0.745245	1.74385e-07	7.56224e-06
NRP2	ENSG00000118257	O60462	Down	-0.744963	4.55535e-09	2.76201e-07
TAGLN2	ENSG00000158710	P37802	Down	-0.744775	2.31109e-05	0.000545582
RAP1GDS1	ENSG00000138698	P52306	Down	-0.744624	5.8956e-05	0.00120969
NXT1	ENSG00000132661	Q9UKK6	Down	-0.744544	0.000611419	0.00822426
CSNK2A1	ENSG00000101266	P68400	Down	-0.740746	7.74814e-06	0.000214965
RAB27B	ENSG00000041353	O00194	Down	-0.739975	2.41935e-06	7.83459e-05
MOK	ENSG00000080823	Q9UQ07	Down	-0.737711	1.58096e-05	0.000395696
RIOK3	ENSG00000101782	O14730	Down	-0.736797	1.01685e-06	3.63513e-05
LRRC8C	ENSG00000171488	Q8TDW0	Down	-0.735258	2.38785e-05	0.00056237
FN1	ENSG00000115414	P02751	Down	-0.735099	9.74466e-05	0.0018218
RGMB	ENSG00000174136	Q6NW40	Down	-0.734792	1.01548e-07	4.67827e-06
DNER	ENSG00000187957	Q8NFT8	Down	-0.733715	6.9122e-06	0.000194752
ATF2	ENSG00000115966	P15336	Down	-0.73093	1.09222e-06	3.8837e-05
NUFIP1	ENSG00000083635	Q9UHK0	Down	-0.73039	0.000107666	0.00198862
CEP63	ENSG00000182923	Q96MT8	Down	-0.730284	5.31113e-05	0.00111288
CCM2	ENSG00000136280	Q9BSQ5	Down	-0.729809	0.000116453	0.00211182
FLOT1	ENSG00000137312	O75955	Down	-0.728673	4.22843e-07	1.65715e-05
COA1	ENSG00000106603	Q9GZY4	Down	-0.727145	1.49686e-08	8.31738e-07
ZSWIM6	ENSG00000130449	Q9HCJ5	Down	-0.726972	2.13528e-08	1.12983e-06
HSPE1	ENSG00000115541	P61604	Down	-0.726559	0.000121368	0.00217916
CACNA2D1	ENSG00000153956	P54289	Down	-0.726173	0.000147863	0.00255817
TRAF5	ENSG00000082512	O00463	Down	-0.725984	0.000620881	0.00830673
ACTR3	ENSG00000115091	P61158	Down	-0.725558	4.61639e-05	0.000981746
CBX6	ENSG00000183741	O95503	Down	-0.724475	2.52204e-09	1.62814e-07
ABL2	ENSG00000143322	P42684	Down	-0.723546	4.9267e-11	4.42692e-09
KIAA1468	ENSG00000134444	Q9P260	Down	-0.722199	0.00056181	0.00769183
PLK4	ENSG00000142731	O00444	Down	-0.722101	9.41036e-05	0.00176593
NSDHL	ENSG00000147383	Q15738	Down	-0.721993	0.000600504	0.00811026
SDCCAG8	ENSG00000054282	Q86SQ7	Down	-0.721154	3.54285e-05	0.000785253
PPIA	ENSG00000196262	P62937	Down	-0.720109	4.26555e-05	0.00091889
RAB3GAP1	ENSG00000115839	Q15042	Down	-0.71956	1.31557e-07	5.88408e-06
IQGAP3	ENSG00000183856	Q86VI3	Down	-0.718631	1.75675e-08	9.601e-07
NLN	ENSG00000123213	Q9BYT8	Down	-0.71709	0.000158086	0.0026935
MARCHF7	ENSG00000136536		Down	-0.716929	7.94017e-10	5.84467e-08
DLC1	ENSG00000164741	Q96QB1	Down	-0.716341	5.99721e-08	2.9075e-06
ENTPD6	ENSG00000197586	O75354	Down	-0.715378	8.61264e-09	5.06799e-07
PWWP2A	ENSG00000170234	Q96N64	Down	-0.71496	0.000547968	0.00753853
HAT1	ENSG00000128708	O14929	Down	-0.713853	2.13544e-05	0.000510765
RALGPS2	ENSG00000116191	Q86X27	Down	-0.713743	0.000759281	0.00977801
ATP6V0C	ENSG00000185883	P27449	Down	-0.71346	0.000262384	0.00411804
HIST1H2AC	ENSG00000180573	Q93077	Down	-0.713398	0.000325506	0.00490422
NCL	ENSG00000115053	P19338	Down	-0.713241	0.000247863	0.00392411
IVNS1ABP	ENSG00000116679	Q9Y6Y0	Down	-0.712972	1.40676e-06	4.80515e-05
AGFG1	ENSG00000173744	P52594	Down	-0.712844	0.000109356	0.00201053
SIRPA	ENSG00000198053	P78324	Down	-0.712402	1.38632e-05	0.000353184
BNIP3L	ENSG00000104765	O60238	Down	-0.711548	0.000113599	0.00207137
CREB1	ENSG00000118260	P16220	Down	-0.711517	6.85308e-05	0.00137254
GTF2F2	ENSG00000188342	P13984	Down	-0.711416	8.54853e-08	3.99358e-06
SNX5	ENSG00000089006	Q9Y5X3	Down	-0.710456	7.40649e-11	6.3683e-09
CENPL	ENSG00000120334		Down	-0.709726	0.000292093	0.00446831
HIST1H3H	ENSG00000278828		Down	-0.708026	2.10751e-05	0.000505904
MAPK1IP1L	ENSG00000168175		Down	-0.707459	9.28215e-05	0.00174515
SDC1	ENSG00000115884	P18827	Down	-0.706891	6.17393e-05	0.00125928
DSEL	ENSG00000171451	Q8IZU8	Down	-0.70628	0.000432541	0.0062119
HMGB3	ENSG00000029993	O15347	Down	-0.705401	0.000409602	0.00595535
PRKRA	ENSG00000180228	O75569	Down	-0.703774	0.000647055	0.00859274
MTMR6	ENSG00000139505	Q9Y217	Down	-0.703646	0.000336712	0.00504638
RAI14	ENSG00000039560	Q9P0K7	Down	-0.703337	1.73625e-08	9.51504e-07
MRPL30	ENSG00000185414	Q8TCC3	Down	-0.702153	0.000368957	0.00545958
SESTD1	ENSG00000187231	Q86VW0	Down	-0.702099	5.35978e-05	0.0011192
ZNF473	ENSG00000142528	Q8WTR7	Down	-0.70206	3.50356e-05	0.000778274
GCC2	ENSG00000135968	Q8IWJ2	Down	-0.701943	5.41968e-05	0.0011297
PCDHGC3	ENSG00000240184	Q9UN70	Down	-0.701455	0.000158115	0.0026935
DOCK10	ENSG00000135905	Q96BY6	Down	-0.70116	5.21012e-06	0.000152392
INPP5F	ENSG00000198825	Q9Y2H2	Down	-0.699926	1.93754e-05	0.000470342
TFRC	ENSG00000072274	P02786	Down	-0.699473	1.64967e-05	0.00040848
TLK1	ENSG00000198586	Q9UKI8	Down	-0.69828	4.40619e-07	1.71001e-05
CALM2	ENSG00000143933	P0DP24	Down	-0.698244	6.32177e-05	0.00128157
MTCL1	ENSG00000168502	Q9Y4B5	Down	-0.697765	0.000287616	0.00441676
DYNC1I2	ENSG00000077380	Q13409	Down	-0.69747	1.34034e-08	7.55283e-07
NCKAP1	ENSG00000061676	Q9Y2A7	Down	-0.696782	4.08729e-05	0.00088913
GNA12	ENSG00000146535	Q03113	Down	-0.696174	1.67531e-06	5.66426e-05
PDLIM5	ENSG00000163110	Q96HC4	Down	-0.695933	2.2539e-05	0.000533344
AC093838.4	ENSG00000152117		Down	-0.695812	0.000457725	0.00651262
COL5A1	ENSG00000130635	P20908	Down	-0.695208	3.74459e-05	0.000822655
TTL	ENSG00000114999	Q8NG68	Down	-0.69473	1.57536e-05	0.00039479
PPIG	ENSG00000138398	Q13427	Down	-0.694201	1.03422e-05	0.000275671
TJP1	ENSG00000104067	Q07157	Down	-0.694162	5.16128e-07	1.97236e-05
MIS18BP1	ENSG00000129534	Q6P0N0	Down	-0.692759	1.55403e-07	6.81313e-06
EPB41L2	ENSG00000079819	O43491	Down	-0.692727	8.37754e-06	0.00022987
HIST1H1C	ENSG00000187837	P16403	Down	-0.692301	2.05416e-05	0.000495481
USP25	ENSG00000155313	Q9UHP3	Down	-0.69042	8.50896e-05	0.00163366
AMIGO2	ENSG00000139211	Q86SJ2	Down	-0.690014	4.98428e-06	0.000146863
NAV3	ENSG00000067798	Q8IVL0	Down	-0.689652	2.64662e-05	0.000613892
CLK1	ENSG00000013441	P49759	Down	-0.686817	3.00581e-05	0.000682915
CYCS	ENSG00000172115	P99999	Down	-0.686726	5.92982e-06	0.000170199
PFKFB3	ENSG00000170525	Q16875	Down	-0.6858	1.16593e-05	0.000304423
STARD3NL	ENSG00000010270	O95772	Down	-0.68418	6.58249e-05	0.00132367
UBE2E3	ENSG00000170035	Q969T4	Down	-0.682774	0.000149054	0.00256764
LINC01029	ENSG00000265843		Down	-0.681063	2.30633e-09	1.50349e-07
ACTB	ENSG00000075624	P60709	Down	-0.677799	0.000228314	0.00366994
KLF7	ENSG00000118263	O75840	Down	-0.675776	0.00076395	0.00983179
TENM2	ENSG00000145934	Q9NT68	Down	-0.67338	0.000709153	0.00924403
SEPTIN10	ENSG00000186522		Down	-0.67228	6.73126e-06	0.000190732
ZC3H15	ENSG00000065548	Q8WU90	Down	-0.670959	1.2706e-06	4.41568e-05
MOCOS	ENSG00000075643	Q96EN8	Down	-0.670271	1.45942e-05	0.000369917
MCM8	ENSG00000125885	Q9UJA3	Down	-0.669935	2.04921e-07	8.7909e-06
ARL5A	ENSG00000162980	Q9Y689	Down	-0.66907	8.04442e-07	2.9607e-05
FKBP9	ENSG00000122642	O95302	Down	-0.668502	0.000215657	0.0035032
EPAS1	ENSG00000116016	Q99814	Down	-0.668152	3.50456e-06	0.000107884
LRCH1	ENSG00000136141	Q9Y2L9	Down	-0.666368	3.47675e-05	0.00077318
MICU2	ENSG00000165487	Q8IYU8	Down	-0.66616	0.000462536	0.0065717
TRIB1	ENSG00000173334	Q96RU8	Down	-0.665014	6.18434e-05	0.00126012
STK17A	ENSG00000164543	Q9UEE5	Down	-0.664975	3.15485e-06	9.92632e-05
GBAS	ENSG00000146729	O75323	Down	-0.664328	5.83931e-05	0.00119961
AGPS	ENSG00000018510	O00116	Down	-0.663768	7.06183e-05	0.00140869
UBE2S	ENSG00000108106	Q16763	Down	-0.663306	2.65283e-06	8.50783e-05
TXNDC9	ENSG00000115514	O14530	Down	-0.662667	0.000139784	0.00244656
SMPD4	ENSG00000136699	Q9NXE4	Down	-0.662617	2.92944e-07	1.19259e-05
SMAD1	ENSG00000170365	Q15797	Down	-0.6624	0.000617226	0.00827448
ABI1	ENSG00000136754	Q8IZP0	Down	-0.662208	0.000244565	0.00388422
FARP1	ENSG00000152767	Q9Y4F1	Down	-0.661649	0.000167396	0.00282494
GADD45B	ENSG00000099860	O75293	Down	-0.660743	0.000176685	0.00294939
ZWINT	ENSG00000122952	O95229	Down	-0.660564	8.53231e-05	0.00163656
MYADM	ENSG00000179820	Q96S97	Down	-0.660094	0.000307077	0.00466649
ODC1	ENSG00000115758	P11926	Down	-0.659289	0.000398189	0.00581059
KBTBD6	ENSG00000165572	Q86V97	Down	-0.659211	0.000737978	0.00954682
EIF5	ENSG00000100664	P55010	Down	-0.658265	2.86663e-05	0.000655024
DAB2	ENSG00000153071	P98082	Down	-0.6582	0.000118271	0.00213509
SLC7A1	ENSG00000139514	P30825	Down	-0.656865	5.31236e-06	0.000154477
CNTRL	ENSG00000119397	Q7Z7A1	Down	-0.656519	0.000172202	0.00288906
NCEH1	ENSG00000144959	Q6PIU2	Down	-0.654578	0.000556654	0.00764221
PNP	ENSG00000198805	P00491	Down	-0.654354	0.000138829	0.00244388
COL6A3	ENSG00000163359	P12111	Down	-0.653907	9.09905e-06	0.000247286
FMNL2	ENSG00000157827	Q96PY5	Down	-0.653472	3.26993e-09	2.05768e-07
GPR180	ENSG00000152749	Q86V85	Down	-0.653322	0.00046033	0.00654502
NFE2L3	ENSG00000050344	Q9Y4A8	Down	-0.65309	1.78996e-05	0.00043919
COMMD10	ENSG00000145781		Down	-0.652419	0.00034098	0.00510651
IPO5	ENSG00000065150	O00410	Down	-0.651915	1.37064e-05	0.000350533
SKA2	ENSG00000182628	Q8WVK7	Down	-0.650584	0.000615697	0.00826509
CENPI	ENSG00000102384	Q92674	Down	-0.650398	0.000421082	0.00609561
IGF2BP3	ENSG00000136231	O00425	Down	-0.649396	0.00011586	0.00210298
UACA	ENSG00000137831	Q9BZF9	Down	-0.649168	3.39575e-07	1.36845e-05
FSCN1	ENSG00000075618	Q16658	Down	-0.649133	8.7712e-05	0.00167273
CTGF	ENSG00000118523	P29279	Down	-0.648954	3.12336e-07	1.26379e-05
HIST1H1E	ENSG00000168298	P10412	Down	-0.647342	1.87047e-06	6.21868e-05
KNTC1	ENSG00000184445	P50748	Down	-0.647106	0.000574878	0.00786534
CDH11	ENSG00000140937	P55287	Down	-0.646937	0.000366421	0.00543851
MTX2	ENSG00000128654	O75431	Down	-0.646365	0.00011693	0.00211855
MYO5B	ENSG00000167306	Q9ULV0	Down	-0.644372	2.30979e-05	0.000545582
TLN2	ENSG00000171914	Q9Y4G6	Down	-0.643969	0.000283842	0.00437227
NUP88	ENSG00000108559	Q99567	Down	-0.642491	1.8053e-05	0.000442409
SEPTIN2	ENSG00000168385		Down	-0.64244	3.08608e-09	1.95432e-07
NUDCD3	ENSG00000015676	Q8IVD9	Down	-0.641945	0.000688508	0.00902388
SMC4	ENSG00000113810	Q9NTJ3	Down	-0.641859	1.6306e-05	0.000405072
C14orf132	ENSG00000227051		Down	-0.639487	0.000230508	0.00369628
PLSCR1	ENSG00000188313	O15162	Down	-0.639114	6.21547e-05	0.00126342
SMC2	ENSG00000136824	O95347	Down	-0.639027	1.79547e-08	9.76027e-07
SPG20	ENSG00000133104	Q8N0X7	Down	-0.637602	3.81489e-06	0.000114954
KCNG1	ENSG00000026559	Q9UIX4	Down	-0.636849	0.000169363	0.00285101
RASA3	ENSG00000185989	Q14644	Down	-0.634513	5.72496e-07	2.15882e-05
FEM1C	ENSG00000145780	Q96JP0	Down	-0.633628	3.20535e-06	0.000100535
SP3	ENSG00000172845	Q02447	Down	-0.632281	2.46013e-05	0.000576671
PPARD	ENSG00000112033	Q03181	Down	-0.631773	0.000106365	0.00197106
EXOSC8	ENSG00000120699	Q96B26	Down	-0.63102	7.84954e-05	0.00153814
PSMD14	ENSG00000115233	O00487	Down	-0.630835	0.000148992	0.00256764
C1orf112	ENSG00000000460		Down	-0.630383	4.27244e-05	0.000919136
SERPINE1	ENSG00000106366	P05121	Down	-0.630008	0.00027742	0.00428875
H2AFX	ENSG00000188486	P16104	Down	-0.629882	0.000553948	0.00761554
VPS16	ENSG00000215305	Q9H269	Down	-0.629679	0.000322213	0.00486839
TPP2	ENSG00000134900	P29144	Down	-0.629268	5.82107e-05	0.0011971
USP53	ENSG00000145390	Q70EK8	Down	-0.62865	8.86468e-05	0.00168277
TBC1D2	ENSG00000095383	Q9BYX2	Down	-0.627381	8.28533e-07	3.03816e-05
HIST1H2BN	ENSG00000233822	Q99877	Down	-0.626461	0.000474725	0.00670846
TNIP1	ENSG00000145901	Q15025	Down	-0.625666	6.61205e-07	2.46999e-05
PLEKHB2	ENSG00000115762	Q96CS7	Down	-0.624099	0.000106418	0.00197106
ZC3H13	ENSG00000123200	Q5T200	Down	-0.623856	1.11491e-07	5.06574e-06
UAP1L1	ENSG00000197355	Q3KQV9	Down	-0.623345	0.000388487	0.00569819
FBXL3	ENSG00000005812	Q9UKT7	Down	-0.62322	8.63916e-05	0.00165229
C1orf198	ENSG00000119280		Down	-0.622973	0.000709939	0.00924403
GABPB1	ENSG00000104064	Q06547	Down	-0.622294	1.56287e-05	0.000392152
SGK1	ENSG00000118515	O00141	Down	-0.622088	9.18554e-07	3.30746e-05
WDFY2	ENSG00000139668	Q96P53	Down	-0.620261	7.37245e-06	0.000206263
PRR11	ENSG00000068489	Q96HE9	Down	-0.619051	0.000169013	0.00284753
POLE3	ENSG00000148229	Q9NRF9	Down	-0.617467	0.000159205	0.00270512
MYO10	ENSG00000145555	Q9HD67	Down	-0.615108	0.000142936	0.00249021
CWF19L2	ENSG00000152404	Q2TBE0	Down	-0.614014	0.000691599	0.00904065
PIK3CA	ENSG00000121879	P42336	Down	-0.613453	1.78102e-05	0.000437534
NFIB	ENSG00000147862	O00712	Down	-0.613163	0.000108855	0.00200564
CCT6A	ENSG00000146731	P40227	Down	-0.612469	7.85515e-08	3.69563e-06
STK39	ENSG00000198648	Q9UEW8	Down	-0.612183	0.000270724	0.0042092
UGCG	ENSG00000148154	Q16739	Down	-0.611518	0.000109908	0.00201883
ACSL3	ENSG00000123983	O95573	Down	-0.6102	0.000135141	0.00239412
EHD4	ENSG00000103966	Q9H223	Down	-0.607918	8.03441e-05	0.00156057
KIF23	ENSG00000137807	Q02241	Down	-0.607261	9.54962e-06	0.000257427
PPP2R3A	ENSG00000073711	Q06190	Down	-0.607201	1.7603e-05	0.000432978
TRMT6	ENSG00000089195	Q9UJA5	Down	-0.605239	0.000225526	0.00363392
ZEB1	ENSG00000148516	P37275	Down	-0.604859	4.65799e-05	0.000988485
SYDE1	ENSG00000105137	Q6ZW31	Down	-0.604721	3.231e-05	0.000726628
TRAK2	ENSG00000115993	O60296	Down	-0.604011	0.000691496	0.00904065
ASB1	ENSG00000065802	Q9Y576	Down	-0.603946	2.57455e-06	8.29679e-05
FASTKD2	ENSG00000118246	Q9NYY8	Down	-0.603854	3.52604e-05	0.000782396
NIN	ENSG00000100503	Q8N4C6	Down	-0.602694	4.73375e-08	2.32583e-06
ARHGAP31	ENSG00000031081	Q2M1Z3	Down	-0.602041	0.00030015	0.00457752
SNX25	ENSG00000109762	Q9H3E2	Down	-0.600432	0.000421555	0.00609565
MARCHF4	ENSG00000144583		Down	-0.600079	3.08517e-05	0.000696556
SYNE1	ENSG00000131018	Q8NF91	Down	-0.598917	4.44435e-06	0.000132125
PRPSAP1	ENSG00000161542	Q14558	Down	-0.597935	0.000526187	0.00731455
CDC25B	ENSG00000101224	P30305	Down	-0.597668	1.90796e-05	0.000464713
ANKRD33B	ENSG00000164236		Down	-0.597661	1.98078e-06	6.56354e-05
CCNA2	ENSG00000145386	P20248	Down	-0.595027	0.000596889	0.00807723
TGFBRAP1	ENSG00000135966	Q8WUH2	Down	-0.594329	7.32417e-07	2.72579e-05
FAM168B	ENSG00000152102		Down	-0.593787	0.000265355	0.0041516
KBTBD2	ENSG00000170852	Q8IY47	Down	-0.593733	0.00022975	0.00368709
PRC1	ENSG00000198901	O43663	Down	-0.593296	1.48332e-05	0.000374549
SWAP70	ENSG00000133789	Q9UH65	Down	-0.591936	0.000215435	0.00350245
SASH1	ENSG00000111961	O94885	Down	-0.591059	1.19894e-05	0.000311007
HNRNPA2B1	ENSG00000122566	P22626	Down	-0.590839	1.64248e-05	0.000407515
FDPS	ENSG00000160752	P14324	Down	-0.589412	2.89265e-05	0.000660213
TFDP1	ENSG00000198176	Q14186	Down	-0.588359	3.33329e-06	0.000103732
NUP58	ENSG00000139496	Q9BVL2	Down	-0.588253	3.01819e-05	0.000684169
NDUFA10	ENSG00000130414	O95299	Down	-0.587534	0.000136594	0.00241559
IDH3B	ENSG00000101365	O43837	Down	-0.587439	8.44197e-05	0.00162706
XRN2	ENSG00000088930	Q9H0D6	Down	-0.586941	0.000673695	0.00888227
FASTKD5	ENSG00000215251	Q7L8L6	Down	-0.586464	0.000679677	0.00891987
MYO6	ENSG00000196586	Q9UM54	Down	-0.585512	0.000239649	0.00381831
KIFC1	ENSG00000237649		Down	-0.584545	0.000223601	0.00361166
PPP1R13L	ENSG00000104881	Q8WUF5	Down	-0.583924	0.000203758	0.00333707
SCMH1	ENSG00000010803	Q96GD3	Down	-0.58316	0.000280126	0.00432169
PEX13	ENSG00000162928	Q92968	Down	-0.582803	0.000670891	0.00885114
LHFPL2	ENSG00000145685	Q6ZUX7	Down	-0.582717	6.08847e-05	0.00124567
ARNTL2	ENSG00000029153	Q8WYA1	Down	-0.58174	0.000677276	0.00890668
SSB	ENSG00000138385	P05455	Down	-0.58101	0.000132632	0.00235595
CUL4A	ENSG00000139842	Q13619	Down	-0.578431	1.88618e-05	0.000459971
PHF14	ENSG00000106443	O94880	Down	-0.577873	0.000629147	0.00838918
AFAP1	ENSG00000196526	Q8N556	Down	-0.57753	0.000157031	0.00268189
U2SURP	ENSG00000163714	O15042	Down	-0.576578	1.84865e-07	7.982e-06
WDR75	ENSG00000115368	Q8IWA0	Down	-0.576466	2.86956e-06	9.10047e-05
PPP1R12A	ENSG00000058272	O14974	Down	-0.575649	6.17251e-05	0.00125928
GCLM	ENSG00000023909	P48507	Down	-0.57437	0.000366971	0.00544263
CENPF	ENSG00000117724	P49454	Down	-0.571417	7.48057e-08	3.52771e-06
WIPI2	ENSG00000157954	Q9Y4P8	Down	-0.56661	0.000377572	0.00557086
SUCLA2	ENSG00000136143	Q9P2R7	Down	-0.566512	0.000768511	0.00987774
LINC00707	ENSG00000238266		Down	-0.565697	0.000303042	0.00461809
SMS	ENSG00000102172	P52788	Down	-0.565125	0.000434229	0.00622717
IRS1	ENSG00000169047	P35568	Down	-0.564584	2.71508e-06	8.69266e-05
BUB1B	ENSG00000156970	O60566	Down	-0.564399	1.50468e-05	0.00037946
JAG1	ENSG00000101384	P78504	Down	-0.563614	8.48281e-05	0.00163335
KIF18B	ENSG00000186185	Q86Y91	Down	-0.56186	7.37147e-05	0.00146024
EFHD2	ENSG00000142634		Down	-0.559998	0.000120102	0.00215838
OSMR	ENSG00000145623	Q99650	Down	-0.559689	0.000139082	0.00244388
PYGB	ENSG00000100994	P11216	Down	-0.557553	6.17656e-06	0.000176266
PLAGL2	ENSG00000126003	Q9UPG8	Down	-0.557299	0.000159899	0.00271461
DKC1	ENSG00000130826	O60832	Down	-0.555819	0.000139285	0.00244388
RAB22A	ENSG00000124209	Q9UL26	Down	-0.552488	0.000246629	0.0039085
TUBA3C	ENSG00000198033	P0DPH7	Down	-0.551504	0.00044981	0.00640915
NCAPD2	ENSG00000010292	Q15021	Down	-0.548774	0.000351486	0.00525202
FHL2	ENSG00000115641	Q14192	Down	-0.548438	0.000432457	0.0062119
RPE	ENSG00000197713	Q96AT9	Down	-0.548321	0.000443901	0.00633854
HMGCR	ENSG00000113161	P04035	Down	-0.546499	1.48155e-05	0.000374549
CASC5	ENSG00000137812	Q8NG31	Down	-0.54613	0.000114263	0.00208156
EZR	ENSG00000092820	P15311	Down	-0.539808	0.000161968	0.00274739
PHACTR2	ENSG00000112419	O75167	Down	-0.534564	0.00059096	0.00801103
MEF2A	ENSG00000068305	Q02078	Down	-0.534492	0.000115286	0.0020983
ACTL6A	ENSG00000136518	O96019	Down	-0.53322	0.000660917	0.00873689
DPP9	ENSG00000142002	Q86TI2	Down	-0.531782	3.698e-05	0.000814212
PTBP1	ENSG00000011304	P26599	Down	-0.531221	0.000145084	0.00251882
ECT2	ENSG00000114346	Q9H8V3	Down	-0.529813	2.39044e-07	9.9136e-06
NOP56	ENSG00000101361	O00567	Down	-0.528315	1.1642e-06	4.08863e-05
PPIP5K2	ENSG00000145725	O43314	Down	-0.525444	0.000613919	0.00825233
ANAPC1	ENSG00000153107	Q9H1A4	Down	-0.525212	7.58324e-05	0.00149329
AKAP11	ENSG00000023516	Q9UKA4	Down	-0.523366	0.000435978	0.00624777
POLD2	ENSG00000106628	P49005	Down	-0.522696	6.33063e-05	0.00128207
CUL3	ENSG00000036257	Q13618	Down	-0.517153	0.000210695	0.00344503
EXOC6B	ENSG00000144036	Q9Y2D4	Down	-0.516676	0.000509683	0.00710493
HSPH1	ENSG00000120694	Q92598	Down	-0.516566	2.06922e-05	0.000497912
KIAA1524	ENSG00000163507		Down	-0.515628	3.2913e-05	0.000737694
ATP11A	ENSG00000068650	P98196	Down	-0.514041	0.000606281	0.00818275
KIDINS220	ENSG00000134313	Q9ULH0	Down	-0.513341	4.70599e-05	0.000997609
PODXL	ENSG00000128567	O00592	Down	-0.510671	8.71054e-06	0.000238025
SMC3	ENSG00000108055	Q9UQE7	Down	-0.510645	0.000746662	0.00965289
INCENP	ENSG00000149503	Q9NQS7	Down	-0.5095	9.05848e-05	0.00171278
KIF14	ENSG00000118193	Q15058	Down	-0.509036	2.41868e-05	0.00056829
LMAN1	ENSG00000074695	P49257	Down	-0.507954	0.000170125	0.00286142
TUBB6	ENSG00000176014	Q9BUF5	Down	-0.507642	0.000766731	0.00986122
MICAL1	ENSG00000135596	Q8TDZ2	Down	-0.506342	0.000403012	0.00586809
ALDH1L1	ENSG00000144908	O75891	Down	-0.506123	0.000677332	0.00890668
UBXN4	ENSG00000144224	Q92575	Down	-0.50383	0.000119552	0.00215042
NUSAP1	ENSG00000137804	Q9BXS6	Down	-0.502738	0.000112089	0.00204891
RFC3	ENSG00000133119	P40938	Down	-0.502001	0.000597249	0.00807723
DBF4	ENSG00000006634	Q9UBU7	Down	-0.499635	0.000694299	0.00906999
TUBGCP3	ENSG00000126216	Q96CW5	Down	-0.498256	0.00041474	0.00601689
RAPH1	ENSG00000173166	Q70E73	Down	-0.49672	0.00049894	0.00698446
INTS1	ENSG00000164880	Q8N201	Down	-0.495306	8.27711e-05	0.00160303
LYAR	ENSG00000145220	Q9NX58	Down	-0.495024	0.000775351	0.00994004
RDH11	ENSG00000072042	Q8TC12	Down	-0.494974	0.000377509	0.00557086
MYCBP2	ENSG00000005810	O75592	Down	-0.492672	0.000667755	0.0088156
HDLBP	ENSG00000115677	Q00341	Down	-0.492215	1.05745e-07	4.83807e-06
CDC42EP3	ENSG00000163171	Q9UKI2	Down	-0.485502	0.000325117	0.00490207
SPTLC2	ENSG00000100596	O15270	Down	-0.484838	0.000425359	0.0061397
WDFY3	ENSG00000163625	Q8IZQ1	Down	-0.483527	0.000619159	0.00829451
NFE2L2	ENSG00000116044	Q16236	Down	-0.483391	0.000212406	0.00346449
TRIP12	ENSG00000153827	Q14669	Down	-0.483216	9.38657e-06	0.000254407
MKI67	ENSG00000148773	P46013	Down	-0.480207	6.52558e-06	0.000185431
DNAAF5	ENSG00000164818	Q86Y56	Down	-0.478628	0.000215036	0.00349881
CEP192	ENSG00000101639	Q8TEP8	Down	-0.476346	0.000189333	0.00313781
MLLT4	ENSG00000130396	P55196	Down	-0.474312	1.08864e-05	0.000288012
CEP78	ENSG00000148019	Q5JTW2	Down	-0.467347	0.000317283	0.00480574
ODF2	ENSG00000136811	Q5BJF6	Down	-0.467237	0.000386872	0.00567969
GLS	ENSG00000115419	O94925	Down	-0.466658	5.48794e-05	0.00114154
QSER1	ENSG00000060749		Down	-0.463474	1.03508e-05	0.000275671
SON	ENSG00000159140	P18583	Down	-0.459328	0.000173337	0.00290565
ASPM	ENSG00000066279	Q8IZT6	Down	-0.458601	4.95074e-05	0.00104616
ELK3	ENSG00000111145	P41970	Down	-0.456155	0.00044366	0.00633854
ARHGAP21	ENSG00000107863	Q5T5U3	Down	-0.447753	0.000399176	0.00582073
STK25	ENSG00000115694	O00506	Down	-0.444576	0.000289708	0.0044398
KIF22	ENSG00000079616	Q14807	Down	-0.443361	0.00025156	0.00397632
SP100	ENSG00000067066	P23497	Down	-0.442918	0.000313788	0.00476004
HNRNPDL	ENSG00000152795	O14979	Down	-0.44164	0.000127581	0.00227434
DOCK4	ENSG00000128512	Q8N1I0	Down	-0.441433	0.000148693	0.00256585
CSNK1A1	ENSG00000113712	P48729	Down	-0.4358	0.000197938	0.00325244
VAC14	ENSG00000103043	Q08AM6	Down	-0.429016	0.000246681	0.0039085
TBRG4	ENSG00000136270	Q969Z0	Down	-0.425353	0.000500758	0.00700499
NOP58	ENSG00000055044	Q9Y2X3	Down	-0.422822	0.000769439	0.0098833
HNRNPUL1	ENSG00000105323	Q9BUJ2	Down	-0.412899	8.91657e-05	0.00168915
SOX9	ENSG00000125398	P48436	Down	-0.410662	0.000719374	0.00934066
PLXNA1	ENSG00000114554	Q9UIW2	Down	-0.407731	1.11243e-05	0.000293141
SRPK1	ENSG00000096063	Q96SB4	Down	-0.401367	0.000580645	0.00793336
FOXM1	ENSG00000111206	Q08050	Down	-0.39914	0.000587168	0.0079951
NCAPD3	ENSG00000151503	P42695	Down	-0.398538	0.00039335	0.00575683
FMNL3	ENSG00000161791	Q8IVF7	Down	-0.394742	0.000166963	0.00282014
LARP4B	ENSG00000107929	Q92615	Down	-0.393484	0.000718101	0.00933203
RASAL2	ENSG00000075391	Q9UJF2	Down	-0.392503	0.000327382	0.00492506
PHIP	ENSG00000146247	Q8WWQ0	Down	-0.382431	0.000721604	0.00935319
ANKRD28	ENSG00000206560		Down	-0.358665	0.000334432	0.00501975
DNAJC13	ENSG00000138246	O75165	Down	-0.355006	0.000534191	0.00737954
GTF2I	ENSG00000263001	P78347	Up	0.401569	0.000191751	0.00316905
ITGA3	ENSG00000005884	P26006	Up	0.428898	6.65009e-05	0.00133591
SOD2	ENSG00000112096	P04179	Up	0.43853	0.000678663	0.00891242
ARIH2	ENSG00000177479	O95376	Up	0.444637	0.00027039	0.0042092
SHC1	ENSG00000160691	P29353	Up	0.446073	0.000226903	0.00365022
SMARCA1	ENSG00000102038	P28370	Up	0.457817	0.000519475	0.00722958
LAMA4	ENSG00000112769	Q16363	Up	0.458161	0.000445144	0.00635174
RP11-284F21.10	ENSG00000272405		Up	0.458708	9.23079e-05	0.00173713
NAMPT	ENSG00000105835	P43490	Up	0.472696	0.000376274	0.00555994
HIPK2	ENSG00000064393	Q9H2X6	Up	0.474955	0.000213866	0.00348546
MDM2	ENSG00000135679	Q00987	Up	0.476901	7.04362e-05	0.00140647
XPC	ENSG00000154767	Q01831	Up	0.478791	0.000136914	0.00241909
VHL	ENSG00000134086	P40337	Up	0.48857	0.000295634	0.00451901
BCAR3	ENSG00000137936	O75815	Up	0.490123	0.000159036	0.00270456
TPBG	ENSG00000146242	Q13641	Up	0.493996	0.000554495	0.00761781
NUB1	ENSG00000013374	Q9Y5A7	Up	0.494284	0.000136571	0.00241559
RBSN	ENSG00000131381	Q9H1K0	Up	0.496874	7.61509e-05	0.00149809
EEF1D	ENSG00000104529	P29692	Up	0.497716	0.000626123	0.00835445
GSTK1	ENSG00000197448	Q9Y2Q3	Up	0.498308	0.000386941	0.00567969
CPSF1	ENSG00000071894	Q10570	Up	0.510697	0.000774445	0.00993481
GDAP2	ENSG00000196505	Q9NXN4	Up	0.513264	0.000382861	0.00562808
NOTCH2	ENSG00000134250	Q04721	Up	0.51439	0.000223411	0.00361151
GATAD1	ENSG00000157259	Q8WUU5	Up	0.515223	0.000270302	0.0042092
DUSP4	ENSG00000120875	Q13115	Up	0.518542	7.58886e-06	0.000211428
POM121C	ENSG00000272391	A8CG34	Up	0.521168	3.4552e-05	0.000769245
SLC6A6	ENSG00000131389	P31641	Up	0.524064	3.81316e-05	0.000835878
ZNF3	ENSG00000166526	P17036	Up	0.52562	0.000598793	0.00809263
MFGE8	ENSG00000140545	Q08431	Up	0.527828	0.000433121	0.00621576
EDEM1	ENSG00000134109	Q92611	Up	0.528756	0.000594574	0.00805198
MAN1A2	ENSG00000198162	O60476	Up	0.531348	0.000484692	0.00682332
METTL2B	ENSG00000165055	Q6P1Q9	Up	0.532536	8.74659e-06	0.000238357
ZSCAN29	ENSG00000140265	Q8IWY8	Up	0.534728	0.000196379	0.00323216
AACS	ENSG00000081760	Q86V21	Up	0.534914	0.000105726	0.00196371
CDH24	ENSG00000139880	Q86UP0	Up	0.537471	0.000582952	0.00795942
ARHGAP18	ENSG00000146376	Q8N392	Up	0.539074	6.97252e-05	0.00139366
ZMAT3	ENSG00000172667	Q9HA38	Up	0.541059	9.68314e-06	0.000259972
GOLGA2P7	ENSG00000225151		Up	0.541321	0.000257126	0.00404244
HPCAL1	ENSG00000115756		Up	0.543006	0.000466196	0.00661428
AP1G2	ENSG00000213983	O75843	Up	0.543797	0.0002121	0.00346442
MTSS1L	ENSG00000132613	Q765P7	Up	0.544964	9.21046e-05	0.00173713
DYNLL2	ENSG00000264364	Q96FJ2	Up	0.550283	7.8899e-05	0.00154453
QARS	ENSG00000172053	P47897	Up	0.554221	7.72359e-06	0.000214582
ISY1-RAB43	ENSG00000261796		Up	0.555213	0.000416712	0.00604112
LMBR1	ENSG00000105983	Q8WVP7	Up	0.555239	0.000243082	0.00386991
CELSR2	ENSG00000143126	Q9HCU4	Up	0.555647	0.000193245	0.00318846
SEC22B	ENSG00000265808	O75396	Up	0.558837	2.61016e-05	0.000607554
NBPF8	ENSG00000270231		Up	0.559503	0.000317546	0.00480607
TRPV2	ENSG00000187688	Q9Y5S1	Up	0.564226	0.000270096	0.0042092
LAMB2	ENSG00000172037	P55268	Up	0.566326	0.000156141	0.00266899
FAM195B	ENSG00000225663	C9JLW8	Up	0.568151	0.000657328	0.00870233
PAPPA	ENSG00000182752	Q13219	Up	0.572436	6.35352e-05	0.00128279
ORAI2	ENSG00000160991	Q96SN7	Up	0.574544	0.00035351	0.0052783
C7orf73	ENSG00000243317	E0CX11	Up	0.575007	0.000611168	0.00822426
CSF1	ENSG00000184371	P09603	Up	0.576029	0.000266486	0.00416604
RP11-452L6.5	ENSG00000260267		Up	0.585981	0.000418392	0.00606106
CHPF2	ENSG00000033100	Q9P2E5	Up	0.588297	3.5415e-07	1.42144e-05
TATDN2	ENSG00000157014	Q93075	Up	0.59106	3.66438e-06	0.000111772
TEX264	ENSG00000164081	Q9Y6I9	Up	0.596546	0.000689176	0.00902671
GSE1	ENSG00000131149		Up	0.598999	0.000180975	0.00300842
KIF21B	ENSG00000116852	O75037	Up	0.599171	3.3333e-06	0.000103732
TANC2	ENSG00000170921	Q9HCD6	Up	0.59953	0.000560417	0.00768665
HIP1	ENSG00000127946	O00291	Up	0.601632	0.000674791	0.00889084
EPHB4	ENSG00000196411	P54760	Up	0.605665	8.40782e-07	3.07742e-05
GCC1	ENSG00000179562		Up	0.607533	0.000472771	0.00669778
COL17A1	ENSG00000065618	Q9UMD9	Up	0.609542	0.000590292	0.0080103
TYW1	ENSG00000198874	Q9NV66	Up	0.610043	0.000421696	0.00609565
FOSL2	ENSG00000075426	P15408	Up	0.610832	0.000108889	0.00200564
SCARNA13	ENSG00000252481		Up	0.611377	0.000395633	0.00578175
CDKN1A	ENSG00000124762	P38936	Up	0.611399	5.57859e-05	0.00115677
LRP5	ENSG00000162337	O75197	Up	0.61287	0.000216986	0.00352192
ZSCAN25	ENSG00000197037	Q6NSZ9	Up	0.613455	0.000123623	0.00221168
EXOC4	ENSG00000131558	Q96A65	Up	0.616126	1.27583e-07	5.71916e-06
GDF15	ENSG00000130513	Q99988	Up	0.618706	0.00053042	0.00735802
SERPINH1	ENSG00000149257	P50454	Up	0.622363	0.000369182	0.00545958
NBEAL2	ENSG00000160796	Q6ZNJ1	Up	0.623512	5.74581e-05	0.00118652
BTG2	ENSG00000159388	P78543	Up	0.625922	0.000359715	0.00535892
CAPG	ENSG00000042493	P40121	Up	0.628755	0.000443786	0.00633854
FDXR	ENSG00000161513	P22570	Up	0.628916	0.000615555	0.00826509
SLC37A3	ENSG00000157800	Q8NCC5	Up	0.629259	0.000527165	0.00731795
TRAF4	ENSG00000076604	Q9BUZ4	Up	0.630054	5.55083e-05	0.00115222
ZNF445	ENSG00000185219	P59923	Up	0.635491	1.21204e-06	4.2343e-05
CYFIP2	ENSG00000055163	Q96F07	Up	0.639099	2.18284e-09	1.43708e-07
MEIS2	ENSG00000134138	O14770	Up	0.639504	0.000239476	0.00381831
LRP1	ENSG00000123384	Q07954	Up	0.64334	2.56685e-08	1.32651e-06
IP6K2	ENSG00000068745	Q9UHH9	Up	0.644965	7.98174e-05	0.00155336
KLHL29	ENSG00000119771		Up	0.648291	0.000139132	0.00244388
SQSTM1	ENSG00000161011	Q13501	Up	0.648403	0.000239346	0.00381831
CPA4	ENSG00000128510	Q9UI42	Up	0.650385	0.000115774	0.00210298
ZNF655	ENSG00000197343	Q8N720	Up	0.65071	1.56163e-06	5.29785e-05
IRF2BPL	ENSG00000119669	Q9H1B7	Up	0.652277	7.29172e-05	0.00144718
USP20	ENSG00000136878	Q9Y2K6	Up	0.655335	0.000230868	0.00369908
RNF123	ENSG00000164068	Q5XPI4	Up	0.662263	1.01948e-05	0.000272607
LINC00094	ENSG00000235106		Up	0.66244	0.000158644	0.0027002
FAS	ENSG00000026103	P25445	Up	0.662949	5.07251e-05	0.00106849
GNG11	ENSG00000127920	P61952	Up	0.66421	0.000283669	0.00437227
TRAPPC9	ENSG00000167632	Q96Q05	Up	0.667352	9.21967e-05	0.00173713
POLL	ENSG00000166169	Q9UGP5	Up	0.669695	3.0868e-05	0.000696556
NLRP1	ENSG00000091592	Q9C000	Up	0.670142	7.23412e-05	0.00143731
FAM86DP	ENSG00000244026		Up	0.67193	0.000139297	0.00244388
POR	ENSG00000127948	P16435	Up	0.673703	3.12259e-05	0.000703836
MLH3	ENSG00000119684	Q9UHC1	Up	0.675645	6.80921e-05	0.00136513
MMP24-AS1	ENSG00000126005		Up	0.679154	7.54041e-05	0.0014878
ABHD17C	ENSG00000136379	Q6PCB6	Up	0.679635	8.57575e-05	0.00164332
ZNF595	ENSG00000272602	Q8IYB9	Up	0.681489	2.29861e-06	7.48005e-05
CDKN1B	ENSG00000111276	P46527	Up	0.68712	0.000218465	0.00353729
MTFR1L	ENSG00000117640	Q9H019	Up	0.687509	0.000152494	0.00261255
TNC	ENSG00000041982	P24821	Up	0.689409	0.000123243	0.00220686
ZNF197	ENSG00000186448	O14709	Up	0.694367	2.71867e-05	0.000628413
STAG3L3	ENSG00000174353	P0CL85	Up	0.697339	0.000510215	0.00710739
EAF1	ENSG00000144597	Q96JC9	Up	0.698236	6.69251e-06	0.000189903
PBXIP1	ENSG00000163346	Q96AQ6	Up	0.698236	8.19988e-05	0.00158961
FAM86B1	ENSG00000186523	Q8N7N1	Up	0.699474	0.000635596	0.00845822
PEX6	ENSG00000124587	Q13608	Up	0.699782	5.32435e-05	0.00111448
EFNB1	ENSG00000090776	P98172	Up	0.69991	1.09011e-05	0.00028802
VEGFA	ENSG00000112715	P15692	Up	0.700321	1.82821e-09	1.2197e-07
ARRDC3	ENSG00000113369	Q96B67	Up	0.702929	0.000504406	0.00704373
ANGEL1	ENSG00000013523	Q9UNK9	Up	0.702937	0.00014384	0.00250158
ZNF568	ENSG00000198453	Q3ZCX4	Up	0.704663	0.000610571	0.00822426
ACTA2	ENSG00000107796	P62736	Up	0.705615	0.000288777	0.00443116
ADGRB2	ENSG00000121753	O60241	Up	0.706084	0.000157992	0.0026935
CLTC	ENSG00000141367	Q00610	Up	0.706961	7.89148e-07	2.91517e-05
NDRG1	ENSG00000104419	Q92597	Up	0.709389	0.000197015	0.00323995
RAB26	ENSG00000167964	Q9ULW5	Up	0.711818	0.000636657	0.00846669
RN7SK	ENSG00000202198		Up	0.714248	5.15864e-07	1.97236e-05
TMEM234	ENSG00000160055		Up	0.714266	0.000256659	0.00404091
ZNF22	ENSG00000165512	P17026	Up	0.716467	0.000545081	0.00750399
ACVR2B	ENSG00000114739	Q13705	Up	0.719411	2.81306e-05	0.00064723
ALDH1A3	ENSG00000184254	P47895	Up	0.721966	0.000780226	0.00999612
SGSH	ENSG00000181523	P51688	Up	0.723722	3.67603e-05	0.000811166
PYCRL	ENSG00000104524	Q53H96	Up	0.724703	0.000451969	0.00643532
ITPR1	ENSG00000150995	Q14643	Up	0.72522	1.51603e-07	6.67589e-06
DAG1	ENSG00000173402	Q14118	Up	0.730243	0.000165546	0.00280095
MCAM	ENSG00000076706	P43121	Up	0.732544	0.000112162	0.00204891
TGIF2	ENSG00000118707	Q9GZN2	Up	0.733186	2.99013e-05	0.000680126
ADD2	ENSG00000075340	P35612	Up	0.736085	0.000152578	0.00261255
CPEB4	ENSG00000113742	Q17RY0	Up	0.738749	0.000175153	0.00293116
PLAT	ENSG00000104368	P00750	Up	0.740318	5.53922e-07	2.10469e-05
ARSA	ENSG00000100299	P15289	Up	0.742874	0.000275006	0.00425677
RNASET2	ENSG00000026297	O00584	Up	0.742998	0.00027756	0.00428875
PRKRIP1	ENSG00000128563	Q9H875	Up	0.745213	0.000100885	0.00187729
TRIM2	ENSG00000109654	Q9C040	Up	0.745499	8.00637e-05	0.00155664
TMEM80	ENSG00000177042	Q96HE8	Up	0.747158	0.000140788	0.00245708
SLC37A2	ENSG00000134955	Q8TED4	Up	0.747306	1.52033e-05	0.000382924
ZER1	ENSG00000160445	Q7Z7L7	Up	0.748109	0.000429329	0.00617469
CLSTN3	ENSG00000139182	Q9BQT9	Up	0.748241	0.000199096	0.00326877
GPR173	ENSG00000184194	Q9NS66	Up	0.74827	0.00047566	0.00671512
SALL1	ENSG00000103449	Q9NSC2	Up	0.748353	3.86342e-05	0.000844914
TRIM59	ENSG00000213186	Q8IWR1	Up	0.750616	1.25395e-06	4.36543e-05
CCDC71	ENSG00000177352		Up	0.752216	6.51951e-05	0.00131365
FAM84B	ENSG00000168672		Up	0.753249	0.000413898	0.00601343
CCDC51	ENSG00000164051	Q96ER9	Up	0.754038	0.000664497	0.0087784
BBC3	ENSG00000105327	Q96PG8	Up	0.754053	8.97897e-06	0.000244355
KLF9	ENSG00000119138	Q13886	Up	0.756837	4.36443e-05	0.000933138
MID1	ENSG00000101871	O15344	Up	0.759102	2.37799e-07	9.88252e-06
ZNF585B	ENSG00000245680	Q52M93	Up	0.760751	0.000279903	0.00432159
FAM63A	ENSG00000143409	Q8N5J2	Up	0.760787	0.000243811	0.00387533
TES	ENSG00000135269	Q9UGI8	Up	0.761558	4.01307e-06	0.000120019
SHQ1	ENSG00000144736	Q6PI26	Up	0.762633	1.11128e-05	0.000293141
RPPH1	ENSG00000277209		Up	0.762878	3.7735e-07	1.50849e-05
NSUN5P1	ENSG00000223705	Q3KNT7	Up	0.762951	3.86709e-05	0.000844914
NISCH	ENSG00000010322	Q9Y2I1	Up	0.763184	3.6824e-06	0.000112147
bP-21264C1.2	ENSG00000278932		Up	0.768631	0.000228754	0.00367406
ACAA1	ENSG00000060971	P09110	Up	0.76929	0.000589305	0.00800781
THTPA	ENSG00000259431	Q9BU02	Up	0.769482	0.000111261	0.00203618
ECSCR	ENSG00000249751	Q19T08	Up	0.770452	0.000443754	0.00633854
IL27RA	ENSG00000104998	Q6UWB1	Up	0.772223	0.00053346	0.00737954
PTRH2	ENSG00000141378	Q9Y3E5	Up	0.772558	5.71974e-06	0.000165598
CYHR1	ENSG00000187954		Up	0.773898	5.44642e-09	3.25285e-07
LIF	ENSG00000128342	P15018	Up	0.774518	0.000233748	0.00374221
ZNF32	ENSG00000169740	P17041	Up	0.777929	0.000392849	0.00575372
RP11-241F15.1	ENSG00000248583		Up	0.778933	0.000771342	0.00990137
ZBTB7B	ENSG00000160685	O15156	Up	0.780679	4.81575e-05	0.00101979
PIK3R3	ENSG00000117461	Q92569	Up	0.786109	0.000343814	0.00514508
AL354822.1	ENSG00000278384		Up	0.789507	7.50763e-05	0.00148426
SDC3	ENSG00000162512	O75056	Up	0.789775	0.000122687	0.00219889
TMF1	ENSG00000144747	P82094	Up	0.79053	1.45443e-10	1.19889e-08
CAPN5	ENSG00000149260	O15484	Up	0.794264	3.20053e-06	0.000100535
GPRC5A	ENSG00000013588	Q8NFJ5	Up	0.794277	2.06082e-07	8.82174e-06
ZBTB25	ENSG00000089775	P24278	Up	0.79534	5.82808e-06	0.000168004
NUTM2A	ENSG00000184923		Up	0.797309	0.000623513	0.00832521
NAPEPLD	ENSG00000161048	Q6IQ20	Up	0.79918	0.000448292	0.00639209
AC092066.1	ENSG00000279095		Up	0.799317	0.000394622	0.0057712
TRIM4	ENSG00000146833	Q9C037	Up	0.799764	9.13809e-07	3.29747e-05
CDCP1	ENSG00000163814		Up	0.800893	1.55833e-08	8.61098e-07
SORT1	ENSG00000134243	Q99523	Up	0.80486	4.78863e-06	0.000141937
TTC39B	ENSG00000155158	Q5VTQ0	Up	0.804959	9.68047e-05	0.0018115
LAT	ENSG00000213658	O43561	Up	0.807332	6.27412e-06	0.000178539
B3GALT5	ENSG00000183778	Q9Y2C3	Up	0.809906	0.000749081	0.0096779
ABLIM3	ENSG00000173210	O94929	Up	0.810714	9.70222e-09	5.65906e-07
LINC00960	ENSG00000242516		Up	0.811278	0.000326852	0.00492079
IQSEC2	ENSG00000124313	Q5JU85	Up	0.81695	0.000534842	0.00738341
C1RL	ENSG00000139178	Q9NZP8	Up	0.820457	1.54178e-05	0.000387347
MAGEB17	ENSG00000182798	A8MXT2	Up	0.822352	0.000151257	0.00259886
LAMB1	ENSG00000091136	P07942	Up	0.82491	7.76816e-13	9.39147e-11
CDH13	ENSG00000140945	P55290	Up	0.825675	1.6041e-14	2.73493e-12
UBA7	ENSG00000182179	P41226	Up	0.826506	5.08253e-07	1.94974e-05
APBB3	ENSG00000113108	O95704	Up	0.826528	0.000678106	0.00891098
KIAA0513	ENSG00000135709		Up	0.826879	0.000425006	0.00613905
HSPA1B	ENSG00000204388	P0DMV9	Up	0.82724	0.000139028	0.00244388
SYNE3	ENSG00000176438	Q6ZMZ3	Up	0.829681	1.15597e-05	0.000303014
RPS16	ENSG00000105193	P62249	Up	0.833516	0.000138209	0.00243766
STXBP1	ENSG00000136854	P61764	Up	0.838374	0.000275064	0.00425677
TMEM129	ENSG00000168936	A0AVI4	Up	0.838587	1.00522e-08	5.81218e-07
CLDN15	ENSG00000106404	P56746	Up	0.838601	0.000310696	0.00471672
FKBP11	ENSG00000134285	Q9NYL4	Up	0.839867	2.18797e-05	0.000520832
PC	ENSG00000173599	P11498	Up	0.84288	1.88314e-05	0.000459789
BCDIN3D	ENSG00000186666	Q7Z5W3	Up	0.854305	0.000584734	0.00797284
ABCC3	ENSG00000108846	O15438	Up	0.85565	0.000519712	0.00722958
BACE1	ENSG00000186318	P56817	Up	0.855782	7.88353e-06	0.000218115
MST1	ENSG00000173531		Up	0.856289	0.000494445	0.00693676
TMEM63A	ENSG00000196187	O94886	Up	0.859251	0.000488265	0.00686877
ARMCX4	ENSG00000196440		Up	0.86069	8.3757e-06	0.00022987
PLD3	ENSG00000105223	Q8IV08	Up	0.860943	1.31465e-06	4.53714e-05
ATP6V0E2	ENSG00000171130	Q8NHE4	Up	0.863481	9.62057e-06	0.000258989
TNS2	ENSG00000111077	Q63HR2	Up	0.870061	4.61075e-05	0.000981592
ALKBH4	ENSG00000160993	Q9NXW9	Up	0.878054	0.000720243	0.00934162
DNM1	ENSG00000106976	Q05193	Up	0.87849	7.07906e-05	0.00141072
CTD-2270P14.1	ENSG00000260565		Up	0.879789	4.27591e-05	0.000919136
TUB	ENSG00000166402	P50607	Up	0.880675	1.05299e-05	0.000280068
TINAGL1	ENSG00000142910	Q9GZM7	Up	0.888272	7.9425e-05	0.00154783
DNAJC22	ENSG00000178401		Up	0.889154	0.000397601	0.00580626
CARD9	ENSG00000187796	Q9H257	Up	0.891078	0.000756917	0.00975387
RARB	ENSG00000077092	P10826	Up	0.891172	0.000585247	0.00797439
MGST1	ENSG00000008394	P10620	Up	0.891325	1.09743e-07	5.00952e-06
SLC1A3	ENSG00000079215	P43003	Up	0.892052	3.48842e-06	0.000107553
SNTB1	ENSG00000172164	Q13884	Up	0.893504	4.26559e-07	1.66192e-05
EXT1	ENSG00000182197	Q16394	Up	0.893921	5.61384e-15	1.08723e-12
UTY	ENSG00000183878	O14607	Up	0.895141	7.81996e-07	2.89431e-05
MYL9	ENSG00000101335	P24844	Up	0.897188	3.93237e-07	1.5619e-05
SYTL1	ENSG00000142765	Q8IYJ3	Up	0.898959	0.000328112	0.00493231
DHTKD1	ENSG00000181192	Q96HY7	Up	0.899755	0.000251277	0.00397499
PHF7	ENSG00000010318		Up	0.900574	0.000580621	0.00793336
NECAB3	ENSG00000125967	Q96P71	Up	0.900862	2.20149e-05	0.000523425
SCN2A	ENSG00000136531	Q99250	Up	0.902554	1.06182e-05	0.000281713
MAP3K12	ENSG00000139625	Q12852	Up	0.904226	1.33376e-05	0.000342858
CLCN5	ENSG00000171365	P51795	Up	0.908804	2.78122e-05	0.000641384
SREBF1	ENSG00000072310	P36956	Up	0.909843	3.54606e-13	4.68456e-11
SEMA4D	ENSG00000187764	Q92854	Up	0.910549	3.32789e-06	0.000103732
C1QTNF6	ENSG00000133466		Up	0.912877	0.00017737	0.00295587
NRBP2	ENSG00000185189	Q9NSY0	Up	0.913785	1.28664e-05	0.000331602
LGALS3BP	ENSG00000108679	Q08380	Up	0.916456	2.08594e-07	8.87079e-06
RP11-284F21.9	ENSG00000272068		Up	0.923149	2.97265e-05	0.000676923
ZNF428	ENSG00000131116		Up	0.924685	0.000255046	0.00401869
ZNF251	ENSG00000198169	Q9BRH9	Up	0.928011	5.24744e-06	0.000153035
AGFG2	ENSG00000106351	O95081	Up	0.931746	5.9005e-05	0.00120969
SEMA3A	ENSG00000075213	Q14563	Up	0.932509	4.23924e-05	0.000915198
GPR68	ENSG00000119714	Q15743	Up	0.932716	0.000588011	0.00800112
TGFA	ENSG00000163235	P01135	Up	0.932807	7.82051e-07	2.89431e-05
SMARCD3	ENSG00000082014	Q6STE5	Up	0.932962	8.72829e-05	0.00166614
HEMK1	ENSG00000114735	Q9Y5R4	Up	0.934816	8.57497e-11	7.30998e-09
HCLS1	ENSG00000180353	P14317	Up	0.936112	3.69858e-13	4.82217e-11
AVPI1	ENSG00000119986	Q5T686	Up	0.939293	4.28277e-05	0.00091962
MFSD3	ENSG00000167700	Q96ES6	Up	0.940996	3.54612e-06	0.000108868
GFOD1	ENSG00000145990		Up	0.944008	0.000131984	0.00234654
ORAI3	ENSG00000175938	Q9BRQ5	Up	0.945581	4.10253e-05	0.000891473
SYNM	ENSG00000182253	O15061	Up	0.948152	2.53441e-07	1.04704e-05
RASSF5	ENSG00000266094	Q8WWW0	Up	0.949586	2.69838e-05	0.000624447
LGMN	ENSG00000100600	Q99538	Up	0.949738	1.18414e-05	0.000307968
ZNF252P	ENSG00000196922		Up	0.955686	1.80967e-08	9.78299e-07
PGPEP1	ENSG00000130517	Q9NXJ5	Up	0.95625	3.20923e-10	2.50069e-08
TNNT1	ENSG00000105048	P13805	Up	0.956893	0.000151442	0.00259979
ZNF132	ENSG00000131849	P52740	Up	0.958296	4.32046e-06	0.000128634
AIM1	ENSG00000112297		Up	0.966663	4.13202e-11	3.78099e-09
UQCC1	ENSG00000101019	Q9NVA1	Up	0.967437	3.63834e-11	3.39148e-09
IMMP2L	ENSG00000184903	Q96T52	Up	0.968056	0.000336071	0.00504056
GABPB1-AS1	ENSG00000244879		Up	0.977278	2.96484e-06	9.35802e-05
CCDC180	ENSG00000197816		Up	0.977372	0.000118533	0.00213788
ARPC4-TTLL3	ENSG00000250151		Up	0.979224	0.000619552	0.00829451
TOB1	ENSG00000141232	P50616	Up	0.982833	3.84463e-05	0.000841852
BDNF	ENSG00000176697	P23560	Up	0.985313	1.669e-09	1.14079e-07
PDLIM1	ENSG00000107438	O00151	Up	0.985772	8.48236e-06	0.000232426
OR52D1	ENSG00000181609	Q9H346	Up	0.989759	0.000676437	0.00890664
CCDC88B	ENSG00000168071	A6NC98	Up	0.992096	0.000190038	0.00314595
LINC01085	ENSG00000248698		Up	0.993065	0.00075248	0.00971552
SDR42E1	ENSG00000184860	Q8WUS8	Up	0.997457	0.000235693	0.00377034
ACCS	ENSG00000110455	Q96QU6	Up	0.998198	2.8214e-05	0.000647656
KRT15	ENSG00000171346	P19012	Up	1.00106	2.94389e-07	1.19602e-05
RP11-431J24.2	ENSG00000238178		Up	1.00237	0.000109003	0.00200589
GPR153	ENSG00000158292	Q6NV75	Up	1.00424	5.50086e-05	0.00114303
SARM1	ENSG00000004139	Q6SZW1	Up	1.00988	3.66447e-06	0.000111772
NSUN5P2	ENSG00000106133	Q63ZY6	Up	1.0104	1.708e-06	5.76501e-05
TNIK	ENSG00000154310	Q9UKE5	Up	1.01214	3.13671e-08	1.5962e-06
LIMCH1	ENSG00000064042	Q9UPQ0	Up	1.01393	6.14639e-13	7.56841e-11
AJAP1	ENSG00000196581	Q9UKB5	Up	1.01567	5.68197e-07	2.14666e-05
MYH16	ENSG00000002079		Up	1.0165	2.49735e-06	8.07409e-05
LINC00973	ENSG00000240476		Up	1.01823	9.34385e-05	0.0017551
UBAP1L	ENSG00000246922	F5GYI3	Up	1.022	0.000492216	0.0069146
SLC26A1	ENSG00000145217	Q9H2B4	Up	1.03626	0.000268043	0.00418709
ZNF761	ENSG00000160336	Q86XN6	Up	1.03799	4.30892e-08	2.14886e-06
PIK3C2B	ENSG00000133056	O00750	Up	1.04067	2.65733e-05	0.000615661
MYO1D	ENSG00000176658	O94832	Up	1.04408	3.93446e-09	2.42986e-07
ZNF606	ENSG00000166704	Q8WXB4	Up	1.0447	9.64848e-06	0.000259391
ATP1A1	ENSG00000163399	P05023	Up	1.04474	2.79503e-10	2.20377e-08
FAM86JP	ENSG00000171084		Up	1.04651	0.000474689	0.00670846
PTK7	ENSG00000112655	Q13308	Up	1.04874	3.41014e-13	4.53503e-11
CTD-2267D19.3	ENSG00000266208		Up	1.0518	0.000262032	0.00411576
ADAMTS7	ENSG00000136378	Q9UKP4	Up	1.05402	8.80352e-05	0.00167569
PLXNB1	ENSG00000164050	O43157	Up	1.05499	2.24276e-06	7.31022e-05
ZNF138	ENSG00000197008	P52744	Up	1.05571	0.000319375	0.00483009
ZFP41	ENSG00000181638	Q8N8Y5	Up	1.06253	2.62195e-06	8.42509e-05
ACSF2	ENSG00000167107	Q96CM8	Up	1.06716	0.000270589	0.0042092
PTCHD4	ENSG00000244694	Q6ZW05	Up	1.06742	4.66624e-11	4.23101e-09
CTD-2228K2.7	ENSG00000225138		Up	1.07638	1.32782e-08	7.50349e-07
VMP1	ENSG00000062716	Q96GC9	Up	1.07853	7.91643e-14	1.16115e-11
PIGZ	ENSG00000119227	Q86VD9	Up	1.08744	0.000610865	0.00822426
ARMCX2	ENSG00000184867		Up	1.09448	7.93097e-11	6.79e-09
P4HTM	ENSG00000178467	Q9NXG6	Up	1.09568	1.35104e-06	4.63068e-05
SEMA3F	ENSG00000001617	Q13275	Up	1.10211	2.11352e-11	2.02694e-09
BX004987.4	ENSG00000278704		Up	1.1072	1.71943e-06	5.79378e-05
RP11-334C17.5	ENSG00000262580		Up	1.10805	0.000414615	0.00601689
SOX13	ENSG00000143842	Q9UN79	Up	1.10857	0.000117608	0.00212697
PDLIM3	ENSG00000154553	Q53GG5	Up	1.10879	0.000543132	0.00748231
TTLL3	ENSG00000214021	Q9Y4R7	Up	1.1104	2.86577e-06	9.10047e-05
LINC01410	ENSG00000238113		Up	1.11212	1.13391e-06	3.99672e-05
HSPG2	ENSG00000142798	P98160	Up	1.11266	4.54566e-12	4.98224e-10
OR51I2	ENSG00000187918	Q9H344	Up	1.11394	0.000616189	0.00826613
SNX18P12	ENSG00000279718		Up	1.11678	5.17399e-10	3.9095e-08
RP11-418J17.1	ENSG00000231365		Up	1.11768	7.13783e-07	2.66141e-05
PDZD2	ENSG00000133401	O15018	Up	1.11815	2.14255e-06	7.05273e-05
ZFP90	ENSG00000184939	Q8TF47	Up	1.11868	2.64263e-05	0.00061368
CTD-2020K17.1	ENSG00000267121		Up	1.12208	2.0927e-07	8.87079e-06
ALDH1L2	ENSG00000136010	Q3SY69	Up	1.12706	1.72294e-12	1.99821e-10
PTGES	ENSG00000148344	O14684	Up	1.12833	0.000508659	0.00709562
F11R	ENSG00000158769	Q9Y624	Up	1.12934	2.76293e-05	0.000637903
KMT2C	ENSG00000055609	Q8NEZ4	Up	1.12951	1.08038e-16	2.44902e-14
RP11-1334A24.5	ENSG00000279821		Up	1.13568	9.22773e-05	0.00173713
RP11-30J20.1	ENSG00000254101		Up	1.1358	0.000115844	0.00210298
CSMD3	ENSG00000164796	Q7Z407	Up	1.13638	6.26421e-06	0.000178512
PFKFB4	ENSG00000114268	Q16877	Up	1.13697	9.8289e-09	5.69962e-07
IL11RA	ENSG00000137070	Q14626	Up	1.13795	4.22946e-05	0.000914077
IQCG	ENSG00000114473	Q9H095	Up	1.14022	9.41986e-06	0.000254963
STAG3L1	ENSG00000205583	P0CL83	Up	1.14036	0.000146538	0.00254015
SLFN11	ENSG00000172716	Q7Z7L1	Up	1.1444	1.78959e-06	5.98973e-05
CTD-2006C1.2	ENSG00000219665		Up	1.14676	7.91751e-06	0.000218751
PTPRU	ENSG00000060656	Q92729	Up	1.14776	4.76682e-12	5.16785e-10
MITF	ENSG00000187098	O75030	Up	1.15243	5.11346e-05	0.00107598
FAM95B1	ENSG00000274628		Up	1.15746	1.53316e-05	0.000385669
PCLO	ENSG00000186472	Q9Y6V0	Up	1.16015	0.000243665	0.00387533
SLC2A11	ENSG00000133460	Q9BYW1	Up	1.16063	1.42587e-05	0.000362334
PIK3CG	ENSG00000105851	P48736	Up	1.16468	0.000755543	0.00974246
NCKAP5	ENSG00000176771	O14513	Up	1.16809	5.02498e-06	0.000147844
RP11-448A19.1	ENSG00000273329		Up	1.1794	3.28867e-06	0.000102986
VASH1	ENSG00000071246	Q7L8A9	Up	1.18077	9.0681e-05	0.00171298
IL1RAPL1	ENSG00000169306	Q9NZN1	Up	1.18221	0.00036363	0.00540513
MSX1	ENSG00000163132	P28360	Up	1.18227	2.1916e-06	7.17867e-05
TSPYL2	ENSG00000184205	Q9H2G4	Up	1.18622	4.68031e-07	1.80586e-05
ABI3BP	ENSG00000154175	Q7Z7G0	Up	1.18689	2.01791e-06	6.66446e-05
MEGF11	ENSG00000157890	A6BM72	Up	1.18889	0.000427194	0.00615283
FAM86EP	ENSG00000251669		Up	1.19274	7.51079e-07	2.79004e-05
MCTP2	ENSG00000140563	Q6DN12	Up	1.19321	1.85417e-06	6.19547e-05
MYRF	ENSG00000124920	Q9Y2G1	Up	1.19375	2.80654e-13	3.78276e-11
PPM1M	ENSG00000164088	Q96MI6	Up	1.19426	2.3966e-05	0.000563766
COL4A5	ENSG00000188153	P29400	Up	1.19482	2.53128e-14	4.1052e-12
GPC4	ENSG00000076716	O75487	Up	1.19571	4.31193e-05	0.000923892
ITGA11	ENSG00000137809	Q9UKX5	Up	1.20352	1.94865e-08	1.03935e-06
CBX7	ENSG00000100307	O95931	Up	1.20631	0.000238289	0.00380576
ADAMTS9	ENSG00000163638	Q9P2N4	Up	1.20882	0.000171802	0.00288477
GPR162	ENSG00000250510	Q16538	Up	1.2124	0.000245681	0.00389884
TMEM205	ENSG00000105518	Q6UW68	Up	1.217	4.50528e-05	0.000961192
TCN2	ENSG00000185339	P20062	Up	1.2181	0.000163819	0.00277643
bP-2189O9.3	ENSG00000279579		Up	1.21852	0.000307154	0.00466649
FUT9	ENSG00000172461	Q9Y231	Up	1.22071	2.17638e-05	0.00051869
KLF4	ENSG00000136826	O43474	Up	1.22294	0.000285445	0.0043868
PLPP3	ENSG00000162407	O14495	Up	1.22465	2.92945e-07	1.19259e-05
CDH4	ENSG00000179242	P55283	Up	1.22608	6.5908e-07	2.46666e-05
ADGRE5	ENSG00000123146	P48960	Up	1.23143	1.21072e-13	1.7251e-11
CLU	ENSG00000120885	P10909	Up	1.2348	1.04242e-08	6.00987e-07
RP11-10K16.1	ENSG00000245213		Up	1.24299	0.000622604	0.0083242
OCLN	ENSG00000197822	Q16625	Up	1.24353	3.24603e-05	0.000728367
PTPRS	ENSG00000105426	Q13332	Up	1.25138	1.3908e-08	7.79318e-07
TRANK1	ENSG00000168016		Up	1.25172	1.30439e-05	0.000335741
NDRG4	ENSG00000103034	Q9ULP0	Up	1.2541	3.74196e-06	0.000113442
LIPG	ENSG00000101670	Q9Y5X9	Up	1.25647	2.05766e-10	1.66854e-08
C1orf226	ENSG00000239887		Up	1.26146	1.13602e-06	3.99672e-05
OCEL1	ENSG00000099330	Q9H607	Up	1.26391	0.000110873	0.00203093
OPLAH	ENSG00000178814	O14841	Up	1.2712	1.18586e-05	0.000308014
ARRB1	ENSG00000137486	P49407	Up	1.27299	1.27804e-06	4.4338e-05
RP11-764K9.1	ENSG00000225411		Up	1.27746	0.000100813	0.00187729
IFT27	ENSG00000100360	Q9BW83	Up	1.28882	0.00038091	0.00560766
CGNL1	ENSG00000128849	Q0VF96	Up	1.29006	7.75463e-13	9.39147e-11
TRPV1	ENSG00000196689	Q8NER1	Up	1.29339	1.17489e-05	0.000305962
GUSBP11	ENSG00000228315	Q6P575	Up	1.29628	0.000140542	0.00245493
BDH1	ENSG00000161267	Q02338	Up	1.29688	2.53191e-12	2.85347e-10
DGKG	ENSG00000058866	P49619	Up	1.29784	1.90047e-08	1.01637e-06
ZNF883	ENSG00000228623	P0CG24	Up	1.30032	2.12809e-05	0.000509617
MR1	ENSG00000153029	Q95460	Up	1.30278	7.9398e-05	0.00154783
BTBD11	ENSG00000151136	A6QL63	Up	1.31124	2.82737e-18	8.81256e-16
MTMR1	ENSG00000063601	Q13613	Up	1.3146	2.7438e-11	2.59399e-09
ZDHHC11	ENSG00000188818	Q9H8X9	Up	1.32238	1.88505e-08	1.01083e-06
ACBD4	ENSG00000181513	Q8NC06	Up	1.338	8.56394e-06	0.000234339
LUCAT1	ENSG00000248323		Up	1.33935	0.000474852	0.00670846
MXD4	ENSG00000123933	Q14582	Up	1.34154	1.07342e-11	1.09248e-09
NCR3LG1	ENSG00000188211	Q68D85	Up	1.34383	1.25458e-05	0.000324174
LINC00665	ENSG00000232677		Up	1.34452	2.95164e-06	9.33111e-05
FAM86C2P	ENSG00000160172	A6NEL3	Up	1.34767	9.68803e-10	6.92677e-08
IL7R	ENSG00000168685	P16871	Up	1.35005	1.22575e-10	1.02306e-08
NIPAL2	ENSG00000104361	Q9H841	Up	1.35502	5.36373e-05	0.0011192
bP-2189O9.2	ENSG00000278931		Up	1.35511	0.000399539	0.00582177
ZNF354C	ENSG00000177932	Q86Y25	Up	1.35709	2.20742e-10	1.78274e-08
MIR548XHG	ENSG00000224141		Up	1.36167	4.03318e-07	1.59e-05
NMNAT1	ENSG00000173614	Q9HAN9	Up	1.36426	4.92481e-09	2.97697e-07
CLUHP3	ENSG00000131797		Up	1.36651	0.000110773	0.00203093
SFMBT2	ENSG00000198879	Q5VUG0	Up	1.37579	2.28417e-07	9.59255e-06
CES3	ENSG00000172828	Q6UWW8	Up	1.37795	2.02521e-07	8.70665e-06
BCAM	ENSG00000187244	P50895	Up	1.381	2.59796e-05	0.000605423
TPTEP1	ENSG00000100181		Up	1.38352	8.38633e-05	0.00162103
C15orf62	ENSG00000188277	A8K5M9	Up	1.3878	3.05639e-05	0.000691258
GLIPR2	ENSG00000122694	Q9H4G4	Up	1.38817	8.41825e-05	0.00162406
PLCD3	ENSG00000161714	Q8N3E9	Up	1.39116	3.86625e-17	9.18143e-15
RP11-465B22.3	ENSG00000217801		Up	1.39725	3.60848e-05	0.000798911
HOGA1	ENSG00000241935	Q86XE5	Up	1.39929	0.000755048	0.00974237
EYA4	ENSG00000112319	O95677	Up	1.4108	1.57018e-15	3.29704e-13
COL7A1	ENSG00000114270	Q02388	Up	1.42082	4.45266e-08	2.20401e-06
MATN2	ENSG00000132561	O00339	Up	1.42496	1.16417e-05	0.000304361
AC104389.28	ENSG00000167355	Q9H339	Up	1.43002	3.42695e-17	8.23624e-15
AP003900.6	ENSG00000277693		Up	1.43011	9.00184e-07	3.25896e-05
IL11	ENSG00000095752	P20809	Up	1.43123	2.72191e-10	2.15463e-08
FLG2	ENSG00000143520	Q5D862	Up	1.43424	0.000203556	0.00333652
OR51A10P	ENSG00000230484		Up	1.44407	8.10057e-05	0.00157189
AACSP1	ENSG00000250420		Up	1.44735	0.000189389	0.00313781
CEACAM19	ENSG00000186567	Q7Z692	Up	1.4485	0.000690124	0.00903319
PROB1	ENSG00000228672		Up	1.45644	0.000501427	0.00700944
SCG5	ENSG00000166922	P05408	Up	1.45928	3.09742e-14	4.86515e-12
OR51B2	ENSG00000279012	Q9Y5P1	Up	1.46288	5.56201e-06	0.000161501
ZNF518B	ENSG00000178163	Q9C0D4	Up	1.46444	2.33228e-07	9.75351e-06
TXNIP	ENSG00000265972	Q9H3M7	Up	1.46484	1.17341e-14	2.07142e-12
NOS1AP	ENSG00000198929	O75052	Up	1.46557	3.60752e-06	0.000110542
KIAA1217	ENSG00000120549	Q5T5P2	Up	1.46613	2.64013e-19	9.87096e-17
PLCG2	ENSG00000197943	P16885	Up	1.47032	0.000149328	0.00257014
TMEM255B	ENSG00000184497		Up	1.47284	7.92637e-05	0.00154783
PDE4B	ENSG00000184588	Q07343	Up	1.47826	3.01223e-08	1.53678e-06
OR51B5	ENSG00000242180	Q9H339	Up	1.47845	3.74912e-06	0.000113486
TMEM47	ENSG00000147027	Q9BQJ4	Up	1.48444	1.49014e-07	6.60561e-06
ZBED3-AS1	ENSG00000250802		Up	1.48678	0.000273553	0.00424407
PDE7B	ENSG00000171408	Q9NP56	Up	1.50503	2.25149e-08	1.17573e-06
COL16A1	ENSG00000084636	Q07092	Up	1.50936	4.24078e-07	1.65873e-05
RP11-443P15.2	ENSG00000171658		Up	1.51242	2.06757e-05	0.000497912
SLC16A4	ENSG00000168679	O15374	Up	1.51643	2.14932e-08	1.13425e-06
C2orf16	ENSG00000221843		Up	1.52214	0.000369209	0.00545958
ALDH2	ENSG00000111275	P05091	Up	1.53914	1.7466e-11	1.72481e-09
CTD-2144E22.9	ENSG00000279165		Up	1.54441	0.000274772	0.00425677
UCN2	ENSG00000145040	Q96RP3	Up	1.54462	6.43466e-08	3.04167e-06
ATP6AP1L	ENSG00000205464	Q52LC2	Up	1.54466	0.000591149	0.00801103
JUP	ENSG00000173801	P14923	Up	1.5449	4.01045e-09	2.46915e-07
ITGB4	ENSG00000132470	P16144	Up	1.55387	0.000494489	0.00693676
MGMT	ENSG00000170430	P16455	Up	1.55479	2.45787e-10	1.977e-08
PCDHGB5	ENSG00000276547	Q9Y5G0	Up	1.56272	0.000119122	0.00214601
OR51B4	ENSG00000183251	Q9Y5P0	Up	1.57137	1.12389e-11	1.13803e-09
GRAMD1B	ENSG00000023171	Q3KR37	Up	1.57152	4.27375e-34	4.73626e-31
RPL13AP20	ENSG00000234498		Up	1.57663	8.32357e-05	0.00161046
ANO5	ENSG00000171714	Q75V66	Up	1.58372	0.000177687	0.00295868
P2RX5	ENSG00000083454	Q93086	Up	1.587	0.000225737	0.00363439
ANKRD20A4	ENSG00000172014		Up	1.5959	0.000495824	0.0069506
SLC46A1	ENSG00000076351	Q96NT5	Up	1.59969	2.79814e-09	1.80056e-07
NTNG2	ENSG00000196358	Q96CW9	Up	1.60122	8.64421e-07	3.14662e-05
PPP1R9A	ENSG00000158528	Q9ULJ8	Up	1.60178	1.68855e-09	1.1496e-07
TRIM73	ENSG00000178809	Q86UV7	Up	1.60857	8.89265e-05	0.00168622
ANKRD20A2	ENSG00000183148		Up	1.62512	7.09261e-06	0.000199272
THEMIS2	ENSG00000130775	Q5TEJ8	Up	1.62764	0.000531385	0.00736116
GLT8D2	ENSG00000120820	Q9H1C3	Up	1.63126	0.00013508	0.00239412
ARHGAP9	ENSG00000123329	Q9BRR9	Up	1.63482	8.4041e-05	0.00162289
B3GALNT1	ENSG00000169255	O75752	Up	1.63501	3.33686e-05	0.000745548
KLHDC8B	ENSG00000185909	Q8IXV7	Up	1.64117	0.000105047	0.00195292
CPNE5	ENSG00000124772	Q9HCH3	Up	1.6459	0.000623514	0.00832521
RP11-78J21.6	ENSG00000280296		Up	1.65205	0.000715325	0.00930202
EIF3FP1	ENSG00000275945		Up	1.65297	1.42661e-08	7.94916e-07
MXRA8	ENSG00000162576	Q9BRK3	Up	1.66246	5.05651e-11	4.5232e-09
LINC01021	ENSG00000250337		Up	1.66412	9.95807e-15	1.78958e-12
ALX4	ENSG00000052850	Q9H161	Up	1.66716	0.000347245	0.00519254
BSN	ENSG00000164061	Q9UPA5	Up	1.67433	0.000304079	0.00463036
ZNF788	ENSG00000214189	Q6ZQV5	Up	1.67465	4.20061e-13	5.44115e-11
TMEM246	ENSG00000165152	Q9BRR3	Up	1.67531	1.00282e-06	3.59789e-05
TAGLN	ENSG00000149591	Q01995	Up	1.68546	9.61943e-12	9.9424e-10
SLC9A5	ENSG00000135740	Q14940	Up	1.68549	6.11566e-05	0.00124995
OR51Q1	ENSG00000167360	Q8NH59	Up	1.68997	1.34139e-05	0.000343934
SLC27A3	ENSG00000143554		Up	1.69178	5.88761e-06	0.000169231
CYP2S1	ENSG00000167600	Q96SQ9	Up	1.69465	0.000641549	0.00852607
KB-1460A1.5	ENSG00000261087		Up	1.69515	0.000148345	0.00256307
RNF32	ENSG00000105982		Up	1.69777	7.93643e-05	0.00154783
ARHGEF4	ENSG00000136002	Q9NR80	Up	1.69973	1.46853e-06	4.999e-05
OGDHL	ENSG00000197444	Q9ULD0	Up	1.70524	5.77629e-07	2.17406e-05
GPT	ENSG00000167701	P24298	Up	1.70973	4.11736e-05	0.000892932
ZNF718	ENSG00000250312	Q3SXZ3	Up	1.70996	2.43236e-05	0.000570832
RP11-429A20.2	ENSG00000255996		Up	1.71927	0.000538913	0.00743446
SCARF1	ENSG00000074660	Q14162	Up	1.72747	2.72068e-08	1.40238e-06
CPM	ENSG00000135678	P14384	Up	1.73541	4.61438e-07	1.78616e-05
ZFYVE28	ENSG00000159733	Q9HCC9	Up	1.75817	5.26038e-06	0.000153188
SCAMP5	ENSG00000198794	Q8TAC9	Up	1.77734	0.000629598	0.00838959
TARID	ENSG00000227954		Up	1.7887	0.000364954	0.00542078
ZNF528	ENSG00000167555	Q3MIS6	Up	1.79125	2.2431e-08	1.17442e-06
RPLP0P2	ENSG00000243742		Up	1.79431	3.50781e-12	3.90916e-10
DOK4	ENSG00000125170	Q8TEW6	Up	1.80004	1.05619e-09	7.47124e-08
PLEKHG4	ENSG00000196155	Q58EX7	Up	1.80039	1.29171e-10	1.06917e-08
RP11-162P23.2	ENSG00000257767		Up	1.80156	9.4739e-06	0.000256078
TNFRSF9	ENSG00000049249	Q07011	Up	1.80324	0.000192759	0.00318307
MYEOV	ENSG00000172927		Up	1.80478	1.43739e-15	3.05032e-13
GGT1	ENSG00000100031	P19440	Up	1.81111	8.94488e-08	4.14959e-06
DMBT1	ENSG00000187908	Q9UGM3	Up	1.81643	6.93052e-14	1.02407e-11
RP5-1086K13.1	ENSG00000224950		Up	1.82366	1.19206e-06	4.17178e-05
RINL	ENSG00000187994	Q6ZS11	Up	1.8265	9.02618e-11	7.66189e-09
RP11-280K24.4	ENSG00000258535		Up	1.83088	2.3404e-06	7.60362e-05
SF3A3P2	ENSG00000254449		Up	1.83263	3.35911e-05	0.000748959
CORO6	ENSG00000167549	Q6QEF8	Up	1.83908	1.36786e-08	7.68623e-07
RP13-143G15.4	ENSG00000237596		Up	1.86069	2.74934e-06	8.76099e-05
CYB561	ENSG00000008283	P49447	Up	1.87241	0.00013303	0.00236093
RP11-280G9.1	ENSG00000251127		Up	1.87829	4.68377e-08	2.30696e-06
HBE1	ENSG00000213931	P02100	Up	1.91227	3.0419e-17	7.49134e-15
HRNR	ENSG00000197915	Q86YZ3	Up	1.91712	4.6754e-32	4.66324e-29
ALG1L9P	ENSG00000248671		Up	1.91982	4.97155e-06	0.000146705
MAPK13	ENSG00000156711	O15264	Up	1.92776	0.000164484	0.00278534
CH507-254M2.2	ENSG00000276077		Up	1.92871	4.98952e-05	0.00105324
LRRC17	ENSG00000128606	Q8N6Y2	Up	1.93167	6.64714e-14	9.96972e-12
FLG-AS1	ENSG00000237975		Up	1.94361	4.90118e-13	6.14898e-11
FLG	ENSG00000143631	P20930	Up	1.94678	2.83745e-40	5.14559e-37
AC007731.1	ENSG00000188280		Up	1.94908	2.22046e-05	0.00052668
CES1	ENSG00000198848	P23141	Up	1.95157	2.20674e-06	7.2164e-05
DNAH1	ENSG00000114841	Q9P2D7	Up	1.95216	5.30802e-18	1.51263e-15
GALNT12	ENSG00000119514	Q8IXK2	Up	1.96732	8.2987e-10	6.0417e-08
KRT8P14	ENSG00000214282		Up	1.97841	5.6992e-42	1.42109e-38
YPEL3	ENSG00000090238	P61236	Up	1.98243	2.48601e-05	0.000581371
RELN	ENSG00000189056	P78509	Up	1.98249	4.42416e-05	0.000944895
MINCR	ENSG00000253716		Up	1.98374	1.31303e-06	4.53714e-05
ZNF561-AS1	ENSG00000267106		Up	1.98458	3.30005e-05	0.000738826
DDIT4	ENSG00000168209	Q9NX09	Up	1.98563	8.84996e-34	9.29152e-31
MAP1A	ENSG00000166963	P78559	Up	1.99677	2.21895e-20	8.5236e-18
ZNF559-ZNF177	ENSG00000270011		Up	2.00723	0.000257161	0.00404244
ERV3-1	ENSG00000213462	Q14264	Up	2.01418	0.000264471	0.00414103
NRCAM	ENSG00000091129	Q92823	Up	2.01603	4.70269e-15	9.19698e-13
P2RX6	ENSG00000099957	O15547	Up	2.02175	1.95991e-05	0.000475046
CDK18	ENSG00000117266	Q07002	Up	2.02717	8.92773e-05	0.00168966
OBSCN	ENSG00000154358	Q5VST9	Up	2.03281	7.90748e-12	8.26768e-10
TEAD2	ENSG00000074219	Q15562	Up	2.03855	2.58176e-05	0.000603055
SERPINB1	ENSG00000021355	P30740	Up	2.03999	1.65034e-12	1.92992e-10
GARNL3	ENSG00000136895	Q5VVW2	Up	2.04613	0.000224939	0.00363033
MMP1	ENSG00000196611	P03956	Up	2.04887	1.02083e-27	7.54201e-25
TRIML2	ENSG00000179046	Q8N7C3	Up	2.05692	6.5869e-25	4.00065e-22
IMPDH1P4	ENSG00000237206		Up	2.06909	3.42203e-06	0.000105998
CNKSR1	ENSG00000142675	Q969H4	Up	2.09542	5.73809e-05	0.00118615
TRPV3	ENSG00000167723	Q8NET8	Up	2.10063	1.47917e-05	0.000374447
FCGBP	ENSG00000275395		Up	2.10732	8.72734e-06	0.000238157
ZNF239	ENSG00000196793	Q16600	Up	2.10835	4.83351e-06	0.000143055
MAGEC2	ENSG00000046774	Q9UBF1	Up	2.13455	2.67211e-19	9.87096e-17
DNASE2	ENSG00000105612	O00115	Up	2.13495	2.63993e-07	1.0858e-05
GNGT2	ENSG00000167083	O14610	Up	2.13638	7.65419e-05	0.00150429
ZNF385D	ENSG00000151789		Up	2.14537	3.70964e-06	0.000112805
C10orf11	ENSG00000148655	Q9H2I8	Up	2.1466	0.000561776	0.00769183
COL4A6	ENSG00000197565	Q14031	Up	2.15027	1.93477e-06	6.42176e-05
CSMD2	ENSG00000121904		Up	2.15118	1.69001e-05	0.000417231
ATP6V0E2-AS1	ENSG00000204934		Up	2.17244	0.000218268	0.00353696
FZD3	ENSG00000104290	Q9NPG1	Up	2.19113	2.02402e-08	1.07667e-06
HOXB13	ENSG00000159184	Q92826	Up	2.2187	2.08168e-07	8.87079e-06
ZNF559	ENSG00000188321	Q9BR84	Up	2.2198	8.50286e-12	8.83412e-10
AOAH	ENSG00000136250	P28039	Up	2.23555	1.10236e-07	5.0205e-06
OR2H2	ENSG00000204657	O95918	Up	2.25521	0.000583535	0.00796194
PAGE1	ENSG00000068985		Up	2.25812	2.91598e-07	1.19259e-05
SAMD3	ENSG00000164483		Up	2.27523	4.1182e-05	0.000892932
ACSL5	ENSG00000197142	Q9ULC5	Up	2.28829	7.05826e-06	0.000198587
DDO	ENSG00000203797	Q99489	Up	2.31308	0.000253116	0.00399775
PLA2G4A	ENSG00000116711	P47712	Up	2.31343	3.33126e-06	0.000103732
RP11-583F2.1	ENSG00000264057		Up	2.31575	0.000153978	0.00263426
IQSEC1	ENSG00000144711	Q6DN90	Up	2.31988	7.78549e-16	1.70665e-13
INPP5J	ENSG00000185133	Q15735	Up	2.32041	0.000124594	0.00222506
ZNF583	ENSG00000198440	Q96ND8	Up	2.33912	1.13664e-05	0.000298337
HSPB8	ENSG00000152137	Q9UJY1	Up	2.34497	1.4415e-12	1.70148e-10
SALL4	ENSG00000101115	Q9UJQ4	Up	2.34733	7.86036e-09	4.63901e-07
IQCA1	ENSG00000132321		Up	2.37085	4.05529e-06	0.000121013
CSF2RA	ENSG00000198223	P15509	Up	2.37919	1.97552e-12	2.2648e-10
PRSS37	ENSG00000165076	A4D1T9	Up	2.38272	0.000139565	0.00244644
MPZL2	ENSG00000149573	O60487	Up	2.38552	5.53083e-18	1.55393e-15
MMP9	ENSG00000100985	P14780	Up	2.39116	2.05364e-08	1.08952e-06
SORL1	ENSG00000137642	Q92673	Up	2.41213	4.50321e-23	2.24575e-20
TSSC2	ENSG00000223756		Up	2.42398	7.80495e-35	9.73083e-32
PPP1R3C	ENSG00000119938	Q9UQK1	Up	2.43266	7.13913e-05	0.00141985
RASSF2	ENSG00000101265	P50749	Up	2.4327	7.84307e-06	0.000217297
ZNF660	ENSG00000144792	Q6AZW8	Up	2.45655	5.1987e-06	0.000152281
AL356585.2	ENSG00000279081		Up	2.46305	1.28955e-13	1.82439e-11
ARL14	ENSG00000179674	Q8N4G2	Up	2.46543	0.000151624	0.00260069
ASB9	ENSG00000102048	Q96DX5	Up	2.47164	1.22074e-06	4.25723e-05
ITGAX	ENSG00000140678	P20702	Up	2.47165	1.87932e-15	3.8648e-13
KCNN3	ENSG00000143603	Q9UGI6	Up	2.50276	2.63022e-05	0.000611511
PLPPR2	ENSG00000105520	Q96GM1	Up	2.51588	2.11796e-21	9.38868e-19
C5AR1	ENSG00000197405	P21730	Up	2.53404	4.06208e-05	0.000884612
SRGAP3	ENSG00000196220	O43295	Up	2.55209	9.33285e-10	6.74535e-08
TEX19	ENSG00000182459	Q8NA77	Up	2.55288	2.28161e-07	9.59255e-06
PADI3	ENSG00000142619	Q9ULW8	Up	2.57411	1.51387e-07	6.67589e-06
CTC-339O9.1	ENSG00000269842		Up	2.58287	4.46457e-08	2.20444e-06
SSPO	ENSG00000197558	A2VEC9	Up	2.59109	0.000533296	0.00737954
KIF9-AS1	ENSG00000227398		Up	2.60676	3.64948e-05	0.000806199
MGAM	ENSG00000257335	O43451	Up	2.6333	4.94884e-10	3.75359e-08
ISL1	ENSG00000016082	P61371	Up	2.64404	0.000165963	0.00280562
Metazoa_SRP	ENSG00000278771		Up	2.64518	5.30448e-102	5.29069e-98
GALNT18	ENSG00000110328	Q6P9A2	Up	2.65065	2.19951e-14	3.65632e-12
RP11-488P3.1	ENSG00000230439		Up	2.65409	3.83059e-21	1.614e-18
ZNF799	ENSG00000196466	Q96GE5	Up	2.68567	0.000270617	0.0042092
ABI3	ENSG00000108798	Q9P2A4	Up	2.68674	1.16677e-07	5.26576e-06
MAOA	ENSG00000189221	P21397	Up	2.69961	2.83619e-22	1.34705e-19
TSPAN15	ENSG00000099282	O95858	Up	2.77583	5.88619e-06	0.000169231
RYR2	ENSG00000198626	Q92736	Up	2.79378	3.25994e-28	2.50112e-25
KCP	ENSG00000135253	Q6ZWJ8	Up	2.80265	3.91374e-06	0.000117401
PDZD7	ENSG00000186862	Q9H5P4	Up	2.80571	2.3552e-08	1.22667e-06
SH2D3A	ENSG00000125731	Q9BRG2	Up	2.82028	1.66735e-05	0.000412148
ARHGAP4	ENSG00000089820	P98171	Up	2.8221	1.96328e-25	1.26334e-22
ZNF569	ENSG00000196437	Q5MCW4	Up	2.82472	1.18918e-10	9.96713e-09
P3H2	ENSG00000090530	Q8IVL5	Up	2.83067	4.23146e-15	8.35734e-13
L3MBTL4	ENSG00000154655	Q8NA19	Up	2.83638	3.65174e-06	0.000111725
KC6	ENSG00000267313		Up	2.84716	0.000322396	0.00486839
IGFBP2	ENSG00000115457	P18065	Up	2.86124	3.60737e-10	2.78914e-08
SEMA3B	ENSG00000012171	Q13214	Up	2.87617	3.32623e-36	5.10397e-33
EPHB3	ENSG00000182580	P54753	Up	2.91881	3.50866e-09	2.20097e-07
ERC2	ENSG00000187672	O15083	Up	2.93305	3.77371e-05	0.000828141
DNAJC27-AS1	ENSG00000224165		Up	2.96017	1.35542e-05	0.000347084
ZNF726	ENSG00000213967	A6NNF4	Up	2.96028	4.90914e-11	4.42692e-09
TNFRSF1B	ENSG00000028137	P20333	Up	2.9871	1.06688e-12	1.2668e-10
OSCAR	ENSG00000170909	Q8IYS5	Up	2.99844	1.12766e-18	3.74909e-16
CGREF1	ENSG00000138028	Q99674	Up	3.03934	0.000167531	0.00282494
LINC00473	ENSG00000223414	A8K010	Up	3.05779	1.11675e-06	3.94981e-05
TPTE2P6	ENSG00000205822		Up	3.07702	5.47001e-05	0.001139
GABBR2	ENSG00000136928	O75899	Up	3.08654	3.91165e-06	0.000117401
AC008103.4	ENSG00000279987		Up	3.08751	3.23836e-05	0.000727464
ILDR2	ENSG00000143195	Q71H61	Up	3.09657	7.31709e-06	0.00020529
LRRC4B	ENSG00000131409	Q9NT99	Up	3.11272	0.000186396	0.00309337
AC018742.1	ENSG00000229621		Up	3.12795	0.000484463	0.00682332
OR7E12P	ENSG00000189398		Up	3.13957	2.69552e-14	4.30161e-12
BAGE2	ENSG00000187172		Up	3.15576	5.74215e-41	1.14544e-37
RP11-211N8.2	ENSG00000226007		Up	3.165	4.97252e-08	2.43714e-06
RP11-554I8.2	ENSG00000223784		Up	3.20039	7.18958e-15	1.31917e-12
ZNF570	ENSG00000171827	Q96NI8	Up	3.22363	2.92405e-07	1.19259e-05
C20orf197	ENSG00000176659		Up	3.23411	3.74458e-11	3.47427e-09
MUC13	ENSG00000173702	Q9H3R2	Up	3.2528	3.12314e-07	1.26379e-05
TMC8	ENSG00000167895	Q8IU68	Up	3.29057	7.51544e-05	0.00148434
DOCK3	ENSG00000088538	Q8IZD9	Up	3.30629	7.30183e-35	9.71046e-32
SHISA2	ENSG00000180730	Q6UWI4	Up	3.32477	3.33848e-06	0.000103732
LARGE	ENSG00000133424	O95461	Up	3.32691	6.0081e-06	0.000171704
ZNF28	ENSG00000198538	P17035	Up	3.32695	3.05572e-06	9.62962e-05
PIGR	ENSG00000162896	P01833	Up	3.34867	0.000306545	0.00466435
C19orf33	ENSG00000167644	Q9GZP8	Up	3.35076	3.70271e-30	3.35735e-27
FHAD1	ENSG00000142621		Up	3.3547	2.34583e-21	1.01728e-18
ZNF600	ENSG00000189190	Q6ZNG1	Up	3.38172	0.000473088	0.00669778
AVPR2	ENSG00000126895	P30518	Up	3.39598	3.76569e-18	1.12116e-15
PPP2R2C	ENSG00000074211	Q9Y2T4	Up	3.40536	8.09953e-25	4.75204e-22
INHBE	ENSG00000139269	P58166	Up	3.46045	1.20802e-17	3.12955e-15
RP11-341D18.2	ENSG00000279924		Up	3.49678	3.96582e-07	1.56965e-05
TSPAN32	ENSG00000064201	Q96QS1	Up	3.52236	5.61145e-05	0.00116118
CLEC5A	ENSG00000258227	Q9NY25	Up	3.53536	7.6387e-06	0.00021252
VWA5A	ENSG00000110002		Up	3.53684	0.000560661	0.00768665
STK32B	ENSG00000152953	Q9NY57	Up	3.54592	1.93014e-05	0.000469542
GRIK2	ENSG00000164418	Q13002	Up	3.55275	1.03424e-05	0.000275671
HTRA3	ENSG00000170801	P83110	Up	3.58389	5.31243e-09	3.18235e-07
FAM174B	ENSG00000185442	Q3ZCQ3	Up	3.63999	0.000703486	0.00918398
ZNF43	ENSG00000198521	P17038	Up	3.65803	3.06584e-09	1.94769e-07
NYNRIN	ENSG00000205978	Q9P2P1	Up	3.70621	0.000526972	0.00731795
CTD-2314G24.2	ENSG00000259663		Up	3.72358	0.000121677	0.00218274
TFCP2L1	ENSG00000115112	Q9NZI6	Up	3.73049	0.000534089	0.00737954
AC009299.4	ENSG00000225813		Up	3.73393	2.36876e-07	9.88252e-06
VAMP8	ENSG00000118640	Q9BV40	Up	3.73829	3.71599e-07	1.48849e-05
CITED4	ENSG00000179862	Q96RK1	Up	3.7459	9.14126e-07	3.29747e-05
IGFN1	ENSG00000163395	Q86VF2	Up	3.74838	8.22982e-18	2.21849e-15
AFF2	ENSG00000155966	P51816	Up	3.7517	4.56637e-10	3.47671e-08
FLT4	ENSG00000037280	P35916	Up	3.76771	0.000464041	0.00658839
C3orf18	ENSG00000088543		Up	3.77256	1.73972e-09	1.17167e-07
SULT1A1	ENSG00000196502	P50225	Up	3.79869	1.22173e-23	6.41344e-21
AC008132.15	ENSG00000182824		Up	3.80432	8.68056e-08	4.04579e-06
PTGS1	ENSG00000095303	P23219	Up	3.81337	6.37827e-08	3.02813e-06
RP1-288L1.5	ENSG00000234891		Up	3.82908	0.000124336	0.00222245
CDC42BPG	ENSG00000171219	Q6DT37	Up	3.83441	0.000472856	0.00669778
RP11-669N7.2	ENSG00000249196		Up	4.0002	6.61827e-25	4.00065e-22
FCGR2A	ENSG00000143226	P12318	Up	4.01692	2.62281e-06	8.42509e-05
MPP2	ENSG00000108852	Q14168	Up	4.03779	0.000117756	0.00212771
LAPTM5	ENSG00000162511	Q13571	Up	4.11131	1.15416e-07	5.22067e-06
RP1-101G11.3	ENSG00000280356		Up	4.1114	1.12178e-41	2.48637e-38
NHSL2	ENSG00000204131	Q5HYW2	Up	4.12942	2.21652e-06	7.23651e-05
RP1-101G11.2	ENSG00000235485		Up	4.13015	5.63677e-21	2.29474e-18
TENM1	ENSG00000009694	Q9UKZ4	Up	4.13236	7.0313e-47	3.50651e-43
SLC17A9	ENSG00000101194	Q9BYT1	Up	4.16699	3.36033e-05	0.000748959
TPTE	ENSG00000274391	P56180	Up	4.17772	1.58522e-07	6.93466e-06
GABRB3	ENSG00000166206	P28472	Up	4.19678	0.000128719	0.00229053
DENND1C	ENSG00000205744	Q8IV53	Up	4.20309	1.33039e-06	4.57563e-05
SLITRK2	ENSG00000185985	Q9H156	Up	4.22389	1.84346e-05	0.000451207
CKMT1A	ENSG00000223572		Up	4.26367	0.000379161	0.0055881
AC012078.2	ENSG00000218410		Up	4.26523	2.39434e-11	2.27439e-09
FAM230B	ENSG00000215498		Up	4.29206	3.54744e-06	0.000108868
B3GNT3	ENSG00000179913	Q9Y2A9	Up	4.42565	0.000254321	0.00401361
LINC01446	ENSG00000205628		Up	4.49141	8.23256e-08	3.855e-06
XX-CR54.1	ENSG00000229703		Up	4.53825	0.00039237	0.00575092
AL078471.5	ENSG00000273840		Up	4.58086	8.8428e-29	7.17431e-26
LMO2	ENSG00000135363	P25791	Up	4.6348	0.00014683	0.0025425
SLC12A5	ENSG00000124140	Q9H2X9	Up	4.65294	4.20109e-09	2.57066e-07
ZNF44	ENSG00000197857	P15621	Up	4.65631	1.13438e-06	3.99672e-05
FAM230C	ENSG00000279516		Up	4.66032	1.15114e-11	1.15975e-09
SLC27A2	ENSG00000140284	O14975	Up	4.67468	0.000128542	0.00228943
HIST2H2BA	ENSG00000223345		Up	4.7034	9.90057e-05	0.00184576
LPIN3	ENSG00000132793	Q9BQK8	Up	4.72866	1.02692e-16	2.35461e-14
ZNF582	ENSG00000018869	Q96NG8	Up	4.81421	3.74169e-06	0.000113442
CTD-3006G17.2	ENSG00000258932		Up	4.92917	0.000174916	0.00292966
RP11-25J3.2	ENSG00000257777		Up	4.9427	0.000200277	0.00328547
HEPH	ENSG00000089472	Q9BQS7	Up	4.94603	1.06736e-13	1.53178e-11
GRIK4	ENSG00000149403	Q16099	Up	4.94798	4.05843e-06	0.000121013
HOXC11	ENSG00000123388	O43248	Up	4.96474	0.000219652	0.00355363
FCRL3	ENSG00000160856	Q96P31	Up	4.98129	0.000212228	0.00346442
ZNF790	ENSG00000197863	Q6PG37	Up	5.02125	1.1694e-05	0.000304931
CTC-339O9.2	ENSG00000270347		Up	5.04136	2.21584e-05	0.000526208
GUSBP5	ENSG00000236296		Up	5.05428	0.000176269	0.00294737
DOC2A	ENSG00000149927	Q14183	Up	5.06488	3.76723e-10	2.90149e-08
NFASC	ENSG00000163531	O94856	Up	5.11341	9.46572e-19	3.20038e-16
ADGRG4	ENSG00000156920	Q8IZF6	Up	5.11877	0.000112362	0.00205069
TMEM179	ENSG00000258986		Up	5.12332	1.062e-05	0.000281713
MCF2L	ENSG00000126217	O15068	Up	5.15648	1.07809e-05	0.0002856
WDFY4	ENSG00000128815	Q6ZS81	Up	5.18481	1.45845e-05	0.000369917
MARCKS	ENSG00000277443	P29966	Up	5.21607	2.81812e-15	5.67838e-13
NRXN2	ENSG00000110076	Q9P2S2	Up	5.22795	4.1899e-05	0.000907494
ZSCAN18	ENSG00000121413	Q8TBC5	Up	5.25119	2.08711e-05	0.00050161
CPVL	ENSG00000106066	Q9H3G5	Up	5.31662	3.23922e-07	1.30802e-05
RP11-78L16.1	ENSG00000278630		Up	5.36786	2.1489e-05	0.000513368
NXF2B	ENSG00000269437	Q9GZY0	Up	5.44723	9.54935e-06	0.000257427
FOXF1	ENSG00000103241	Q12946	Up	5.50836	9.86608e-06	0.000264528
ADARB2	ENSG00000185736	Q9NS39	Up	5.53855	3.76194e-06	0.000113702
PAGE2	ENSG00000234068		Up	5.68217	1.25776e-42	3.58427e-39
LINC01267	ENSG00000251576		Up	6.00092	4.12396e-07	1.61938e-05
RGL3	ENSG00000205517	Q3MIN7	Up	6.39591	6.00507e-08	2.9075e-06
DCC	ENSG00000187323	P43146	Up	6.55492	2.75556e-14	4.36253e-12
NCAM2	ENSG00000154654	O15394	Up	6.55515	6.07899e-08	2.93617e-06
LINC00645	ENSG00000258548		Up	6.83253	7.08741e-10	5.25575e-08
SLITRK4	ENSG00000179542	Q8IW52	Up	7.16215	5.11689e-13	6.34978e-11
