# Supplementary material for: Endogenous expression of inactive lysine deacetylases reveals deacetylation-dependent cellular mechanisms
Source: PLoS One. 2023 Sep 18;18(9):e0291779. doi: 10.1371/journal.pone.0291779 (PMC10506724; doi:10.1371/journal.pone.0291779)
Supplement: S4 Table — (XLSX) [file pone.0291779.s012.xlsx]

## Sheet: S4
Endogenous expression of inactive lysine deacetylases reveals deacetylation-dependent cellular mechanisms. Tasha B. Toro, Elena V. Skripnikova, Kiara E. Bornes, Kun Zhang, Terry J. Watt.
S4 Table. Significant gene expression changes in HT1080 KDAC8H143A relative to wild-type.
Gene	ENSEMBL	Uniprot	Regulation (vs WT)	log2FoldChange	p value	adj p value
MT-RNR2	ENSG00000210082	Q8IVG9	Down	-11.9248	6.45244e-71	9.67625e-68
MTRNR2L1	ENSG00000256618	P0CJ68	Down	-11.7696	1.31548e-37	3.84922e-35
BZW1P2	ENSG00000198406		Down	-11.6178	8.87666e-29	9.77003e-27
THBS2	ENSG00000186340	P35442	Down	-10.8485	2.42128e-37	6.75538e-35
MT-RNR1	ENSG00000211459	A0A0C5B5G6	Down	-10.3554	2.45054e-42	1.01377e-39
ADGRL4	ENSG00000162618	Q9HBW9	Down	-9.98144	3.64275e-31	4.99452e-29
PXDN	ENSG00000130508	Q92626	Down	-9.66695	4.92961e-20	2.07511e-18
SCARNA10	ENSG00000276232		Down	-9.65237	2.84033e-20	1.24363e-18
FOXD1-AS1	ENSG00000247993		Down	-9.2936	4.45726e-18	1.4916e-16
CHST15	ENSG00000182022	Q7LFX5	Down	-9.15111	2.46585e-17	7.45158e-16
HBE1	ENSG00000213931	P02100	Down	-8.93617	2.2765e-17	6.93177e-16
UTY	ENSG00000183878	O14607	Down	-8.7797	3.99617e-31	5.41718e-29
AC005786.7	ENSG00000267436		Down	-8.69446	1.10774e-15	2.69839e-14
CD9	ENSG00000010278	P21926	Down	-8.57538	5.892e-16	1.48345e-14
RP11-982M15.2	ENSG00000258430		Down	-8.51229	2.0524e-08	1.53651e-07
HNRNPA3P6	ENSG00000213300		Down	-8.36557	0.000820489	0.00265178
OR51B5	ENSG00000242180	Q9H339	Down	-8.28891	4.27097e-14	7.99832e-13
OR51B2	ENSG00000279012	Q9Y5P1	Down	-8.16599	6.70191e-14	1.21271e-12
RP11-244F12.2	ENSG00000259627		Down	-8.14533	6.35369e-13	9.82284e-12
AC104389.28	ENSG00000167355	Q9H339	Down	-8.10628	5.95168e-27	5.53506e-25
OR51I2	ENSG00000187918	Q9H344	Down	-8.09057	4.2735e-14	7.99832e-13
RP11-229P13.23	ENSG00000231864		Down	-8.04043	3.85306e-12	5.28892e-11
ARAP1-AS1	ENSG00000256007		Down	-7.87374	1.203e-12	1.79173e-11
OR51K1P	ENSG00000248424		Down	-7.84215	4.02883e-13	6.44023e-12
TRBC2	ENSG00000211772		Down	-7.80962	3.53197e-12	4.88684e-11
OR51B6	ENSG00000176239	Q9H340	Down	-7.57365	3.50796e-12	4.85689e-11
GABRA6	ENSG00000145863	Q16445	Down	-7.54121	5.35267e-11	6.21646e-10
RP11-805J14.5	ENSG00000254721		Down	-7.5338	0.00152823	0.00462283
NSFP1	ENSG00000260075		Down	-7.47724	4.38463e-11	5.15458e-10
RP11-603J24.9	ENSG00000257411		Down	-7.40806	0.000925655	0.00295466
ZC3HAV1L	ENSG00000146858		Down	-7.34829	1.65869e-10	1.78469e-09
LLNLR-284B4.1	ENSG00000274177		Down	-7.26293	3.34102e-10	3.40494e-09
OR51M1	ENSG00000184698	Q9H341	Down	-7.24414	3.02748e-12	4.22825e-11
PIEZO2	ENSG00000154864	Q9H5I5	Down	-7.13266	1.45456e-14	2.97788e-13
B3GALNT1	ENSG00000169255	O75752	Down	-6.79888	1.93191e-08	1.45175e-07
ENPP4	ENSG00000001561	Q9Y6X5	Down	-6.79	1.37825e-10	1.50249e-09
OR51B8P	ENSG00000236359		Down	-6.73672	2.56837e-09	2.24911e-08
FNDC4	ENSG00000115226	Q9H6D8	Down	-6.71538	7.80794e-08	5.31472e-07
EDNRA	ENSG00000151617	P25101	Down	-6.54141	1.08706e-13	1.89831e-12
RP11-474G23.2	ENSG00000273275		Down	-6.52762	7.3331e-06	3.54453e-05
RP11-326A19.5	ENSG00000259948		Down	-6.45972	4.32613e-06	2.18345e-05
AC104389.31	ENSG00000230087		Down	-6.39157	6.03839e-09	4.93814e-08
RP11-463D19.2	ENSG00000258677		Down	-6.36962	6.41013e-06	3.1312e-05
RP11-756P10.3	ENSG00000180015		Down	-6.35886	1.83845e-06	9.90165e-06
SOX7	ENSG00000171056	Q9BT81	Down	-6.34578	3.94207e-12	5.40183e-11
LINC00355	ENSG00000227674		Down	-6.34344	6.17992e-09	5.04089e-08
OR51I1	ENSG00000167359	Q9H343	Down	-6.31908	9.27354e-12	1.2021e-10
RP11-629N8.5	ENSG00000280320		Down	-6.29852	4.92497e-07	2.94174e-06
ANO5	ENSG00000171714	Q75V66	Down	-6.27702	1.46789e-07	9.54746e-07
AC005944.2	ENSG00000267469		Down	-6.27467	1.50553e-06	8.22675e-06
OR51B4	ENSG00000183251	Q9Y5P0	Down	-6.27235	2.89001e-15	6.6041e-14
TMPRSS15	ENSG00000154646	P98073	Down	-6.23231	2.15817e-10	2.28019e-09
ADAMTS2	ENSG00000087116	O95450	Down	-6.20476	4.48999e-06	2.2576e-05
RP11-20B24.4	ENSG00000266642		Down	-6.19507	7.85641e-08	5.34468e-07
SYNDIG1	ENSG00000101463	Q9H7V2	Down	-6.19501	3.33392e-06	1.71772e-05
PTPRN2	ENSG00000155093	Q92932	Down	-6.14458	1.78018e-06	9.61369e-06
IGFBP3	ENSG00000146674	P17936	Down	-6.10075	5.74705e-07	3.39058e-06
OR52D1	ENSG00000181609	Q9H346	Down	-6.09021	4.68945e-29	5.33263e-27
IRX1	ENSG00000170549	P78414	Down	-6.08781	3.34391e-08	2.41741e-07
AFF2	ENSG00000155966	P51816	Down	-6.05415	3.91195e-05	0.000165836
SNORD3C	ENSG00000264940		Down	-5.98991	0.000951355	0.00302703
RPS4Y1	ENSG00000129824	P22090	Down	-5.94477	1.79244e-288	4.30078e-284
AC011558.5	ENSG00000279753		Down	-5.88166	1.29749e-07	8.54102e-07
CIDEB	ENSG00000136305	Q9UHD4	Down	-5.82681	0.00081826	0.00264565
RP11-307P5.1	ENSG00000227681		Down	-5.81306	5.11708e-15	1.12127e-13
DDX43	ENSG00000080007		Down	-5.81227	3.42631e-05	0.000146936
TTTY25P	ENSG00000259247		Down	-5.79753	2.58762e-05	0.000113713
ADAMTS18	ENSG00000140873	Q8TE60	Down	-5.7816	1.60998e-57	1.28766e-54
ZNF736P9Y	ENSG00000239893		Down	-5.78061	2.17341e-05	9.67688e-05
AC005481.5	ENSG00000222012		Down	-5.7772	2.03897e-05	9.12915e-05
PSMA6P1	ENSG00000215414		Down	-5.73815	2.83986e-05	0.000123958
MTRNR2L12	ENSG00000269028	P0DMP1	Down	-5.73008	2.89392e-05	0.000126107
RP11-624G17.3	ENSG00000255301		Down	-5.6642	0.000340679	0.00119158
RP11-424G14.1	ENSG00000260197		Down	-5.65216	5.95777e-06	2.92393e-05
RBMY2EP	ENSG00000223637		Down	-5.626	5.62865e-06	2.77774e-05
FABP5P7	ENSG00000234964		Down	-5.60586	5.441e-06	2.69234e-05
RP11-576C2.1	ENSG00000267793		Down	-5.58709	0.000141472	0.00053617
AC005606.14	ENSG00000261790		Down	-5.56898	0.00075322	0.00245287
NFYAP1	ENSG00000237849		Down	-5.55321	0.000125044	0.00047936
SH2D4A	ENSG00000104611		Down	-5.52413	1.44514e-26	1.27014e-24
GALC	ENSG00000054983	P54803	Down	-5.51711	0.000104871	0.000408751
EIF1AY	ENSG00000198692	O14602	Down	-5.5013	5.83796e-29	6.54561e-27
RP11-752L20.3	ENSG00000280219		Down	-5.47633	2.06267e-12	2.95649e-11
ARSI	ENSG00000183876		Down	-5.45402	0.000114821	0.000444141
AL513523.2	ENSG00000279767		Down	-5.43884	0.000564594	0.0018836
SLC10A4	ENSG00000145248	Q96EP9	Down	-5.43114	1.89022e-05	8.51272e-05
OR51A10P	ENSG00000230484		Down	-5.43074	1.26608e-12	1.88101e-11
C10orf11	ENSG00000148655	Q9H2I8	Down	-5.42803	0.000226608	0.000825869
AC009133.21	ENSG00000275857		Down	-5.39201	0.000802597	0.00259886
OR51J1	ENSG00000184321	Q9H342	Down	-5.37729	3.96221e-13	6.34219e-12
XAF1	ENSG00000132530	Q6GPH4	Down	-5.36298	0.00211422	0.00620078
TXLNGY	ENSG00000131002		Down	-5.34804	1.65549e-87	3.97218e-84
RP11-138I1.4	ENSG00000265401		Down	-5.34243	0.00115883	0.0036148
KCTD9P6	ENSG00000229211		Down	-5.32843	4.17714e-05	0.000176403
RCSD1	ENSG00000198771	Q6JBY9	Down	-5.3206	0.00124625	0.00385541
ZFY	ENSG00000067646	P08048	Down	-5.31485	3.81042e-41	1.47463e-38
RP11-343C2.12	ENSG00000272617	H3BUN2	Down	-5.28868	1.84741e-18	6.46163e-17
HBG2	ENSG00000196565	P69892	Down	-5.28807	9.08092e-05	0.000358132
SNORD3B-1	ENSG00000265185		Down	-5.25312	6.35768e-137	2.54244e-133
PAGE2	ENSG00000234068		Down	-5.23848	0.000896662	0.00287128
RP11-589M4.1	ENSG00000259049		Down	-5.22936	0.00241258	0.00697859
TNFAIP8L3	ENSG00000183578	Q5GJ75	Down	-5.22827	1.93055e-05	8.67121e-05
USP9Y	ENSG00000114374	O00507	Down	-5.22631	2.2612e-54	1.55015e-51
AFAP1L2	ENSG00000169129	Q8N4X5	Down	-5.18828	0.000153215	0.000576574
SNORD3B-2	ENSG00000262074		Down	-5.17114	8.61005e-141	5.16474e-137
NPM1P46	ENSG00000213104		Down	-5.16935	0.000128503	0.000491283
ZNF355P	ENSG00000168122	Q9NSJ1	Down	-5.14544	0.000969714	0.00307932
OR51Q1	ENSG00000167360	Q8NH59	Down	-5.1323	3.23073e-09	2.77813e-08
RBMY2QP	ENSG00000236718		Down	-5.12679	1.64841e-08	1.25482e-07
ARHGAP20	ENSG00000137727	Q9P2F6	Down	-5.10132	0.000290691	0.00103607
NLGN4Y	ENSG00000165246	Q8NFZ3	Down	-5.09592	9.54318e-19	3.44848e-17
RP11-307P5.2	ENSG00000226249		Down	-5.08814	3.11859e-07	1.92013e-06
RP1-101G11.3	ENSG00000280356		Down	-5.08096	1.05261e-20	4.83839e-19
MSX2	ENSG00000120149	P35548	Down	-5.05506	0.000247578	0.000895851
CARD16	ENSG00000204397	Q5EG05	Down	-5.03415	6.19989e-05	0.000253857
CA8	ENSG00000178538	P35219	Down	-4.9993	0.00101497	0.00320945
VCY	ENSG00000129864	O14598	Down	-4.99714	0.00126312	0.00390257
VCY1B	ENSG00000129862	O14598	Down	-4.99714	0.00126312	0.00390257
RPL4P2	ENSG00000232341		Down	-4.98587	2.72963e-08	2.00045e-07
RP11-399K21.12	ENSG00000279814		Down	-4.97413	0.00232353	0.00674378
RP11-717K11.2	ENSG00000281028		Down	-4.96798	0.00275679	0.00786427
PIGY	ENSG00000255072	Q3MUY2	Down	-4.94687	9.75519e-05	0.000383212
CPNE7	ENSG00000178773	Q9UBL6	Down	-4.93886	1.26526e-22	7.29775e-21
OR51B3P	ENSG00000223735		Down	-4.9301	4.44881e-05	0.000186911
SLC24A3	ENSG00000185052	Q9HC58	Down	-4.87183	0.000442538	0.00150699
NRROS	ENSG00000174004	Q86YC3	Down	-4.85785	1.05248e-12	1.57931e-11
ELOVL4	ENSG00000118402	Q9GZR5	Down	-4.8441	8.31343e-08	5.6237e-07
TRAV8-5	ENSG00000256379		Down	-4.81972	0.000396097	0.00136293
AC136289.1	ENSG00000224479		Down	-4.81894	0.000845944	0.0027268
RMRP	ENSG00000269900		Down	-4.78555	1.80086e-143	1.44033e-139
RN7SL679P	ENSG00000243905		Down	-4.77866	1.70665e-06	9.239e-06
CTD-2371O3.2	ENSG00000254397		Down	-4.76516	0.000864732	0.00278091
NXPE2	ENSG00000204361		Down	-4.76066	0.00071123	0.00232623
RP11-511P7.5	ENSG00000283013		Down	-4.75621	3.32528e-05	0.000142961
COL1A2	ENSG00000164692	P08123	Down	-4.72936	1.39354e-06	7.6619e-06
USP51	ENSG00000247746	Q70EK9	Down	-4.67446	0.0031968	0.0089849
CXADR	ENSG00000154639	P78310	Down	-4.67267	4.85639e-07	2.9044e-06
Metazoa_SRP	ENSG00000277965		Down	-4.66108	0.00333686	0.00933373
RP4-583P15.14	ENSG00000273047	V9GYV3	Down	-4.62798	0.000467885	0.0015861
MLPH	ENSG00000115648	Q9BV36	Down	-4.61404	2.47734e-05	0.000109289
ERVMER34-1	ENSG00000226887		Down	-4.59085	3.06691e-05	0.000132733
RP11-337C18.10	ENSG00000273071		Down	-4.58849	0.00142133	0.00432729
GALNT13	ENSG00000144278	Q8IUC8	Down	-4.55797	4.4936e-08	3.17677e-07
RP11-15H20.7	ENSG00000269107		Down	-4.53741	0.0031565	0.00888725
DDX3Y	ENSG00000067048	O15523	Down	-4.52654	5.22444e-68	6.96418e-65
KCNQ5-IT1	ENSG00000233844		Down	-4.50519	0.00169199	0.00506393
SNORD3A	ENSG00000263934		Down	-4.49046	1.62382e-97	4.32911e-94
LIN28B	ENSG00000187772	Q6ZN17	Down	-4.45635	6.85829e-26	5.65491e-24
RRAGD	ENSG00000025039	Q9NQL2	Down	-4.42117	5.94694e-23	3.53195e-21
KIT	ENSG00000157404	P10721	Down	-4.41875	0.00138758	0.00423528
PLCXD3	ENSG00000182836	Q63HM9	Down	-4.39747	0.00301225	0.00852512
TTTY15	ENSG00000233864		Down	-4.37419	1.0397e-19	4.17866e-18
PLA2G4A	ENSG00000116711	P47712	Down	-4.3359	0.00092707	0.0029576
RP11-638I2.6	ENSG00000258504		Down	-4.33138	0.000129304	0.000494111
AGKP1	ENSG00000226555		Down	-4.32529	6.35054e-06	3.10525e-05
MMP1	ENSG00000196611	P03956	Down	-4.31533	3.57433e-86	7.79659e-83
AF277315.13	ENSG00000226141		Down	-4.29938	0.00300618	0.00851094
Z99756.1	ENSG00000203527		Down	-4.27767	0.00162601	0.00488596
NUP210	ENSG00000132182	Q8TEM1	Down	-4.2607	0.00265994	0.00761788
RNU2-2P	ENSG00000222328		Down	-4.2214	2.52005e-38	8.06215e-36
AC006486.9	ENSG00000268643	M0QYV0	Down	-4.21627	1.13595e-07	7.54804e-07
PDPN	ENSG00000162493	Q86YL7	Down	-4.19522	4.16377e-10	4.19067e-09
RP11-806L2.2	ENSG00000266456		Down	-4.16886	0.00165086	0.00495444
MGST1	ENSG00000008394	P10620	Down	-4.16173	3.82537e-31	5.21511e-29
RP11-70C1.3	ENSG00000235288		Down	-4.15372	0.00299704	0.00848908
SUPT16HP1	ENSG00000256238		Down	-4.12402	2.55809e-07	1.59591e-06
TPTE2P2	ENSG00000272281		Down	-4.12326	0.000245149	0.000888133
RPL37	ENSG00000145592	P61927	Down	-4.10307	2.09944e-138	1.00748e-134
LINC00886	ENSG00000240875		Down	-4.08391	0.000351668	0.00122591
RP11-548L20.1	ENSG00000248685		Down	-4.08017	0.00297489	0.0084373
C16orf54	ENSG00000185905		Down	-4.03723	2.05596e-08	1.5387e-07
RGCC	ENSG00000102760	Q9H4X1	Down	-4	0.00168001	0.00503311
TINAGL1	ENSG00000142910	Q9GZM7	Down	-3.9829	2.40375e-21	1.18674e-19
RP1-101G11.2	ENSG00000235485		Down	-3.95865	0.000152053	0.000572472
RP11-498P14.5	ENSG00000203279		Down	-3.94121	0.00303456	0.00858068
VAV1	ENSG00000141968	P15498	Down	-3.93914	0.00285546	0.0081216
RPS28P7	ENSG00000227097		Down	-3.93758	1.75809e-05	7.95915e-05
KDM5D	ENSG00000012817	Q9BY66	Down	-3.93637	3.08396e-53	1.9999e-50
EEF1A1P6	ENSG00000233476		Down	-3.92868	0.000130139	0.000497142
LRRC17	ENSG00000128606	Q8N6Y2	Down	-3.90622	2.11424e-14	4.15813e-13
GXYLT1P4	ENSG00000275026		Down	-3.90236	0.00102726	0.00324444
RP11-118A1.2	ENSG00000282993		Down	-3.90058	9.56598e-12	1.23734e-10
PRKY	ENSG00000099725	O43930	Down	-3.89888	4.60619e-41	1.72689e-38
CTB-151G24.2	ENSG00000279882		Down	-3.88302	9.96351e-07	5.63946e-06
MSANTD3-TMEFF1	ENSG00000251349		Down	-3.86806	6.50022e-09	5.287e-08
FAM74A6	ENSG00000274516		Down	-3.85843	0.000659703	0.00217427
C19orf33	ENSG00000167644	Q9GZP8	Down	-3.78984	4.8987e-09	4.06289e-08
PCDH17	ENSG00000118946	O14917	Down	-3.767	0.0021002	0.00616419
RP11-307O13.1	ENSG00000261728		Down	-3.76296	0.000171708	0.000640076
GJB2	ENSG00000165474	P29033	Down	-3.75488	8.19712e-17	2.31663e-15
TGIF2-C20orf24	ENSG00000259399		Down	-3.7533	0.00309147	0.00871948
ULBP1	ENSG00000111981	Q9BZM6	Down	-3.73756	0.000136112	0.000517569
RP11-195F19.9	ENSG00000230074		Down	-3.7293	0.00199799	0.00589232
CDH12	ENSG00000154162	P55289	Down	-3.71918	1.81994e-05	8.22367e-05
CTC-366B18.4	ENSG00000272040		Down	-3.70642	0.000448259	0.00152539
RP11-669N7.2	ENSG00000249196		Down	-3.68999	3.58062e-05	0.000152952
CXCL8	ENSG00000169429	P10145	Down	-3.68733	1.29062e-18	4.60822e-17
SULT4A1	ENSG00000130540	Q9BR01	Down	-3.68551	0.00145992	0.00443521
AC112721.2	ENSG00000222032		Down	-3.65823	1.85987e-19	7.26803e-18
RP1-142L7.9	ENSG00000270661		Down	-3.6428	0.000579605	0.00193073
CNTN4	ENSG00000144619	Q8IWV2	Down	-3.64219	0.00164727	0.0049449
RPL24P2	ENSG00000235065		Down	-3.55204	0.00231421	0.00672079
CCDC190	ENSG00000185860		Down	-3.53632	0.00011428	0.000442262
AF121898.3	ENSG00000253500		Down	-3.53103	0.00318291	0.00895213
WDR78	ENSG00000152763	Q5VTH9	Down	-3.52658	0.00176505	0.00526095
SPA17	ENSG00000064199	Q15506	Down	-3.52147	3.75661e-33	6.62765e-31
AL035610.2	ENSG00000236532		Down	-3.50833	0.000133714	0.00050934
CCDC79	ENSG00000249961	Q8NA31	Down	-3.49559	0.000466917	0.00158349
FAM103A2P	ENSG00000235272	A0A3B3IU46	Down	-3.4915	0.000849371	0.00273702
ZNF726	ENSG00000213967	A6NNF4	Down	-3.48863	0.000433092	0.0014786
CLVS1	ENSG00000177182	Q8IUQ0	Down	-3.45481	0.000208899	0.000766411
GPNMB	ENSG00000136235	Q14956	Down	-3.44472	5.47976e-12	7.33981e-11
RP11-250B2.6	ENSG00000272129		Down	-3.42905	0.002325	0.00674639
AMPH	ENSG00000078053	P49418	Down	-3.4256	2.04134e-06	1.09094e-05
TNFRSF8	ENSG00000120949	P28908	Down	-3.41897	2.97542e-12	4.16281e-11
C6orf201	ENSG00000185689		Down	-3.41641	0.000743057	0.00242208
CTD-2541J13.2	ENSG00000263424		Down	-3.40784	5.44017e-05	0.000224512
RP11-154D6.1	ENSG00000232295		Down	-3.39327	0.000386743	0.00133537
COX7A2	ENSG00000112695	P14406	Down	-3.39306	2.58096e-31	3.6428e-29
ADRB2	ENSG00000169252	P07550	Down	-3.37008	1.25627e-06	6.97269e-06
RP11-468E2.2	ENSG00000259522	H3BMG7	Down	-3.3505	5.27371e-25	3.91756e-23
CDA	ENSG00000158825	P32320	Down	-3.29826	3.19028e-09	2.74462e-08
LIPG	ENSG00000101670	Q9Y5X9	Down	-3.28638	6.03883e-18	1.97675e-16
RP11-78J21.6	ENSG00000280296		Down	-3.28307	1.2337e-05	5.73003e-05
PTGES	ENSG00000148344	O14684	Down	-3.27865	1.01258e-13	1.77732e-12
MB21D1	ENSG00000164430	Q8N884	Down	-3.27488	1.12541e-08	8.82164e-08
ZFP82	ENSG00000181007	Q8N141	Down	-3.26411	4.32074e-10	4.33773e-09
RASSF9	ENSG00000198774	O75901	Down	-3.26359	0.00234616	0.00680122
C5orf46	ENSG00000178776	Q6UWT4	Down	-3.26001	2.12309e-05	9.46866e-05
ZNF280A	ENSG00000169548	P59817	Down	-3.25994	9.35826e-05	0.000368464
GPR21	ENSG00000188394	Q99679	Down	-3.25575	0.00151237	0.00458005
RP11-274H2.5	ENSG00000261051		Down	-3.24733	5.21995e-11	6.06526e-10
TMEM30A	ENSG00000112697	Q9NV96	Down	-3.22234	3.80553e-29	4.38989e-27
ZFP30	ENSG00000120784	Q9Y2G7	Down	-3.18726	0.000982797	0.00311674
CKS2	ENSG00000123975	P33552	Down	-3.17196	5.34808e-33	9.23178e-31
PRORY	ENSG00000183146		Down	-3.17104	5.95445e-05	0.000244391
YWHAZP6	ENSG00000215199		Down	-3.16816	1.14403e-06	6.40231e-06
SMIM2-AS1	ENSG00000227258		Down	-3.15858	0.000222518	0.000812155
GCSHP5	ENSG00000224837		Down	-3.14102	0.00205632	0.00604502
RP11-325K4.3	ENSG00000261270		Down	-3.11452	0.001563	0.00472027
RP11-111K18.1	ENSG00000256646		Down	-3.09549	2.53293e-23	1.56637e-21
ALG14	ENSG00000172339	Q96F25	Down	-3.09121	1.72588e-18	6.05421e-17
RP11-659E9.2	ENSG00000240915		Down	-3.07229	0.0035567	0.0098761
RP11-429A20.2	ENSG00000255996		Down	-3.05658	0.00087799	0.00281767
GCNT1	ENSG00000187210	Q02742	Down	-3.04862	1.61265e-12	2.35939e-11
RP11-92G12.3	ENSG00000260088		Down	-3.04708	0.000537972	0.0018023
RP11-16N2.1	ENSG00000240152		Down	-3.04485	0.000852942	0.00274633
SLC43A3	ENSG00000134802	Q8NBI5	Down	-3.02301	5.3166e-100	1.59458e-96
CHRM5	ENSG00000184984	P08912	Down	-3.01596	6.34487e-05	0.000259086
SCIN	ENSG00000006747	Q9Y6U3	Down	-3.01586	7.30367e-09	5.87837e-08
NPY1R	ENSG00000164128	P25929	Down	-3.01569	0.00333001	0.00931672
AF127936.9	ENSG00000235609		Down	-3.01077	0.000883978	0.00283457
LLNLR-222A1.1	ENSG00000282798		Down	-2.99686	0.000703779	0.00230344
CTD-2510F5.4	ENSG00000265415		Down	-2.99039	0.000380302	0.0013156
LINC01359	ENSG00000226891		Down	-2.9735	0.000695679	0.00228128
SLC4A5	ENSG00000188687	Q9BY07	Down	-2.97215	3.62793e-10	3.68693e-09
NDUFB4	ENSG00000065518	O95168	Down	-2.9654	1.02462e-24	7.47254e-23
NCOR1P1	ENSG00000240108	Q9H4R4	Down	-2.96366	1.34956e-05	6.2224e-05
RP11-462G12.1	ENSG00000262185		Down	-2.9635	3.31051e-05	0.000142403
FGL2	ENSG00000127951	Q14314	Down	-2.95976	0.00158865	0.00479171
RP13-317D12.3	ENSG00000255237		Down	-2.95907	1.20896e-05	5.62495e-05
EVI2A	ENSG00000126860		Down	-2.94652	4.88524e-17	1.42426e-15
SV2B	ENSG00000185518	Q7L1I2	Down	-2.93449	1.285e-05	5.95334e-05
JADRR	ENSG00000280711		Down	-2.9274	0.000316281	0.00111683
RP11-73G16.1	ENSG00000251249		Down	-2.91658	0.000198421	0.000731998
MYO5C	ENSG00000128833	Q9NQX4	Down	-2.90313	8.12874e-06	3.90106e-05
TMPRSS4	ENSG00000137648	Q9NRS4	Down	-2.8995	0.00177583	0.00528782
EEF1B2P1	ENSG00000231169		Down	-2.88836	0.0033086	0.00926222
LAMP2	ENSG00000005893	P13473	Down	-2.88182	1.12889e-25	9.15091e-24
CASC2	ENSG00000177640	Q6XLA1	Down	-2.87859	2.93911e-05	0.000127851
SNORA73A	ENSG00000274266		Down	-2.86481	9.25411e-43	4.03715e-40
MPC1	ENSG00000060762	Q9Y5U8	Down	-2.85856	1.98827e-12	2.8601e-11
SLFN13	ENSG00000154760	Q68D06	Down	-2.83877	0.00299629	0.00848795
CD180	ENSG00000134061	Q99467	Down	-2.82823	6.4661e-30	8.03874e-28
RP11-350J20.12	ENSG00000273132		Down	-2.82458	1.43872e-06	7.89223e-06
CCNC	ENSG00000112237	P24863	Down	-2.80754	3.30944e-36	8.10272e-34
ERGIC2	ENSG00000087502	Q96RQ1	Down	-2.79941	2.17456e-26	1.87685e-24
ADGRG2	ENSG00000173698	Q8IZP9	Down	-2.79428	4.57365e-06	2.29582e-05
CISD1	ENSG00000122873	Q9NZ45	Down	-2.78638	1.90927e-35	4.20284e-33
RP11-274J7.2	ENSG00000256571		Down	-2.77857	0.000269461	0.000966144
HOXD13	ENSG00000128714	P35453	Down	-2.76536	0.00149665	0.00453704
RAPGEF5	ENSG00000136237	Q92565	Down	-2.76294	7.44323e-09	5.98501e-08
KIAA1143	ENSG00000163807		Down	-2.75078	7.14537e-26	5.87144e-24
RP11-513I15.6	ENSG00000225339		Down	-2.7496	3.35717e-06	1.72858e-05
RAB32	ENSG00000118508	Q13637	Down	-2.74619	2.46715e-32	3.99979e-30
AC016907.3	ENSG00000233862		Down	-2.74565	1.56473e-11	1.94731e-10
SMARCA1	ENSG00000102038	P28370	Down	-2.74452	1.45788e-68	2.05767e-65
JUP	ENSG00000173801	P14923	Down	-2.74187	4.40632e-14	8.22764e-13
CTC-436P18.3	ENSG00000249279		Down	-2.74173	4.33071e-07	2.61083e-06
LINC01551	ENSG00000186960		Down	-2.74047	5.70433e-05	0.000234768
SLC44A5	ENSG00000137968	Q8NCS7	Down	-2.73976	6.11118e-14	1.11169e-12
AC144450.2	ENSG00000203635		Down	-2.73873	2.83869e-07	1.75681e-06
SLIT2	ENSG00000145147	O94813	Down	-2.73795	8.04718e-06	3.86554e-05
RASL10B	ENSG00000270885	Q96S79	Down	-2.73092	4.68455e-06	2.34687e-05
MED31	ENSG00000108590	Q9Y3C7	Down	-2.71898	1.70681e-19	6.6917e-18
BPGM	ENSG00000172331	P07738	Down	-2.71692	2.8606e-10	2.94707e-09
RP3-472M2.2	ENSG00000218757		Down	-2.71301	0.0030366	0.00858389
AK6	ENSG00000085231	Q9Y3D8	Down	-2.70633	5.81259e-22	3.09927e-20
RP11-277A4.4	ENSG00000203325		Down	-2.7063	0.000661591	0.00217933
GNG11	ENSG00000127920	P61952	Down	-2.70199	2.49387e-47	1.19676e-44
AC110926.4	ENSG00000226789		Down	-2.70183	3.31354e-05	0.000142508
MRPS36	ENSG00000134056	P82909	Down	-2.69918	6.26128e-10	6.09465e-09
RPS27	ENSG00000177954	P42677	Down	-2.68273	2.2375e-37	6.31607e-35
POPDC3	ENSG00000132429	Q9HBV1	Down	-2.67163	4.81021e-22	2.5878e-20
RP11-258F1.1	ENSG00000266677		Down	-2.666	9.12909e-11	1.01977e-09
SMOC1	ENSG00000198732	Q9H4F8	Down	-2.66243	7.31688e-11	8.32439e-10
CTSO	ENSG00000256043	P43234	Down	-2.64753	5.82299e-06	2.86188e-05
TSGA13	ENSG00000213265		Down	-2.64576	8.54313e-11	9.61012e-10
RP11-479O17.9	ENSG00000280259		Down	-2.63527	7.54155e-10	7.24387e-09
CYP46A1	ENSG00000036530	Q9Y6A2	Down	-2.62741	0.000944629	0.00300802
SERINC1	ENSG00000111897	Q9NRX5	Down	-2.62113	1.37566e-31	2.0375e-29
RP11-350J20.5	ENSG00000231760		Down	-2.61172	1.0119e-11	1.30146e-10
PCOLCE2	ENSG00000163710	Q9UKZ9	Down	-2.60773	4.42016e-05	0.000185837
OLFML2A	ENSG00000185585	Q68BL7	Down	-2.59694	0.00303474	0.00858068
FAM46C	ENSG00000183508	Q5VWP2	Down	-2.59599	6.26411e-07	3.67394e-06
TRHR	ENSG00000174417	P34981	Down	-2.59521	0.000620425	0.00205416
RP11-1143G9.5	ENSG00000274979		Down	-2.58927	0.00204734	0.00601934
VTA1	ENSG00000009844	Q9NP79	Down	-2.58843	1.45713e-23	9.29852e-22
EPOR	ENSG00000187266	P19235	Down	-2.58581	5.26303e-06	2.61127e-05
IFNGR1	ENSG00000027697	P15260	Down	-2.58566	4.63813e-16	1.18265e-14
ATCAY	ENSG00000167654	Q86WG3	Down	-2.58454	4.78477e-06	2.39229e-05
PRSS12	ENSG00000164099	P56730	Down	-2.58318	3.09196e-13	5.05371e-12
CEP57L1	ENSG00000183137	Q8IYX8	Down	-2.57862	5.7643e-36	1.38309e-33
NDUFA12	ENSG00000184752	Q9UI09	Down	-2.57551	3.46221e-23	2.12172e-21
RP11-429G19.3	ENSG00000240527		Down	-2.5742	0.00343983	0.00958821
IAPP	ENSG00000121351	P10997	Down	-2.57233	0.00255925	0.00735761
CLGN	ENSG00000153132	O14967	Down	-2.57072	2.06468e-06	1.10138e-05
RP1-151F17.2	ENSG00000272341		Down	-2.56623	0.0013329	0.00408658
SAG	ENSG00000130561	P10523	Down	-2.56039	8.66341e-05	0.000343133
LINC01247	ENSG00000227007		Down	-2.55998	2.79641e-06	1.4561e-05
CHDH	ENSG00000016391	Q8NE62	Down	-2.55704	0.000388573	0.00134092
RP11-48B3.3	ENSG00000254162		Down	-2.55674	1.01433e-08	8.01111e-08
RPS12	ENSG00000112306	P25398	Down	-2.5468	7.09861e-57	5.49433e-54
LINC00648	ENSG00000259129		Down	-2.54629	0.000122784	0.000471371
SAMD9L	ENSG00000177409		Down	-2.53907	1.54095e-14	3.13867e-13
FBXO36	ENSG00000153832		Down	-2.53888	0.000365843	0.00127052
SLC13A5	ENSG00000141485	Q86YT5	Down	-2.53677	0.000265186	0.00095153
CTC-244M17.1	ENSG00000268051		Down	-2.5345	0.00189226	0.00560528
RP11-675P14.2	ENSG00000279734		Down	-2.53079	0.00100028	0.00316758
OPLAH	ENSG00000178814	O14841	Down	-2.52865	3.1635e-08	2.29528e-07
NDUFA6	ENSG00000184983	P56556	Down	-2.52845	9.17855e-38	2.78772e-35
HIST1H2BE	ENSG00000274290	P62807	Down	-2.52769	0.00073636	0.00240155
OSGIN2	ENSG00000164823	Q9Y236	Down	-2.52611	3.69619e-27	3.50539e-25
SF3B6	ENSG00000115128	Q9Y3B4	Down	-2.52547	1.09291e-20	4.98542e-19
FAM20C	ENSG00000177706	Q8IXL6	Down	-2.52369	1.97854e-34	3.89125e-32
SETP3	ENSG00000266648		Down	-2.52103	0.00176246	0.00525513
RP11-425A6.5	ENSG00000273312		Down	-2.51347	0.0015969	0.004812
MAGEC2	ENSG00000046774	Q9UBF1	Down	-2.51087	1.96056e-16	5.26782e-15
CTB-36H16.2	ENSG00000260686		Down	-2.50645	0.000162401	0.000608056
UBE2T	ENSG00000077152	Q9NPD8	Down	-2.50628	1.88935e-29	2.25538e-27
IAH1	ENSG00000134330	Q2TAA2	Down	-2.49986	4.22722e-21	2.03552e-19
RP11-397E7.1	ENSG00000243312		Down	-2.49489	3.15297e-20	1.3664e-18
RP11-95C14.1	ENSG00000282997		Down	-2.49435	0.000865289	0.00278233
RPL35A	ENSG00000182899	P18077	Down	-2.49178	1.65001e-39	5.57612e-37
C5orf15	ENSG00000113583		Down	-2.49074	2.45947e-17	7.44168e-16
HSD17B8	ENSG00000204228	Q92506	Down	-2.48723	1.18586e-05	5.52924e-05
MANEA	ENSG00000172469		Down	-2.48703	1.03926e-10	1.15178e-09
TMEM133	ENSG00000170647	A6NI28	Down	-2.48493	0.000195393	0.000721828
JAM2	ENSG00000154721	P57087	Down	-2.47172	0.00145084	0.00441098
LAIR1	ENSG00000167613	Q6GTX8	Down	-2.47168	1.59314e-09	1.45235e-08
ATP6V0D2	ENSG00000147614	Q8N8Y2	Down	-2.46339	1.14985e-05	5.3791e-05
RP11-57C13.3	ENSG00000196566		Down	-2.46112	1.93054e-05	8.67121e-05
CFAP70	ENSG00000156042	Q5T0N1	Down	-2.46075	0.00126643	0.00391127
C1orf21	ENSG00000116667		Down	-2.45809	3.4012e-31	4.71725e-29
GLIPR1	ENSG00000139278		Down	-2.45794	1.83987e-27	1.80925e-25
SREK1IP1	ENSG00000153006	Q8N9Q2	Down	-2.45467	2.30917e-16	6.14261e-15
CARD8-AS1	ENSG00000268001		Down	-2.45283	5.53177e-09	4.54241e-08
RP11-603J24.17	ENSG00000257553		Down	-2.45137	1.67276e-07	1.07632e-06
AIPL1	ENSG00000129221	Q9NZN9	Down	-2.45106	0.00251884	0.00725361
CTD-2349P21.7	ENSG00000279337		Down	-2.44809	0.000591323	0.00196594
TRPM3	ENSG00000083067	Q9HCF6	Down	-2.44664	2.42711e-10	2.53924e-09
GPR85	ENSG00000164604	P60893	Down	-2.44329	2.73786e-05	0.000119811
RP11-756P10.6	ENSG00000278974		Down	-2.43562	0.000340613	0.00119153
GTF2H5	ENSG00000272047	Q6ZYL4	Down	-2.43278	2.15805e-32	3.52247e-30
SLC2A12	ENSG00000146411	Q8TD20	Down	-2.43161	2.23473e-08	1.66407e-07
CD109	ENSG00000156535	Q6YHK3	Down	-2.43049	5.20364e-21	2.48717e-19
SAMD9	ENSG00000205413	Q5K651	Down	-2.42823	1.0825e-32	1.81632e-30
SRP19	ENSG00000153037	P09132	Down	-2.42431	3.47257e-32	5.48163e-30
DPY19L1	ENSG00000173852	Q2PZI1	Down	-2.42418	8.56604e-07	4.9159e-06
RFESD	ENSG00000175449		Down	-2.41855	0.000303846	0.00107752
CYP51A1	ENSG00000001630	Q16850	Down	-2.41635	7.91118e-61	7.59283e-58
KB-1254G8.1	ENSG00000253385		Down	-2.4124	0.00156566	0.00472712
ACAT2	ENSG00000120437	Q9BWD1	Down	-2.40819	1.47575e-60	1.36189e-57
MZT1	ENSG00000204899	Q08AG7	Down	-2.40588	6.45855e-20	2.69039e-18
NDFIP2	ENSG00000102471	Q9NV92	Down	-2.40587	5.90741e-18	1.93673e-16
RPPH1	ENSG00000259001		Down	-2.39844	8.61573e-46	4.05345e-43
RP11-526D8.11	ENSG00000275318		Down	-2.3975	0.00129594	0.00398957
MOB4	ENSG00000115540		Down	-2.39289	2.57362e-10	2.67634e-09
RN7SKP90	ENSG00000199883		Down	-2.38859	0.00104234	0.0032886
ZUFSP	ENSG00000153975	Q96AP4	Down	-2.3882	4.23324e-21	2.03552e-19
RP11-196G11.5	ENSG00000278133		Down	-2.38598	1.40581e-05	6.46684e-05
RP11-91I20.3	ENSG00000228862		Down	-2.36872	0.000454429	0.00154398
ARMT1	ENSG00000146476	Q9H993	Down	-2.36728	1.44622e-21	7.38311e-20
LYRM2	ENSG00000083099		Down	-2.36559	1.49743e-21	7.59603e-20
LSAMP	ENSG00000185565	Q13449	Down	-2.36559	1.99566e-07	1.26643e-06
RP6-99M1.3	ENSG00000269902		Down	-2.36427	6.43305e-05	0.00026224
ZYG11A	ENSG00000203995		Down	-2.36201	2.05967e-08	1.541e-07
SLC35F1	ENSG00000196376	Q5T1Q4	Down	-2.35646	0.00334391	0.00934909
TMEM123	ENSG00000152558	Q8N131	Down	-2.35609	6.46009e-21	3.04637e-19
PERP	ENSG00000112378	Q96FX8	Down	-2.35564	8.85282e-21	4.1086e-19
TCTE3	ENSG00000184786	Q8IZS6	Down	-2.35426	1.42552e-08	1.09734e-07
ZNF157	ENSG00000147117	P51786	Down	-2.35061	0.00129825	0.00399515
TENM1	ENSG00000009694	Q9UKZ4	Down	-2.3483	0.000174711	0.000650629
LINC01460	ENSG00000205334		Down	-2.34527	0.00158904	0.00479228
MRPL13	ENSG00000172172	Q9BYD1	Down	-2.34478	2.88953e-13	4.73899e-12
CYP4F8	ENSG00000186526	P98187	Down	-2.34413	0.000251433	0.000908158
AC138430.4	ENSG00000267629		Down	-2.34401	1.1044e-39	3.84042e-37
FAM229B	ENSG00000203778		Down	-2.34097	0.000211299	0.000774624
RP11-15H20.6	ENSG00000213971		Down	-2.34013	0.00139389	0.00425131
RP11-571E6.3	ENSG00000203402		Down	-2.34005	3.0872e-08	2.24399e-07
GINM1	ENSG00000055211		Down	-2.33949	1.21959e-32	2.01812e-30
REEP3	ENSG00000165476	Q6NUK4	Down	-2.33614	3.47878e-22	1.89274e-20
NAALAD2	ENSG00000077616	Q9Y3Q0	Down	-2.3356	4.86119e-09	4.03597e-08
PRELID3B	ENSG00000101166	Q9Y3B1	Down	-2.33493	2.33808e-30	2.98403e-28
RP11-455F5.6	ENSG00000275371		Down	-2.33479	0.00225424	0.00656569
TMEM167A	ENSG00000174695	Q8TBQ9	Down	-2.33415	2.33529e-17	7.09278e-16
SLC14A2	ENSG00000132874	Q15849	Down	-2.33393	2.23605e-06	1.18489e-05
YIPF4	ENSG00000119820	Q9BSR8	Down	-2.33152	1.10849e-16	3.07481e-15
COCH	ENSG00000100473	O43405	Down	-2.32931	2.41099e-06	1.27057e-05
DYNLT3	ENSG00000165169	P51808	Down	-2.32312	8.57194e-13	1.30174e-11
TLR7	ENSG00000196664	Q9NYK1	Down	-2.32309	4.48859e-06	2.2576e-05
RPL29	ENSG00000162244	P47914	Down	-2.32143	5.00576e-25	3.73007e-23
MPC2	ENSG00000143158	O95563	Down	-2.32132	1.45263e-12	2.14225e-11
SCOC	ENSG00000153130	Q9UIL1	Down	-2.32103	1.13791e-26	1.01498e-24
PDCD5	ENSG00000105185	O14737	Down	-2.31841	3.36487e-37	9.17462e-35
C3orf14	ENSG00000114405		Down	-2.31237	1.2047e-08	9.37884e-08
HNF1A-AS1	ENSG00000241388		Down	-2.31203	1.08495e-06	6.08801e-06
PBK	ENSG00000168078	Q96KB5	Down	-2.31148	3.26198e-34	6.31194e-32
RP11-97C16.1	ENSG00000271870		Down	-2.30668	0.000136806	0.000520044
AC023590.1	ENSG00000225885		Down	-2.30519	4.63185e-05	0.000194057
MAP4K1	ENSG00000104814	Q92918	Down	-2.3012	3.05883e-07	1.88672e-06
NDUFAF4	ENSG00000123545	Q9P032	Down	-2.30068	5.73867e-20	2.39884e-18
TMEM19	ENSG00000139291		Down	-2.29984	1.00363e-19	4.04886e-18
RP3-331H24.7	ENSG00000279312		Down	-2.29896	5.27933e-07	3.13778e-06
LMBRD1	ENSG00000168216	Q9NUN5	Down	-2.29811	4.48655e-14	8.36444e-13
MRPL18	ENSG00000112110	Q9H0U6	Down	-2.29598	2.97288e-25	2.27896e-23
RP11-303E16.9	ENSG00000278985		Down	-2.29411	1.33341e-07	8.73672e-07
RP11-77K12.4	ENSG00000203472		Down	-2.29126	0.000685093	0.00224902
RP11-303E16.2	ENSG00000261061		Down	-2.28866	3.03088e-05	0.000131364
E2F3P2	ENSG00000203435		Down	-2.28774	2.73583e-13	4.50539e-12
SLC35A1	ENSG00000164414	P78382	Down	-2.27924	4.56642e-09	3.81101e-08
INSIG1	ENSG00000186480	O15503	Down	-2.27924	3.51923e-33	6.30152e-31
CRX	ENSG00000105392	O43186	Down	-2.27655	2.08446e-22	1.17266e-20
LCA5	ENSG00000135338	Q86VQ0	Down	-2.27274	1.3259e-06	7.32697e-06
MRPL33	ENSG00000243147	O75394	Down	-2.27074	1.28593e-30	1.65885e-28
SEC14L4	ENSG00000133488		Down	-2.2692	0.000721758	0.00235746
FUT9	ENSG00000172461	Q9Y231	Down	-2.26914	4.19514e-06	2.12269e-05
RP11-497H16.9	ENSG00000269983		Down	-2.26542	7.80944e-07	4.51408e-06
ENO1-IT1	ENSG00000236269		Down	-2.26393	0.00111021	0.00348032
TLR4	ENSG00000136869	O00206	Down	-2.26349	1.33913e-34	2.67759e-32
CTD-2313J23.1	ENSG00000260072		Down	-2.26101	1.01428e-07	6.78466e-07
CD47	ENSG00000196776	Q08722	Down	-2.26021	1.85547e-18	6.48038e-17
COX7B	ENSG00000131174	P24311	Down	-2.25882	1.90641e-23	1.19121e-21
GS1-306C12.1	ENSG00000279525		Down	-2.25864	4.72605e-06	2.36539e-05
RPS27L	ENSG00000185088	Q71UM5	Down	-2.25504	9.6711e-16	2.37998e-14
NDUFA4	ENSG00000189043	O00483	Down	-2.25462	3.86411e-12	5.30106e-11
CYB5R4	ENSG00000065615	Q7L1T6	Down	-2.25075	1.2083e-18	4.32715e-17
GMFB	ENSG00000197045	P60983	Down	-2.24973	8.8139e-15	1.86327e-13
ZNF556	ENSG00000172000	Q9HAH1	Down	-2.24837	0.000206529	0.000758644
RP11-181E10.3	ENSG00000271590		Down	-2.2471	0.000243318	0.000882698
FOPNL	ENSG00000133393	Q96NB1	Down	-2.24027	4.26437e-15	9.49689e-14
BCAP29	ENSG00000075790	Q9UHQ4	Down	-2.23697	2.92632e-26	2.48986e-24
CALM2	ENSG00000143933	P0DP24	Down	-2.23463	1.31068e-54	9.52985e-52
MAP3K7	ENSG00000135341	O43318	Down	-2.23249	2.8277e-38	8.81141e-36
GATM-AS1	ENSG00000275672		Down	-2.23083	5.11591e-18	1.69079e-16
SCG5	ENSG00000166922	P05408	Down	-2.22762	1.84613e-31	2.65246e-29
VMA21	ENSG00000160131	Q3ZAQ7	Down	-2.22382	7.27686e-13	1.11699e-11
NOP10	ENSG00000182117	Q9NPE3	Down	-2.2214	1.84634e-20	8.20391e-19
RP13-631K18.2	ENSG00000254486		Down	-2.22033	0.000140303	0.000532158
LPAR1	ENSG00000198121	Q92633	Down	-2.21879	1.30811e-09	1.21231e-08
C18orf32	ENSG00000177576	Q8TCD1	Down	-2.20682	2.28754e-07	1.43752e-06
CCDC58	ENSG00000160124		Down	-2.2045	1.64117e-21	8.23813e-20
HMGB1P37	ENSG00000213467		Down	-2.20393	7.89266e-05	0.000315167
MRPS18C	ENSG00000163319	Q9Y3D5	Down	-2.20054	2.28055e-14	4.4669e-13
S100A6	ENSG00000197956	P06703	Down	-2.20004	9.44053e-37	2.46213e-34
IER3IP1	ENSG00000134049	Q9Y5U9	Down	-2.19931	3.44949e-19	1.31376e-17
RGS4	ENSG00000117152	P49798	Down	-2.19754	8.67316e-50	4.62453e-47
INMT	ENSG00000241644	O95050	Down	-2.19433	6.55136e-06	3.19304e-05
TMTC3	ENSG00000139324	Q6ZXV5	Down	-2.19288	3.93447e-09	3.31939e-08
RNF157	ENSG00000141576	Q96PX1	Down	-2.1899	7.30698e-05	0.000294167
ENY2	ENSG00000120533	Q9NPA8	Down	-2.18964	2.89836e-28	3.11853e-26
PDIA4	ENSG00000155660	P13667	Down	-2.1896	1.40186e-50	8.20398e-48
VAMP7	ENSG00000124333	P51809	Down	-2.18959	8.25745e-30	1.02128e-27
LAMTOR3	ENSG00000109270	Q9UHA4	Down	-2.18898	5.83659e-09	4.778e-08
SDC2	ENSG00000169439	P34741	Down	-2.18604	6.564e-09	5.32983e-08
CUL1	ENSG00000055130	Q13616	Down	-2.18401	3.41753e-44	1.57693e-41
TISP43	ENSG00000183292		Down	-2.18317	0.000956704	0.00304284
QRSL1	ENSG00000130348	Q9H0R6	Down	-2.18148	3.73472e-18	1.26035e-16
LAMB4	ENSG00000091128	A4D0S4	Down	-2.18116	8.7684e-05	0.000347117
LINC01441	ENSG00000224008		Down	-2.18045	8.87222e-07	5.07704e-06
SLC16A9	ENSG00000165449	Q7RTY1	Down	-2.17944	8.8898e-10	8.44091e-09
RPS18	ENSG00000231500		Down	-2.17755	9.57387e-32	1.46316e-29
TAF9B	ENSG00000187325	Q9HBM6	Down	-2.17647	7.66994e-15	1.63479e-13
RP2	ENSG00000102218	O75695	Down	-2.17626	4.12459e-12	5.63584e-11
TMA7	ENSG00000232112		Down	-2.1732	4.49485e-44	2.03489e-41
TNFRSF11B	ENSG00000164761	O00300	Down	-2.17082	0.000245713	0.000889907
DBI	ENSG00000155368	P07108	Down	-2.17026	9.50943e-31	1.24683e-28
RP11-989E6.13	ENSG00000277304		Down	-2.16975	0.000293572	0.00104479
EEF1A1	ENSG00000156508	P68104	Down	-2.16665	2.41899e-59	2.14968e-56
RP11-66B24.7	ENSG00000272808		Down	-2.16589	8.2188e-06	3.94089e-05
RPL39	ENSG00000198918	P62891	Down	-2.16484	7.83826e-06	3.76821e-05
TMEM60	ENSG00000135211		Down	-2.1637	5.42018e-09	4.46147e-08
COL22A1	ENSG00000169436	Q8NFW1	Down	-2.16255	4.07803e-08	2.90523e-07
SWSAP1	ENSG00000173928	Q6NVH7	Down	-2.161	0.00241292	0.00697874
TMEM189-UBE2V1	ENSG00000124208		Down	-2.16057	9.11559e-05	0.00035944
C8orf34	ENSG00000165084		Down	-2.15683	0.00327497	0.00918523
DSC3	ENSG00000134762	Q14574	Down	-2.1553	0.000394299	0.00135772
FAM221A	ENSG00000188732		Down	-2.15463	1.82944e-10	1.95613e-09
ARPC5	ENSG00000162704	O15511	Down	-2.15148	1.85544e-67	2.34313e-64
RP11-307A17.2	ENSG00000271519		Down	-2.15119	1.47339e-21	7.48993e-20
NDUFB6	ENSG00000165264	O95139	Down	-2.15101	5.19395e-23	3.10782e-21
RPS29	ENSG00000213741	P62273	Down	-2.15044	4.40731e-16	1.12739e-14
SOAT1	ENSG00000057252	P35610	Down	-2.14357	7.21427e-28	7.39699e-26
GS1-358P8.4	ENSG00000260822		Down	-2.1433	5.84876e-10	5.73264e-09
RP11-658F2.8	ENSG00000258297		Down	-2.142	7.7108e-06	3.71139e-05
LSM5	ENSG00000106355	Q9Y4Y9	Down	-2.13989	1.32094e-17	4.17584e-16
RP3-425C14.4	ENSG00000279453		Down	-2.1387	1.35655e-09	1.25189e-08
SYTL3	ENSG00000164674	Q4VX76	Down	-2.13807	1.13056e-09	1.05469e-08
TMEM205	ENSG00000105518	Q6UW68	Down	-2.13716	1.99242e-08	1.49441e-07
TPRKB	ENSG00000144034	Q9Y3C4	Down	-2.13446	1.10225e-13	1.92066e-12
SVBP	ENSG00000177868	Q8N300	Down	-2.1342	6.43586e-05	0.00026231
CNIH1	ENSG00000100528	O95406	Down	-2.13339	3.95902e-18	1.3323e-16
RP11-175K6.1	ENSG00000245812		Down	-2.13144	1.02538e-06	5.78759e-06
AKR1C3	ENSG00000282883	P42330	Down	-2.13054	0.00210757	0.00618506
SQRDL	ENSG00000137767	Q9Y6N5	Down	-2.13049	1.21512e-15	2.945e-14
IFNLR1	ENSG00000185436	Q8IU57	Down	-2.12855	2.32171e-21	1.15097e-19
YIPF5	ENSG00000145817	Q969M3	Down	-2.12742	3.02812e-19	1.16251e-17
ELOVL2	ENSG00000197977	Q9NXB9	Down	-2.12645	1.11299e-05	5.21992e-05
FUCA2	ENSG00000001036	Q9BTY2	Down	-2.12388	6.66143e-23	3.92713e-21
SUMO2	ENSG00000188612	P61956	Down	-2.12371	2.38314e-33	4.33189e-31
BMP7	ENSG00000101144	P18075	Down	-2.12364	4.57011e-09	3.81277e-08
RAB2A	ENSG00000104388	P61019	Down	-2.12256	1.61334e-54	1.13854e-51
TRIM52-AS1	ENSG00000248275		Down	-2.12181	8.14539e-07	4.69583e-06
SLC46A1	ENSG00000076351	Q96NT5	Down	-2.12122	1.26695e-10	1.38746e-09
ENTPD1	ENSG00000138185	P49961	Down	-2.11985	1.54127e-08	1.17962e-07
HINT3	ENSG00000111911		Down	-2.11888	6.56138e-14	1.18908e-12
SCAMP1	ENSG00000085365	O15126	Down	-2.11697	4.31322e-12	5.88019e-11
RP11-615I2.6	ENSG00000275383		Down	-2.11642	1.16233e-06	6.49336e-06
HSPB1	ENSG00000106211	P04792	Down	-2.11521	0.0019119	0.00565788
CHCHD1	ENSG00000172586	Q96BP2	Down	-2.11506	1.67561e-20	7.5035e-19
BX470102.3	ENSG00000238279		Down	-2.11416	0.000764002	0.00248495
PARP16	ENSG00000138617	Q8N5Y8	Down	-2.11396	2.12947e-14	4.18121e-13
MGAT4A	ENSG00000071073	Q9UM21	Down	-2.11362	1.04e-07	6.94509e-07
S1PR3	ENSG00000213694	Q99500	Down	-2.11317	0.0032891	0.00921731
MEI1	ENSG00000167077	Q5TIA1	Down	-2.11109	0.00356374	0.00989223
RP11-21L1.1	ENSG00000261653		Down	-2.11091	0.000344768	0.00120395
DCTN6	ENSG00000104671	O00399	Down	-2.10991	1.13723e-15	2.7674e-14
LACTB2	ENSG00000147592	Q53H82	Down	-2.10842	2.0419e-12	2.92848e-11
UBE2J1	ENSG00000198833	Q9Y385	Down	-2.10779	2.07589e-35	4.52807e-33
RP5-1065J22.8	ENSG00000273382		Down	-2.10647	5.49235e-09	4.51467e-08
LACTB	ENSG00000103642	P83111	Down	-2.10497	1.24336e-17	3.94097e-16
UQCRB	ENSG00000156467	P14927	Down	-2.10085	1.64264e-39	5.57612e-37
SNX3	ENSG00000112335	O60493	Down	-2.10028	3.48363e-30	4.37625e-28
FAM26E	ENSG00000178033	Q8N5C1	Down	-2.09954	6.28273e-11	7.19903e-10
ZNF382	ENSG00000161298	Q96SR6	Down	-2.09746	0.000974582	0.00309314
FAM96AP2	ENSG00000224566		Down	-2.09491	1.17748e-06	6.57035e-06
PRR34-AS1	ENSG00000241990		Down	-2.09279	7.19665e-06	3.48559e-05
PSMG2	ENSG00000128789	Q969U7	Down	-2.09109	1.11662e-14	2.33177e-13
SORL1	ENSG00000137642	Q92673	Down	-2.09028	2.21852e-06	1.1769e-05
RASGRP3	ENSG00000152689	Q8IV61	Down	-2.09003	8.91782e-07	5.09902e-06
RPL36A	ENSG00000241343	P83881	Down	-2.08871	8.22256e-28	8.35983e-26
PKD2L2	ENSG00000078795	Q9NZM6	Down	-2.08735	1.91396e-10	2.03692e-09
COMMD3	ENSG00000148444	Q9UBI1	Down	-2.08602	3.04176e-20	1.32508e-18
BBS10	ENSG00000179941	Q8TAM1	Down	-2.08577	2.83294e-09	2.4618e-08
PNPLA8	ENSG00000135241	Q9NP80	Down	-2.08465	2.43501e-20	1.07203e-18
KIR3DX1	ENSG00000104970		Down	-2.08442	0.00174352	0.00520425
CTHRC1	ENSG00000164932	Q96CG8	Down	-2.08332	5.01258e-06	2.4989e-05
RPL22L1	ENSG00000163584	Q6P5R6	Down	-2.07896	2.78718e-33	5.02823e-31
POU5F1B	ENSG00000212993	Q06416	Down	-2.07659	0.00313293	0.00882605
SEC11C	ENSG00000166562	Q9BY50	Down	-2.06954	4.93824e-11	5.76024e-10
RPL37A	ENSG00000197756	P61513	Down	-2.06654	4.77259e-28	4.97884e-26
ACBD7	ENSG00000176244	Q8N6N7	Down	-2.06328	0.000215719	0.000789376
RWDD1	ENSG00000111832	Q9H446	Down	-2.06251	3.34974e-31	4.67289e-29
RPA3	ENSG00000106399	P35244	Down	-2.06242	2.49911e-16	6.59667e-15
AKR1C3	ENSG00000196139	P42330	Down	-2.06221	0.00126501	0.00390741
HIST2H2AA3	ENSG00000203812	Q6FI13	Down	-2.06127	1.0403e-31	1.57981e-29
RP11-244O19.1	ENSG00000261534		Down	-2.06073	6.07255e-13	9.43684e-12
EEF1E1	ENSG00000124802	O43324	Down	-2.05642	3.17233e-18	1.07814e-16
HAUS1	ENSG00000152240	Q96CS2	Down	-2.05521	3.03105e-16	7.93098e-15
SNX14	ENSG00000135317	Q9Y5W7	Down	-2.05363	6.40563e-27	5.93424e-25
CFL2	ENSG00000165410	Q9Y281	Down	-2.05208	4.54262e-18	1.51593e-16
UFL1	ENSG00000014123	O94874	Down	-2.04988	2.3812e-19	9.19067e-18
DYNLT1	ENSG00000146425	P63172	Down	-2.04961	4.07684e-19	1.53322e-17
RP11-111M22.3	ENSG00000255135		Down	-2.049	6.32422e-08	4.36671e-07
ITIH5	ENSG00000123243		Down	-2.04327	0.00345553	0.00962972
UQCRQ	ENSG00000164405	O14949	Down	-2.04327	1.4936e-19	5.90403e-18
C11orf1	ENSG00000137720	Q9H5F2	Down	-2.04147	6.51972e-10	6.32824e-09
ZBTB8B	ENSG00000273274	Q8NAP8	Down	-2.0379	3.01102e-11	3.62865e-10
FLJ42102	ENSG00000172900		Down	-2.03755	1.3572e-08	1.04676e-07
RPF2	ENSG00000197498	Q9H7B2	Down	-2.03684	2.73818e-42	1.11356e-39
RP11-15E1.5	ENSG00000274893		Down	-2.03638	0.00212051	0.00621695
LLNLR-284B4.2	ENSG00000266990		Down	-2.03427	3.83678e-05	0.000162851
TAB2	ENSG00000055208	Q9NYJ8	Down	-2.03338	7.28087e-13	1.11699e-11
TMEM126A	ENSG00000171202	Q9H061	Down	-2.03334	5.33239e-15	1.1648e-13
EEF1A1P22	ENSG00000259612		Down	-2.03333	0.000315719	0.00111501
PIGK	ENSG00000142892	Q92643	Down	-2.03318	3.78979e-24	2.5833e-22
PSMB1	ENSG00000008018	P20618	Down	-2.02988	4.92421e-35	1.03642e-32
ATP5F1	ENSG00000116459	P24539	Down	-2.02948	1.24283e-28	1.35548e-26
SLC26A2	ENSG00000155850	P50443	Down	-2.02918	1.85263e-14	3.69202e-13
GPC4	ENSG00000076716	O75487	Down	-2.02802	1.78437e-07	1.14262e-06
HIST1H2BB	ENSG00000276410	P33778	Down	-2.02637	7.38274e-13	1.13189e-11
TES	ENSG00000135269	Q9UGI8	Down	-2.0262	9.48649e-16	2.33935e-14
JKAMP	ENSG00000050130	Q9P055	Down	-2.02551	3.68979e-11	4.38498e-10
ESM1	ENSG00000164283	Q9NQ30	Down	-2.02385	4.7215e-28	4.94706e-26
FZD6	ENSG00000164930	O60353	Down	-2.02125	1.61544e-37	4.66998e-35
HAP1	ENSG00000173805	P54257	Down	-2.02048	1.09223e-11	1.39621e-10
SERPINB9	ENSG00000170542	P50453	Down	-2.01935	2.13729e-05	9.52845e-05
PCMT1	ENSG00000120265	P22061	Down	-2.01829	1.90466e-17	5.89684e-16
CD164	ENSG00000135535	Q04900	Down	-2.01722	3.04906e-42	1.21932e-39
AC009487.6	ENSG00000226121		Down	-2.01641	0.00129257	0.00398023
FUNDC1	ENSG00000069509	Q8IVP5	Down	-2.01594	1.42362e-12	2.10076e-11
RPS25	ENSG00000118181	P62851	Down	-2.01516	1.38405e-38	4.48768e-36
ME1	ENSG00000065833	P48163	Down	-2.0126	4.26675e-15	9.49689e-14
CT45A9	ENSG00000270946	P0DMV2	Down	-2.00973	4.68739e-09	3.90247e-08
FBXO27	ENSG00000161243	Q8NI29	Down	-2.00707	0.00298332	0.00845721
ITGB3	ENSG00000259207	P05106	Down	-2.00558	1.58444e-10	1.71248e-09
COL6A6	ENSG00000206384	A6NMZ7	Down	-2.00539	0.000437741	0.00149277
SNRPE	ENSG00000182004	P62304	Down	-2.00522	1.367e-35	3.06541e-33
RP1-122K4.3	ENSG00000212663		Down	-2.00445	1.64225e-08	1.25053e-07
GALNT18	ENSG00000110328	Q6P9A2	Down	-1.99991	0.000302919	0.00107455
MKKS	ENSG00000125863	Q9NPJ1	Down	-1.99916	5.59948e-21	2.66575e-19
CASP1	ENSG00000137752	P29466	Down	-1.99666	1.04936e-08	8.26602e-08
VASH2	ENSG00000143494	Q86V25	Down	-1.99546	0.00102148	0.00322788
HMGN3	ENSG00000118418	Q15651	Down	-1.99393	5.55448e-11	6.42595e-10
VBP1	ENSG00000155959	P61758	Down	-1.99385	1.15975e-21	5.95868e-20
FBXO30	ENSG00000118496	Q8TB52	Down	-1.99361	3.23355e-30	4.10507e-28
MAN1A1	ENSG00000111885	P33908	Down	-1.99135	1.1467e-31	1.70894e-29
CT45A8	ENSG00000278085	P0DMV1	Down	-1.98961	8.61097e-11	9.67283e-10
STARD4-AS1	ENSG00000246859		Down	-1.98834	3.77163e-05	0.000160313
HIST1H2BK	ENSG00000197903	O60814	Down	-1.98768	4.41139e-40	1.5798e-37
SVOP	ENSG00000166111	Q8N4V2	Down	-1.98689	0.000401054	0.00137804
PSMA2	ENSG00000106588	P25787	Down	-1.98518	2.86669e-27	2.74037e-25
CTD-2636A23.2	ENSG00000261604		Down	-1.98461	2.70432e-05	0.000118429
RP11-244M2.1	ENSG00000267374		Down	-1.98375	5.30809e-08	3.70778e-07
TMEM108-AS1	ENSG00000251011		Down	-1.98239	8.65737e-06	4.13136e-05
RNF144A-AS1	ENSG00000228203		Down	-1.98182	1.29516e-05	5.99578e-05
PIGP	ENSG00000185808	P57054	Down	-1.98051	2.51948e-06	1.32484e-05
TBPL1	ENSG00000028839	P62380	Down	-1.98028	6.54529e-15	1.40347e-13
SC5D	ENSG00000109929	O75845	Down	-1.97976	2.28863e-07	1.43752e-06
APOOL	ENSG00000155008	Q6UXV4	Down	-1.97818	5.45199e-12	7.31627e-11
GTF2A2	ENSG00000140307	P52657	Down	-1.97653	4.48445e-11	5.26161e-10
HACD3	ENSG00000074696	Q9P035	Down	-1.97631	6.14732e-16	1.54126e-14
KPNA5	ENSG00000196911	O15131	Down	-1.97593	6.17943e-14	1.12325e-12
FAM9C	ENSG00000187268	Q8IZT9	Down	-1.97522	0.00347502	0.00967393
RP11-216B9.8	ENSG00000280474		Down	-1.97521	1.57397e-07	1.01664e-06
MSMO1	ENSG00000052802	Q15800	Down	-1.97236	1.30575e-14	2.69159e-13
ISCA1	ENSG00000135070	Q9BUE6	Down	-1.97216	5.19029e-14	9.58705e-13
RPS23	ENSG00000186468	P62266	Down	-1.97199	7.51165e-40	2.65051e-37
RP11-66D17.3	ENSG00000237588		Down	-1.97127	5.65705e-07	3.34406e-06
EPHA10	ENSG00000183317	Q5JZY3	Down	-1.96891	2.53915e-09	2.22759e-08
INGX	ENSG00000243468		Down	-1.96518	7.26549e-05	0.000292704
STEAP1	ENSG00000164647	Q9UHE8	Down	-1.96499	1.20894e-10	1.32814e-09
LINC00493	ENSG00000232388		Down	-1.96466	1.17837e-12	1.75832e-11
GSTM3	ENSG00000134202	P21266	Down	-1.9633	1.87252e-24	1.33718e-22
ENPP1	ENSG00000197594	P22413	Down	-1.96319	5.1536e-16	1.30576e-14
CTD-2651B20.1	ENSG00000259539		Down	-1.96319	1.48973e-08	1.14273e-07
ARPC3	ENSG00000111229	O15145	Down	-1.96256	3.85459e-23	2.33553e-21
SLC30A1	ENSG00000170385	Q9Y6M5	Down	-1.96205	2.78006e-24	1.94475e-22
TTK	ENSG00000112742	P33981	Down	-1.95764	6.9387e-29	7.70773e-27
RP11-182L21.5	ENSG00000272489		Down	-1.95757	0.000428845	0.00146556
TRAPPC2P1	ENSG00000256060	P0DI82	Down	-1.9573	2.2592e-07	1.4209e-06
ATP5E	ENSG00000124172	P56381	Down	-1.95698	4.10982e-33	7.19789e-31
KBTBD12	ENSG00000187715		Down	-1.95679	7.38603e-14	1.32849e-12
POLR2K	ENSG00000147669	P53803	Down	-1.95495	4.37067e-13	6.94503e-12
ALDH6A1	ENSG00000119711	Q02252	Down	-1.95345	4.87646e-32	7.59777e-30
CTC-523E23.5	ENSG00000269086		Down	-1.95323	0.000706997	0.00231302
NDUFA9	ENSG00000139180	Q16795	Down	-1.95283	8.16427e-36	1.90188e-33
NQO1	ENSG00000181019	P15559	Down	-1.95209	1.65758e-18	5.83168e-17
NACA	ENSG00000196531	E9PAV3	Down	-1.94978	7.25094e-33	1.23389e-30
ESCO2	ENSG00000171320	Q56NI9	Down	-1.94801	1.2409e-15	3.00446e-14
CENPW	ENSG00000203760	Q5EE01	Down	-1.94663	2.12198e-14	4.16992e-13
USMG5	ENSG00000173915	Q96IX5	Down	-1.94597	1.68077e-10	1.80683e-09
PIGA	ENSG00000165195	P37287	Down	-1.94592	1.69675e-07	1.09059e-06
RP11-519G16.5	ENSG00000259342		Down	-1.94323	4.8196e-07	2.88383e-06
FAT4	ENSG00000196159	Q6V0I7	Down	-1.94236	1.21836e-11	1.54103e-10
DEPDC1	ENSG00000024526	Q5TB30	Down	-1.94193	2.75977e-10	2.85176e-09
CDKN3	ENSG00000100526	Q16667	Down	-1.94184	2.46337e-14	4.80148e-13
RP11-379F4.7	ENSG00000272087		Down	-1.94056	0.000134481	0.000512018
STEAP4	ENSG00000127954	Q687X5	Down	-1.93968	0.000283989	0.00101394
RP11-74E22.8	ENSG00000277200		Down	-1.93537	6.11751e-06	2.99742e-05
GGH	ENSG00000137563	Q92820	Down	-1.93484	3.66813e-14	6.97775e-13
CTD-2325M2.1	ENSG00000267939		Down	-1.93453	1.47665e-08	1.13415e-07
WDR11-AS1	ENSG00000227165		Down	-1.93304	0.000156253	0.000586994
NUCB2	ENSG00000070081	P80303	Down	-1.93276	1.14611e-11	1.45656e-10
ZDHHC2	ENSG00000104219	Q9UIJ5	Down	-1.93119	4.24326e-11	5.00063e-10
NPFFR2	ENSG00000056291	Q9Y5X5	Down	-1.93066	1.33905e-06	7.38773e-06
HRSP12	ENSG00000132541	P52758	Down	-1.92839	6.92142e-06	3.36043e-05
HIST1H2BL	ENSG00000185130	Q99880	Down	-1.92809	3.67898e-19	1.39013e-17
RP11-546D6.3	ENSG00000280120		Down	-1.92582	0.00102023	0.00322521
ZSCAN16-AS1	ENSG00000269293		Down	-1.92544	4.91034e-05	0.000204653
PDE6A	ENSG00000132915	P16499	Down	-1.92525	3.25352e-34	6.31194e-32
GLRX2	ENSG00000023572	Q9NS18	Down	-1.92334	1.19666e-10	1.31709e-09
USH2A	ENSG00000042781	O75445	Down	-1.92204	0.00135718	0.00415306
GEMIN6	ENSG00000152147	Q8WXD5	Down	-1.92027	6.35198e-15	1.36445e-13
GSTM1	ENSG00000134184	P09488	Down	-1.91959	1.82527e-17	5.67299e-16
NUDT15	ENSG00000136159	Q9NV35	Down	-1.91729	2.68464e-32	4.29436e-30
OCIAD2	ENSG00000145247	Q56VL3	Down	-1.91671	1.28528e-14	2.65397e-13
RMDN2	ENSG00000115841		Down	-1.91639	0.000574072	0.00191363
OXSM	ENSG00000151093	Q9NWU1	Down	-1.91624	5.47354e-09	4.5023e-08
CAPZA2	ENSG00000198898	P47755	Down	-1.91469	1.11356e-22	6.45382e-21
GHR	ENSG00000112964	P10912	Down	-1.91342	0.00174094	0.00519813
FES	ENSG00000182511	P07332	Down	-1.91277	3.10736e-05	0.000134387
RPL30	ENSG00000156482	P62888	Down	-1.91219	3.29589e-20	1.42489e-18
SKA2	ENSG00000182628	Q8WVK7	Down	-1.91062	9.81567e-18	3.13188e-16
QKI	ENSG00000112531	Q96PU8	Down	-1.90757	4.18649e-27	3.93924e-25
RPL21	ENSG00000122026	P46778	Down	-1.90746	5.34644e-34	1.01811e-31
RAMP2-AS1	ENSG00000197291		Down	-1.90722	6.66184e-12	8.82143e-11
CLDN20	ENSG00000171217	P56880	Down	-1.90552	7.79895e-06	3.75081e-05
ZNF887P	ENSG00000267500		Down	-1.9047	0.000192606	0.000712519
SMAP1	ENSG00000112305	Q8IYB5	Down	-1.90433	9.06094e-26	7.36977e-24
MRPL54	ENSG00000183617	Q6P161	Down	-1.90186	1.55872e-15	3.71031e-14
ZNF271P	ENSG00000257267		Down	-1.90028	2.64712e-18	9.07359e-17
MAD2L1	ENSG00000164109	Q13257	Down	-1.89942	1.6732e-34	3.31792e-32
LSM6	ENSG00000164167	P62312	Down	-1.8964	4.08538e-18	1.37289e-16
LRRC8C	ENSG00000171488	Q8TDW0	Down	-1.8962	3.06009e-13	5.00504e-12
RP11-783K16.5	ENSG00000256940		Down	-1.89459	0.00060551	0.00200893
C1D	ENSG00000197223	Q13901	Down	-1.8941	2.67069e-10	2.76926e-09
CHML	ENSG00000203668	P26374	Down	-1.89267	8.35546e-25	6.14972e-23
RTN4IP1	ENSG00000130347	Q8WWV3	Down	-1.89255	2.78076e-10	2.87098e-09
ARL1	ENSG00000120805	P40616	Down	-1.89202	9.75885e-31	1.27258e-28
OGFRL1	ENSG00000119900		Down	-1.89154	5.5497e-37	1.46329e-34
SF3B5	ENSG00000169976	Q9BWJ5	Down	-1.89139	2.2604e-25	1.77242e-23
RN7SL605P	ENSG00000265566		Down	-1.89041	5.49754e-07	3.25297e-06
LAMA3	ENSG00000053747	Q16787	Down	-1.88713	5.09002e-12	6.85737e-11
TMEM256	ENSG00000205544	Q8N2U0	Down	-1.88713	3.99268e-07	2.41798e-06
SNHG9	ENSG00000255198		Down	-1.88636	3.94618e-06	2.00391e-05
GALNT15	ENSG00000131386	Q8N3T1	Down	-1.88623	0.000107801	0.000419083
RP3-331H24.6	ENSG00000279289		Down	-1.88615	1.61889e-09	1.47358e-08
PLEKHD1	ENSG00000175985		Down	-1.88601	3.54311e-05	0.000151512
SGCE	ENSG00000127990	O43556	Down	-1.88534	2.21358e-09	1.96568e-08
GPR180	ENSG00000152749	Q86V85	Down	-1.88509	2.55179e-12	3.59739e-11
MTRNR2L3	ENSG00000256222	P0CJ70	Down	-1.88409	8.16935e-05	0.000325239
RP11-332M2.1	ENSG00000203644		Down	-1.88312	5.07814e-05	0.00021095
BBS12	ENSG00000181004	Q6ZW61	Down	-1.88293	0.000109161	0.000423822
GPRIN3	ENSG00000185477	Q6ZVF9	Down	-1.88204	0.000540226	0.00180884
EIF5A2	ENSG00000163577	Q9GZV4	Down	-1.88175	2.56931e-12	3.61996e-11
ZBTB2	ENSG00000181472	Q8N680	Down	-1.88076	4.07671e-20	1.74051e-18
NCEH1	ENSG00000144959	Q6PIU2	Down	-1.88024	1.18519e-16	3.27999e-15
AKR1C1	ENSG00000187134	Q04828	Down	-1.88017	0.000668214	0.00219873
KCNMB1	ENSG00000145936	Q16558	Down	-1.87684	0.00326737	0.00916604
PPIL4	ENSG00000131013	Q8WUA2	Down	-1.87678	2.95415e-27	2.81278e-25
RP11-30K9.6	ENSG00000245975		Down	-1.876	0.000670242	0.0022048
OSTF1	ENSG00000134996	Q92882	Down	-1.87516	1.49825e-13	2.55501e-12
FAM162A	ENSG00000114023	Q96A26	Down	-1.87427	2.24749e-18	7.75918e-17
FRMPD1	ENSG00000070601	Q5SYB0	Down	-1.87376	6.67582e-20	2.76172e-18
ARL6IP5	ENSG00000144746	O75915	Down	-1.87369	1.6762e-20	7.5035e-19
VCAN	ENSG00000038427	P13611	Down	-1.87318	7.6516e-14	1.37419e-12
RPS11	ENSG00000142534	P62280	Down	-1.87206	4.68386e-32	7.3454e-30
NDUFB8	ENSG00000166136	O95169	Down	-1.87139	4.67163e-28	4.91628e-26
COX5A	ENSG00000178741	P20674	Down	-1.8709	1.18084e-18	4.23512e-17
MRPS10	ENSG00000048544	P82664	Down	-1.86928	2.3561e-15	5.45522e-14
CCDC28A	ENSG00000024862		Down	-1.86907	2.33136e-15	5.40992e-14
CFAP97	ENSG00000164323	Q9P2B7	Down	-1.86857	3.76727e-29	4.36675e-27
BCL10	ENSG00000142867	O95999	Down	-1.86831	6.31962e-21	2.99079e-19
PTER	ENSG00000165983	Q96BW5	Down	-1.86805	3.07052e-08	2.23525e-07
AIM1	ENSG00000112297		Down	-1.86728	3.02418e-29	3.52243e-27
CMTM6	ENSG00000091317	Q9NX76	Down	-1.86654	9.32742e-12	1.20843e-10
MLXIPL	ENSG00000009950	Q9NP71	Down	-1.86621	0.000118791	0.000457506
NUP43	ENSG00000120253	Q8NFH3	Down	-1.86612	2.7962e-24	1.95035e-22
RP11-84A19.2	ENSG00000203620		Down	-1.86537	1.95364e-10	2.07782e-09
ZNRF3-AS1	ENSG00000177993		Down	-1.86415	8.32342e-11	9.37616e-10
EXD1	ENSG00000178997	Q8NHP7	Down	-1.86375	1.5919e-06	8.65145e-06
COX7C	ENSG00000127184	P15954	Down	-1.85907	3.05021e-10	3.13165e-09
RPL31	ENSG00000071082	P62899	Down	-1.85832	1.54889e-18	5.46529e-17
SCARB2	ENSG00000138760	Q14108	Down	-1.85756	6.22518e-15	1.34082e-13
HAUS6	ENSG00000147874	Q7Z4H7	Down	-1.85723	2.79119e-38	8.81141e-36
L1TD1	ENSG00000240563	Q5T7N2	Down	-1.85719	3.15263e-05	0.0001361
CDK1	ENSG00000170312	P06493	Down	-1.85536	3.30514e-12	4.59723e-11
RP11-96K19.4	ENSG00000261654		Down	-1.85426	0.00314191	0.00884823
RP11-706C16.8	ENSG00000253715		Down	-1.8536	0.000207809	0.000762995
HIST1H4J	ENSG00000197238		Down	-1.85358	9.55119e-22	4.9497e-20
HIST1H2BG	ENSG00000273802	P62807	Down	-1.85284	1.75805e-19	6.88135e-18
RNF139	ENSG00000170881	Q8WU17	Down	-1.85256	2.42643e-14	4.73716e-13
NREP	ENSG00000134986	Q16612	Down	-1.85105	1.09417e-14	2.28888e-13
DPH3	ENSG00000154813	Q96FX2	Down	-1.84825	2.64362e-08	1.94216e-07
C1orf106	ENSG00000163362	Q3KP66	Down	-1.84381	8.91886e-05	0.000352378
NT5C3A	ENSG00000122643	Q9H0P0	Down	-1.84331	7.65021e-13	1.17215e-11
ZBTB24	ENSG00000112365	O43167	Down	-1.84328	2.24659e-17	6.86685e-16
MATN2	ENSG00000132561	O00339	Down	-1.84158	0.000194113	0.000717651
RP11-378A13.1	ENSG00000261338		Down	-1.83967	0.000196699	0.000726314
SLC31A1	ENSG00000136868	O15431	Down	-1.83929	4.79387e-13	7.57236e-12
PRKAR2B	ENSG00000005249	P31323	Down	-1.83824	2.14379e-13	3.58204e-12
GLO1	ENSG00000124767	Q04760	Down	-1.83821	7.16014e-19	2.61891e-17
PYURF	ENSG00000145337		Down	-1.8366	0.00208599	0.00612472
PSMA6	ENSG00000100902	P60900	Down	-1.83573	2.11311e-28	2.2942e-26
SMIM20	ENSG00000250317	Q8N5G0	Down	-1.83531	2.18074e-11	2.66283e-10
COQ3	ENSG00000132423	Q9NZJ6	Down	-1.83502	4.47732e-07	2.69178e-06
SELT	ENSG00000198843	P62341	Down	-1.83395	2.71226e-12	3.81466e-11
PALMD	ENSG00000099260	Q9NP74	Down	-1.83362	5.95578e-05	0.000244404
PDE3B	ENSG00000152270	Q13370	Down	-1.83225	4.96168e-05	0.000206542
COQ10B	ENSG00000115520	Q9H8M1	Down	-1.83017	1.44835e-08	1.11384e-07
TGDS	ENSG00000088451	O95455	Down	-1.82946	2.82604e-10	2.91271e-09
ERCC6L	ENSG00000186871	Q2NKX8	Down	-1.82933	9.07282e-21	4.20257e-19
GLRB	ENSG00000109738	P48167	Down	-1.82305	1.65197e-08	1.25713e-07
TMSB4X	ENSG00000205542	P62328	Down	-1.82221	1.49e-07	9.67817e-07
RPL36	ENSG00000130255	Q9Y3U8	Down	-1.82197	5.08668e-52	3.12948e-49
CYCS	ENSG00000172115	P99999	Down	-1.82085	3.18352e-22	1.73603e-20
CT45A2	ENSG00000271449	Q5DJT8	Down	-1.82074	0.000543242	0.00181844
CSGALNACT1	ENSG00000147408	Q8TDX6	Down	-1.82033	1.57946e-07	1.01985e-06
SLC30A9	ENSG00000014824	Q6PML9	Down	-1.81766	6.14719e-33	1.05354e-30
DCLK1	ENSG00000133083	O15075	Down	-1.81556	0.000162417	0.000608056
NRAS	ENSG00000213281	P01111	Down	-1.81415	1.1618e-15	2.82435e-14
P4HA1	ENSG00000122884	P13674	Down	-1.81328	9.35208e-17	2.61836e-15
MOSPD1	ENSG00000101928	Q9UJG1	Down	-1.81277	6.31711e-08	4.36306e-07
KDELC2	ENSG00000178202	Q7Z4H8	Down	-1.81202	1.52216e-23	9.68772e-22
AC144652.1	ENSG00000273117		Down	-1.81161	0.000166928	0.000623487
PLLP	ENSG00000102934	Q9Y342	Down	-1.81005	0.000450395	0.00153201
AOX1	ENSG00000138356	Q06278	Down	-1.80989	1.00437e-19	4.04886e-18
PKIA	ENSG00000171033	P61925	Down	-1.80846	3.53363e-09	3.01514e-08
INIP	ENSG00000148153	Q9NRY2	Down	-1.80787	3.32075e-11	3.96803e-10
SMIM8	ENSG00000111850		Down	-1.80784	2.3922e-05	0.000105901
ITGA2	ENSG00000164171	P17301	Down	-1.80709	8.64722e-17	2.43523e-15
CHRAC1	ENSG00000104472	Q9NRG0	Down	-1.80621	1.82493e-17	5.67299e-16
THAP5	ENSG00000177683	Q7Z6K1	Down	-1.80607	7.92881e-12	1.03732e-10
ZNF322	ENSG00000181315	Q6U7Q0	Down	-1.80607	2.79418e-10	2.88359e-09
FGF14	ENSG00000102466	Q92915	Down	-1.80443	1.20842e-09	1.12383e-08
BORCS7	ENSG00000166275	Q96B45	Down	-1.80408	5.10264e-11	5.93469e-10
SNRPB2	ENSG00000125870	P08579	Down	-1.80314	1.03533e-32	1.74942e-30
RP11-855A2.1	ENSG00000279573		Down	-1.80243	1.92912e-25	1.51762e-23
RP5-1042I8.7	ENSG00000261662		Down	-1.80188	0.00140213	0.00427479
LINC00998	ENSG00000214194		Down	-1.80127	1.17781e-15	2.85746e-14
CXorf57	ENSG00000147231	Q6NSI4	Down	-1.80096	1.53163e-06	8.35226e-06
UQCR10	ENSG00000184076	Q9UDW1	Down	-1.80091	1.338e-12	1.9805e-11
ZNF90	ENSG00000213988	Q03938	Down	-1.79997	1.2494e-05	5.79958e-05
VSIG1	ENSG00000101842	Q86XK7	Down	-1.79987	1.20248e-07	7.95271e-07
TMED5	ENSG00000117500	Q9Y3A6	Down	-1.79936	6.7599e-22	3.58843e-20
KRCC1	ENSG00000172086		Down	-1.79878	2.03235e-06	1.08655e-05
SNORA73B	ENSG00000200087		Down	-1.79861	2.56086e-22	1.41579e-20
CITED2	ENSG00000164442	Q99967	Down	-1.79659	6.5816e-22	3.50153e-20
CDK19	ENSG00000155111	Q9BWU1	Down	-1.79372	1.55286e-05	7.08352e-05
CTB-131K11.1	ENSG00000266469		Down	-1.79269	1.60282e-08	1.22322e-07
NDUFS5	ENSG00000168653	O43920	Down	-1.79207	6.10969e-23	3.61965e-21
RBBP9	ENSG00000089050	O75884	Down	-1.79177	9.75141e-08	6.54659e-07
BHMT2	ENSG00000132840	Q9H2M3	Down	-1.7911	0.00298042	0.00845098
CD70	ENSG00000125726	P32970	Down	-1.79093	6.65634e-15	1.42473e-13
RP11-586K12.1	ENSG00000279795		Down	-1.7904	0.00116555	0.00363151
RP11-479G22.8	ENSG00000273038		Down	-1.78918	6.58383e-15	1.41047e-13
GIMAP2	ENSG00000106560		Down	-1.78802	0.00140056	0.00427056
MRPL42	ENSG00000198015	Q9Y6G3	Down	-1.78717	6.39766e-11	7.32723e-10
LYSMD3	ENSG00000176018	Q7Z3D4	Down	-1.78614	2.54093e-09	2.22833e-08
LIX1L	ENSG00000271601	Q8IVB5	Down	-1.78556	4.71837e-19	1.76069e-17
PUS3	ENSG00000110060	Q9BZE2	Down	-1.78544	1.10246e-15	2.68843e-14
CDC40	ENSG00000168438	O60508	Down	-1.78536	4.2783e-20	1.81367e-18
TMEM59	ENSG00000116209	Q9BXS4	Down	-1.78437	4.86716e-13	7.66794e-12
FBXO5	ENSG00000112029	Q9UKT4	Down	-1.78236	1.14788e-20	5.22622e-19
PLAT	ENSG00000104368	P00750	Down	-1.78171	6.54545e-31	8.77382e-29
NUS1	ENSG00000153989	Q96E22	Down	-1.78079	7.2959e-27	6.65619e-25
SPCS1	ENSG00000114902	Q9Y6A9	Down	-1.78072	8.94834e-14	1.58584e-12
STX7	ENSG00000079950	O15400	Down	-1.78057	3.85704e-09	3.25751e-08
TDRP	ENSG00000180190	Q86YL5	Down	-1.78017	1.26442e-06	7.01306e-06
RP11-16E18.3	ENSG00000261542		Down	-1.77992	0.000803341	0.00260056
FIG4	ENSG00000112367	Q92562	Down	-1.7799	8.11657e-11	9.16897e-10
DSEL	ENSG00000171451	Q8IZU8	Down	-1.77878	3.49238e-06	1.7932e-05
EIF4E	ENSG00000151247	P06730	Down	-1.77529	1.80762e-36	4.51792e-34
RPS13	ENSG00000110700	P62277	Down	-1.7732	5.75419e-17	1.65348e-15
HDDC2	ENSG00000111906		Down	-1.77306	7.27081e-15	1.55348e-13
COMMD8	ENSG00000169019		Down	-1.77237	5.29308e-10	5.22427e-09
ADAM21	ENSG00000139985	Q9UKJ8	Down	-1.77203	0.00200943	0.00592229
COA6	ENSG00000168275	Q5JTJ3	Down	-1.77141	6.57861e-17	1.87467e-15
ATP5I	ENSG00000169020	P56385	Down	-1.7709	3.93292e-23	2.37699e-21
OAT	ENSG00000065154	P04181	Down	-1.77	1.97139e-26	1.70764e-24
CPD	ENSG00000108582	O75976	Down	-1.76902	3.31708e-17	9.82593e-16
RP11-549B18.1	ENSG00000259985		Down	-1.76759	0.00212682	0.00623239
RP11-135F9.3	ENSG00000280088		Down	-1.76759	0.000365834	0.00127052
RNU2-1	ENSG00000274585		Down	-1.767	0.0012701	0.00391656
U2	ENSG00000273709		Down	-1.767	0.0012701	0.00391656
U2	ENSG00000274062		Down	-1.767	0.0012701	0.00391656
U2	ENSG00000274432		Down	-1.767	0.0012701	0.00391656
U2	ENSG00000274862		Down	-1.767	0.0012701	0.00391656
U2	ENSG00000275219		Down	-1.767	0.0012701	0.00391656
U2	ENSG00000275616		Down	-1.767	0.0012701	0.00391656
U2	ENSG00000276596		Down	-1.767	0.0012701	0.00391656
U2	ENSG00000277903		Down	-1.767	0.0012701	0.00391656
U2	ENSG00000278048		Down	-1.767	0.0012701	0.00391656
U2	ENSG00000278591		Down	-1.767	0.0012701	0.00391656
TSG101	ENSG00000074319	Q99816	Down	-1.7664	8.05907e-20	3.29982e-18
TOX2	ENSG00000124191	Q96NM4	Down	-1.76371	2.43757e-15	5.62376e-14
THNSL1	ENSG00000185875	Q8IYQ7	Down	-1.76268	1.37365e-10	1.49815e-09
PPP1R3B	ENSG00000173281	Q86XI6	Down	-1.76062	4.88641e-06	2.44056e-05
UCHL3	ENSG00000118939	P15374	Down	-1.75837	4.5902e-09	3.8282e-08
LONRF2	ENSG00000170500	Q1L5Z9	Down	-1.75666	3.47454e-11	4.13532e-10
TMEM181	ENSG00000146433		Down	-1.75603	4.84288e-17	1.41363e-15
TRHDE	ENSG00000072657	Q9UKU6	Down	-1.75562	1.5905e-10	1.71825e-09
ADI1	ENSG00000182551	Q9BV57	Down	-1.75467	4.36647e-35	9.35439e-33
LINC00887	ENSG00000214145		Down	-1.75433	2.21142e-18	7.65669e-17
NEDD8	ENSG00000129559	Q15843	Down	-1.75417	2.42778e-24	1.71835e-22
GTF3C6	ENSG00000155115	Q969F1	Down	-1.75296	2.67187e-20	1.17201e-18
RFK	ENSG00000135002	Q969G6	Down	-1.75163	6.709e-11	7.66186e-10
CISD2	ENSG00000145354	Q8N5K1	Down	-1.75116	1.14709e-09	1.0697e-08
CARD6	ENSG00000132357	Q9BX69	Down	-1.75005	5.27255e-09	4.3519e-08
RB1	ENSG00000139687	P06400	Down	-1.74956	1.0576e-15	2.58412e-14
SYNCRIP	ENSG00000135316	O60506	Down	-1.74921	9.81676e-38	2.90794e-35
FBXO48	ENSG00000204923	Q5FWF7	Down	-1.74881	1.72695e-07	1.10852e-06
ZNF502	ENSG00000196653	Q8TBZ5	Down	-1.74732	0.000422381	0.00144553
IGFBP7	ENSG00000163453	Q16270	Down	-1.74538	2.70905e-24	1.90062e-22
C14orf119	ENSG00000179933		Down	-1.74523	3.42309e-14	6.56019e-13
GPR63	ENSG00000112218	Q9BZJ6	Down	-1.7446	1.7202e-09	1.56107e-08
AC003092.1	ENSG00000236453		Down	-1.74177	1.1265e-07	7.49147e-07
FAM64A	ENSG00000129195	Q9BSJ6	Down	-1.73889	3.44415e-07	2.10867e-06
SNRPC	ENSG00000124562	P09234	Down	-1.73817	2.29076e-20	1.01038e-18
RPS6KA2	ENSG00000071242	Q15349	Down	-1.7381	1.89165e-20	8.38968e-19
PLEKHG4	ENSG00000196155	Q58EX7	Down	-1.7378	0.000246376	0.000892041
ITGB1	ENSG00000150093	P05556	Down	-1.73706	6.43198e-18	2.09401e-16
IKZF3	ENSG00000161405	Q9UKT9	Down	-1.73655	1.81328e-13	3.06178e-12
ORC3	ENSG00000135336	Q9UBD5	Down	-1.73611	9.09039e-10	8.61433e-09
TRMT10A	ENSG00000145331	Q8TBZ6	Down	-1.73611	3.13102e-09	2.69848e-08
ECT2	ENSG00000114346	Q9H8V3	Down	-1.73574	1.09537e-23	7.12255e-22
DAZAP2	ENSG00000183283	Q15038	Down	-1.73531	5.51251e-19	2.03488e-17
SLC31A2	ENSG00000136867	O15432	Down	-1.73446	7.81969e-05	0.000312605
RAB27B	ENSG00000041353	O00194	Down	-1.73345	2.74987e-17	8.25788e-16
C21orf62	ENSG00000205929	Q9NYP8	Down	-1.73151	9.78398e-10	9.22061e-09
RBM22P2	ENSG00000213411		Down	-1.73104	1.51333e-08	1.15972e-07
RP4-714D9.5	ENSG00000261254		Down	-1.73096	3.33855e-05	0.000143455
ZFAND6	ENSG00000086666	Q6FIF0	Down	-1.73057	3.97452e-20	1.6999e-18
HCG11	ENSG00000228223		Down	-1.72982	0.00102064	0.0032261
MIR34AHG	ENSG00000228526		Down	-1.72978	0.000977713	0.00310266
TMEM106B	ENSG00000106460	Q9NUM4	Down	-1.72871	2.612e-15	6.00885e-14
IBTK	ENSG00000005700	Q9P2D0	Down	-1.72836	9.90923e-39	3.25701e-36
LYRM7	ENSG00000186687	Q5U5X0	Down	-1.72737	6.97331e-12	9.19327e-11
LPCAT2	ENSG00000087253	Q7L5N7	Down	-1.7267	1.01288e-09	9.51566e-09
CHAC2	ENSG00000143942	Q8WUX2	Down	-1.7258	6.62137e-07	3.86553e-06
CENPQ	ENSG00000031691	Q7L2Z9	Down	-1.72511	3.03265e-11	3.65105e-10
DNAJC24	ENSG00000170946	Q6P3W2	Down	-1.7249	2.23085e-10	2.35077e-09
MAPK6	ENSG00000069956	Q16659	Down	-1.72255	1.63222e-17	5.10605e-16
KIAA1107	ENSG00000069712		Down	-1.72173	2.11969e-06	1.12897e-05
HEATR5A	ENSG00000129493	Q86XA9	Down	-1.72102	3.12186e-16	8.14195e-15
SKA1	ENSG00000154839	Q96BD8	Down	-1.71946	4.92483e-16	1.25176e-14
SEC63	ENSG00000025796	Q9UGP8	Down	-1.7189	5.55282e-15	1.20683e-13
GNB4	ENSG00000114450	Q9HAV0	Down	-1.71859	8.6012e-23	5.02134e-21
CUL2	ENSG00000108094	Q13617	Down	-1.71786	5.68257e-18	1.87291e-16
RP11-144I2.1	ENSG00000279029		Down	-1.71549	0.00251148	0.00723589
STEAP2	ENSG00000157214	Q8NFT2	Down	-1.71512	5.27802e-09	4.35491e-08
SFT2D1	ENSG00000198818	Q8WV19	Down	-1.71501	3.72941e-09	3.16419e-08
MRPL50	ENSG00000136897	Q8N5N7	Down	-1.71418	6.53252e-13	1.00863e-11
CDK5	ENSG00000164885	Q00535	Down	-1.71173	4.20289e-15	9.37212e-14
ZNF665	ENSG00000197497	Q9H7R5	Down	-1.71095	1.9214e-17	5.94099e-16
FLJ31356	ENSG00000229951		Down	-1.7106	3.04146e-05	0.000131727
ALDH1A3	ENSG00000184254	P47895	Down	-1.71032	8.08219e-09	6.46198e-08
TCAIM	ENSG00000179152		Down	-1.70793	6.19031e-08	4.27795e-07
ATP6V0E1	ENSG00000113732	O15342	Down	-1.70758	1.701e-18	5.97567e-17
RP11-356J5.12	ENSG00000250303		Down	-1.70755	0.00249645	0.00719604
ARHGDIB	ENSG00000111348	P52566	Down	-1.70754	1.75741e-23	1.10675e-21
SESN3	ENSG00000149212	P58005	Down	-1.70443	6.62593e-05	0.000269325
DCK	ENSG00000156136	P27707	Down	-1.7043	2.24571e-16	5.98705e-15
ABRACL	ENSG00000146386	Q9P1F3	Down	-1.70264	6.28679e-13	9.73823e-12
AC005954.4	ENSG00000267205		Down	-1.7008	0.00267755	0.00765826
EID1	ENSG00000255302	Q9Y6B2	Down	-1.70045	1.46774e-30	1.88326e-28
RP4-756H11.5	ENSG00000275400		Down	-1.70041	0.000625052	0.00206805
FAXC	ENSG00000146267		Down	-1.69992	8.23608e-08	5.5795e-07
CTA-212A2.3	ENSG00000279217		Down	-1.69937	6.01731e-07	3.54045e-06
SQLE	ENSG00000104549	Q14534	Down	-1.69932	2.13125e-18	7.40047e-17
YIPF6	ENSG00000181704	Q96EC8	Down	-1.69904	4.71706e-18	1.56978e-16
SYPL1	ENSG00000008282	Q16563	Down	-1.69812	5.73848e-10	5.63607e-09
RP11-95D17.1	ENSG00000269973		Down	-1.69783	3.26651e-06	1.68552e-05
TIPRL	ENSG00000143155	O75663	Down	-1.69683	1.25338e-26	1.11384e-24
NUB1	ENSG00000013374	Q9Y5A7	Down	-1.69653	5.82016e-18	1.913e-16
RP11-506M13.3	ENSG00000244733		Down	-1.6954	0.000322897	0.00113735
SMIM14	ENSG00000163683	Q96QK8	Down	-1.69494	0.000103603	0.000404534
B3GALT1	ENSG00000172318	Q9Y5Z6	Down	-1.69494	1.05464e-09	9.8771e-09
RPS15A	ENSG00000134419	P62244	Down	-1.69457	2.15809e-11	2.6419e-10
TM9SF2	ENSG00000125304	Q99805	Down	-1.69321	4.51031e-12	6.128e-11
CRLS1	ENSG00000088766	Q9UJA2	Down	-1.69316	6.05657e-18	1.97985e-16
ITGA6	ENSG00000091409	P23229	Down	-1.69287	4.64141e-29	5.30314e-27
HIAT1	ENSG00000156875	Q96MC6	Down	-1.69276	2.57178e-11	3.11653e-10
HDAC2	ENSG00000196591	Q92769	Down	-1.69109	1.40296e-26	1.23759e-24
RMND1	ENSG00000155906	Q9NWS8	Down	-1.69086	1.40457e-11	1.75986e-10
EIF2A	ENSG00000144895	Q9BY44	Down	-1.69079	1.04552e-15	2.55982e-14
SRP9	ENSG00000143742	P49458	Down	-1.6902	4.79643e-16	1.22172e-14
TM4SF1	ENSG00000169908	P30408	Down	-1.68933	4.78659e-20	2.01845e-18
LINC00707	ENSG00000238266		Down	-1.68865	3.88101e-16	9.98081e-15
KCNJ2	ENSG00000123700	P63252	Down	-1.68755	2.6601e-05	0.000116642
RBM7	ENSG00000076053	Q9Y580	Down	-1.68745	1.89976e-19	7.3998e-18
RP11-12G12.7	ENSG00000274605		Down	-1.68595	2.11359e-05	9.4298e-05
ATP7A	ENSG00000165240	Q04656	Down	-1.68507	8.5281e-07	4.89646e-06
HCG15	ENSG00000227214		Down	-1.68339	0.00291405	0.00827647
ZNF770	ENSG00000198146	Q6IQ21	Down	-1.683	5.09996e-11	5.93445e-10
RP11-331G2.6	ENSG00000270367		Down	-1.68258	7.37826e-06	3.56348e-05
FBXL4	ENSG00000112234	Q9UKA2	Down	-1.68123	2.6704e-12	3.75798e-11
HIST1H2BJ	ENSG00000124635	P06899	Down	-1.68116	3.88545e-18	1.30938e-16
PLGRKT	ENSG00000107020	Q9HBL7	Down	-1.68096	5.57978e-08	3.88399e-07
ETF1P2	ENSG00000240132		Down	-1.6801	0.000292303	0.0010412
CCDC181	ENSG00000117477		Down	-1.67974	0.00259538	0.00745524
CD59	ENSG00000085063	P13987	Down	-1.67861	8.51537e-17	2.40091e-15
RHEB	ENSG00000106615	Q15382	Down	-1.67836	4.6177e-29	5.3013e-27
SEMA3C	ENSG00000075223	Q99985	Down	-1.67836	1.53249e-13	2.61154e-12
HNRNPU-AS1	ENSG00000188206		Down	-1.67517	1.76895e-05	8.00531e-05
LEPROTL1	ENSG00000104660	O95214	Down	-1.67309	8.14394e-15	1.72772e-13
MAP2K4	ENSG00000065559	P45985	Down	-1.67265	6.04052e-13	9.39924e-12
FKBP3	ENSG00000100442		Down	-1.67241	4.10749e-19	1.54234e-17
RWDD2A	ENSG00000013392		Down	-1.67228	1.0452e-07	6.97596e-07
RP5-1112D6.7	ENSG00000271789		Down	-1.67182	0.00139041	0.00424338
PTS	ENSG00000150787	Q03393	Down	-1.67181	1.99952e-11	2.46481e-10
PITPNA-AS1	ENSG00000236618		Down	-1.66982	2.39262e-06	1.26145e-05
GGCT	ENSG00000006625	O75223	Down	-1.66863	2.54491e-25	1.98901e-23
PSMB2	ENSG00000126067	P49721	Down	-1.66705	3.16577e-24	2.18274e-22
ALG6	ENSG00000088035	Q9Y672	Down	-1.66599	1.84728e-12	2.67171e-11
RECQL	ENSG00000004700	P46063	Down	-1.66541	3.98517e-27	3.76457e-25
LSINCT5	ENSG00000281560		Down	-1.66453	0.00284816	0.00810181
GNG2	ENSG00000186469	P59768	Down	-1.66452	0.000410813	0.00140875
CKLF	ENSG00000217555	Q9UBR5	Down	-1.66425	3.1392e-09	2.70359e-08
TMEM154	ENSG00000170006		Down	-1.66385	6.69214e-21	3.14845e-19
CAPG	ENSG00000042493	P40121	Down	-1.6628	2.78519e-18	9.51962e-17
TBXA2R	ENSG00000006638	P21731	Down	-1.66262	8.70241e-08	5.87854e-07
UBE3C	ENSG00000009335	Q15386	Down	-1.66223	2.50687e-29	2.96305e-27
RP11-460N11.2	ENSG00000197550		Down	-1.66183	0.000889527	0.00284957
HIST1H2AI	ENSG00000196747	P0C0S8	Down	-1.66106	6.62997e-27	6.095e-25
PPA1	ENSG00000180817	Q15181	Down	-1.66026	2.64316e-36	6.53815e-34
ZNF829	ENSG00000185869	Q3KNS6	Down	-1.66001	5.1324e-10	5.08661e-09
LSM3	ENSG00000170860	P62310	Down	-1.65981	7.47346e-10	7.18422e-09
MBNL3	ENSG00000076770	Q9NUK0	Down	-1.65913	1.3701e-09	1.26342e-08
RP11-113D6.10	ENSG00000189332		Down	-1.65893	2.84144e-05	0.000124004
NAP1L3	ENSG00000186310	Q99457	Down	-1.65889	4.39156e-10	4.39962e-09
RSL24D1	ENSG00000137876	Q9UHA3	Down	-1.65836	1.05432e-36	2.72014e-34
PJA2	ENSG00000198961	O43164	Down	-1.65823	1.68874e-17	5.276e-16
RP11-461F11.2	ENSG00000279091		Down	-1.65751	2.81669e-05	0.000123036
TRMT10C	ENSG00000174173	Q7L0Y3	Down	-1.65718	1.9969e-18	6.95408e-17
SNX7	ENSG00000162627	Q9UNH6	Down	-1.65521	1.63623e-11	2.03207e-10
HAT1	ENSG00000128708	O14929	Down	-1.65476	1.25306e-18	4.48077e-17
CDH11	ENSG00000140937	P55287	Down	-1.6538	4.83949e-23	2.91756e-21
MMS22L	ENSG00000146263	Q6ZRQ5	Down	-1.65361	5.20583e-24	3.48907e-22
MORN2	ENSG00000188010	Q502X0	Down	-1.65323	0.000106325	0.000414151
ITFG1	ENSG00000129636		Down	-1.65257	1.99957e-12	2.87463e-11
GNAI3	ENSG00000065135	P08754	Down	-1.65056	6.77832e-20	2.79486e-18
GOPC	ENSG00000047932	Q9HD26	Down	-1.64919	2.18368e-27	2.11271e-25
SFR1	ENSG00000156384	Q86XK3	Down	-1.64867	5.43457e-08	3.79061e-07
PLEKHA3	ENSG00000116095	Q9HB20	Down	-1.64722	3.15218e-14	6.06523e-13
SPTLC2	ENSG00000100596	O15270	Down	-1.64717	8.26902e-22	4.35103e-20
FAM206A	ENSG00000119328	Q9NX38	Down	-1.64696	1.1639e-08	9.09365e-08
CMC1	ENSG00000187118		Down	-1.64695	4.83227e-09	4.01334e-08
TEX30	ENSG00000151287		Down	-1.64658	9.75429e-09	7.72169e-08
TMEM173	ENSG00000184584	Q86WV6	Down	-1.6464	1.29584e-12	1.92166e-11
TBCA	ENSG00000171530	O75347	Down	-1.64633	6.59856e-20	2.74004e-18
SCARNA15	ENSG00000252690		Down	-1.64632	4.33373e-07	2.612e-06
COLEC12	ENSG00000158270	Q5KU26	Down	-1.64574	1.2508e-08	9.71255e-08
SCN11A	ENSG00000168356	Q9UI33	Down	-1.64516	0.00283162	0.00805857
CETN3	ENSG00000153140	O15182	Down	-1.64387	1.13786e-12	1.70211e-11
AHR	ENSG00000106546	P35869	Down	-1.64306	4.85274e-10	4.83742e-09
PFDN4	ENSG00000101132	Q9NQP4	Down	-1.64281	1.20507e-16	3.3235e-15
TCP1	ENSG00000120438	P17987	Down	-1.64278	7.27202e-34	1.36316e-31
RP11-156E6.1	ENSG00000259623		Down	-1.64125	5.46869e-06	2.70548e-05
PGM3	ENSG00000013375	O95394	Down	-1.64121	6.44109e-16	1.61155e-14
RP11-67H24.3	ENSG00000278950		Down	-1.64087	4.35985e-05	0.000183591
IL13RA1	ENSG00000131724	P78552	Down	-1.63977	6.0528e-09	4.94824e-08
SSX2IP	ENSG00000117155	Q9Y2D8	Down	-1.63974	1.06093e-18	3.82223e-17
FAM200A	ENSG00000221909		Down	-1.63915	7.22072e-09	5.81389e-08
ALDOC	ENSG00000109107	P09972	Down	-1.63906	3.25235e-09	2.79502e-08
ARPP19	ENSG00000128989	P56211	Down	-1.63678	4.43487e-14	8.27451e-13
CD58	ENSG00000116815	P19256	Down	-1.63671	0.000227757	0.000829636
FAM102B	ENSG00000162636		Down	-1.63657	1.68795e-14	3.40341e-13
CAPZA1	ENSG00000116489	P52907	Down	-1.6365	5.37672e-23	3.20122e-21
YAE1D1	ENSG00000241127	Q9NRH1	Down	-1.63536	2.74094e-09	2.38889e-08
TGFB2	ENSG00000092969	P61812	Down	-1.63525	2.23596e-08	1.66407e-07
CALU	ENSG00000128595	O43852	Down	-1.63498	1.10562e-29	1.35348e-27
EXOC6	ENSG00000138190	Q8TAG9	Down	-1.63448	1.17747e-10	1.29716e-09
TMEM97	ENSG00000109084	Q5BJF2	Down	-1.63365	5.25545e-15	1.14949e-13
PHF6	ENSG00000156531	Q8IWS0	Down	-1.63308	2.10546e-16	5.63193e-15
C4orf46	ENSG00000205208		Down	-1.63305	5.69382e-07	3.36331e-06
SLC14A1	ENSG00000141469	Q13336	Down	-1.63305	1.70169e-11	2.11119e-10
RP11-697M17.2	ENSG00000253712		Down	-1.63302	1.60493e-06	8.72026e-06
NPTN	ENSG00000156642	Q9Y639	Down	-1.63273	2.98851e-21	1.46339e-19
MRPL32	ENSG00000106591	Q9BYC8	Down	-1.63227	2.44292e-14	4.76547e-13
ECSCR	ENSG00000249751	Q19T08	Down	-1.63136	6.59468e-12	8.74214e-11
DYNLL1	ENSG00000088986	P63167	Down	-1.63127	1.93178e-14	3.83702e-13
KIF11	ENSG00000138160	P52732	Down	-1.63122	1.15822e-25	9.35703e-24
ECI2	ENSG00000198721	O75521	Down	-1.63079	3.96812e-24	2.68958e-22
UBE2B	ENSG00000119048	P63146	Down	-1.63035	3.48265e-10	3.54229e-09
HNRNPA1P48	ENSG00000224578		Down	-1.63	0.000371256	0.00128727
RTKN2	ENSG00000182010	Q8IZC4	Down	-1.62933	4.71119e-15	1.04089e-13
LINC01085	ENSG00000248698		Down	-1.6292	0.000342239	0.00119617
SPN	ENSG00000197471	P16150	Down	-1.62889	5.3656e-23	3.20122e-21
TMEM126B	ENSG00000171204	Q8IUX1	Down	-1.62808	1.0369e-12	1.55983e-11
C5orf58	ENSG00000234511		Down	-1.62782	0.000759338	0.00247112
TRIM59	ENSG00000213186	Q8IWR1	Down	-1.62686	9.86532e-06	4.66329e-05
BIVM-ERCC5	ENSG00000270181		Down	-1.62685	6.67848e-08	4.58887e-07
STARD4	ENSG00000164211	Q96DR4	Down	-1.62565	1.6012e-20	7.22167e-19
PDIA6	ENSG00000143870	Q15084	Down	-1.62349	2.50254e-16	6.59845e-15
FGF7	ENSG00000140285	P21781	Down	-1.62269	4.97164e-05	0.000206884
UBE2V2	ENSG00000169139	Q15819	Down	-1.62231	5.31538e-08	3.71179e-07
LRRC40	ENSG00000066557	Q9H9A6	Down	-1.62219	2.00008e-11	2.46481e-10
LIPA	ENSG00000107798	P38571	Down	-1.62185	5.70914e-10	5.61185e-09
MRPL30	ENSG00000185414	Q8TCC3	Down	-1.62012	5.53101e-14	1.01575e-12
CTSB	ENSG00000164733	P07858	Down	-1.6195	2.3725e-14	4.63943e-13
TRAM1	ENSG00000067167	Q15629	Down	-1.61913	7.42318e-21	3.47196e-19
RARS2	ENSG00000146282	Q5T160	Down	-1.61878	2.58617e-13	4.27654e-12
MPZL3	ENSG00000160588	Q6UWV2	Down	-1.61816	0.00036544	0.00126949
TOMM5	ENSG00000175768	Q8N4H5	Down	-1.61798	1.70961e-24	1.22816e-22
ZNF793	ENSG00000188227	Q6ZN11	Down	-1.61752	3.92436e-11	4.65223e-10
DOPEY1	ENSG00000083097	Q5JWR5	Down	-1.61508	2.90526e-19	1.11713e-17
SNHG6	ENSG00000245910		Down	-1.615	2.02717e-17	6.22215e-16
SMPDL3A	ENSG00000172594	Q92484	Down	-1.61351	0.00010321	0.000403196
OSTC	ENSG00000198856	Q9NRP0	Down	-1.61343	6.29407e-14	1.14284e-12
ATP5J	ENSG00000154723	P18859	Down	-1.61229	4.66887e-12	6.33266e-11
SFRP1	ENSG00000104332	Q8N474	Down	-1.61218	3.03161e-15	6.89483e-14
ZNF492	ENSG00000229676	Q9P255	Down	-1.61043	0.0011841	0.00368394
TMEM170B	ENSG00000205269	Q5T4T1	Down	-1.61012	9.66976e-07	5.49021e-06
LZIC	ENSG00000162441		Down	-1.60846	2.28687e-17	6.95451e-16
GBP2	ENSG00000162645	P32456	Down	-1.60727	4.99515e-06	2.49176e-05
LLPH	ENSG00000139233	Q9BRT6	Down	-1.60675	6.27505e-24	4.14776e-22
PTP4A1	ENSG00000112245	Q93096	Down	-1.60648	4.9387e-15	1.08416e-13
POLR3F	ENSG00000132664	Q9H1D9	Down	-1.60634	4.24696e-08	3.01752e-07
LEPR	ENSG00000116678	P48357	Down	-1.6054	7.05695e-06	3.42277e-05
ERCC8	ENSG00000049167	Q13216	Down	-1.60428	8.84243e-06	4.21381e-05
STK26	ENSG00000134602	Q9P289	Down	-1.60405	1.44304e-20	6.5329e-19
NKX3-1	ENSG00000167034	Q99801	Down	-1.60381	2.91999e-08	2.13214e-07
SLC35D1	ENSG00000116704	Q9NTN3	Down	-1.60261	8.13663e-08	5.51654e-07
KATNA1	ENSG00000186625	O75449	Down	-1.60184	1.15974e-10	1.27881e-09
CNR2	ENSG00000188822	P34972	Down	-1.59948	1.07029e-05	5.0344e-05
HSPA13	ENSG00000155304	P48723	Down	-1.59879	5.47492e-11	6.34308e-10
MRPL39	ENSG00000154719	Q9NYK5	Down	-1.59872	6.72318e-15	1.43775e-13
TSPYL1	ENSG00000189241	Q9H0U9	Down	-1.59728	4.38295e-22	2.36325e-20
UBLCP1	ENSG00000164332	Q8WVY7	Down	-1.59658	1.41051e-16	3.84152e-15
UTP11L	ENSG00000183520	Q9Y3A2	Down	-1.59541	1.45642e-27	1.44402e-25
SERINC5	ENSG00000164300	Q86VE9	Down	-1.59433	7.03988e-11	8.02446e-10
SLC52A1	ENSG00000132517	Q9NWF4	Down	-1.59057	0.00259125	0.00744514
P2RX4	ENSG00000135124	Q99571	Down	-1.58954	8.0251e-07	4.63316e-06
RP11-566E18.1	ENSG00000279348		Down	-1.58791	6.79251e-06	3.30319e-05
PRDX3	ENSG00000165672	P30048	Down	-1.58786	3.4226e-16	8.88764e-15
RPP40	ENSG00000124787	O75818	Down	-1.58765	1.40932e-07	9.19394e-07
ARL6	ENSG00000113966	Q9H0F7	Down	-1.58659	3.55344e-05	0.0001519
SLC30A6	ENSG00000152683	Q6NXT4	Down	-1.58575	8.49392e-10	8.07781e-09
SERPINE1	ENSG00000106366	P05121	Down	-1.58515	1.33027e-27	1.32993e-25
SIX1	ENSG00000126778	Q15475	Down	-1.58511	4.28579e-08	3.04151e-07
TXNL1	ENSG00000091164	O43396	Down	-1.58445	2.56669e-13	4.25018e-12
KCNAB1	ENSG00000169282	Q14722	Down	-1.58327	2.5125e-07	1.5691e-06
AC009403.2	ENSG00000216895		Down	-1.58229	5.32083e-07	3.15932e-06
ZNF555	ENSG00000186300	Q8NEP9	Down	-1.58141	0.00186295	0.00552599
COPRS	ENSG00000172301	Q9NQ92	Down	-1.5807	4.66769e-19	1.74449e-17
ATP5L	ENSG00000167283	O75964	Down	-1.5785	3.72821e-18	1.25992e-16
GNG10	ENSG00000242616	P50151	Down	-1.57714	1.04122e-12	1.56507e-11
GNPDA2	ENSG00000163281	Q8TDQ7	Down	-1.57625	9.31147e-07	5.30309e-06
NDUFB9	ENSG00000147684	Q9Y6M9	Down	-1.5758	9.09866e-17	2.55039e-15
C8orf37	ENSG00000156172	Q96NL8	Down	-1.5757	9.27632e-05	0.000365538
RAET1E	ENSG00000164520	Q8TD07	Down	-1.57489	6.32828e-06	3.09563e-05
RP11-11N9.4	ENSG00000247134		Down	-1.57463	0.000116327	0.000449099
PSMG1	ENSG00000183527	O95456	Down	-1.57431	6.6998e-18	2.17825e-16
AASDHPPT	ENSG00000149313	Q9NRN7	Down	-1.57384	1.94229e-13	3.26353e-12
SRD5A3	ENSG00000128039	Q9H8P0	Down	-1.57345	8.1882e-07	4.71824e-06
TM9SF3	ENSG00000077147	Q9HD45	Down	-1.57296	2.3504e-22	1.30848e-20
NEDD1	ENSG00000139350	Q8NHV4	Down	-1.57241	2.62335e-16	6.89428e-15
DEGS1	ENSG00000143753	O15121	Down	-1.5724	2.3691e-09	2.09294e-08
PIK3CA	ENSG00000121879	P42336	Down	-1.57175	1.45295e-18	5.14191e-17
MEA1	ENSG00000124733	Q16626	Down	-1.57142	1.17146e-14	2.43781e-13
ARV1	ENSG00000173409	Q9H2C2	Down	-1.57134	1.98684e-08	1.49115e-07
H2AFV	ENSG00000105968	Q71UI9	Down	-1.57115	6.60057e-20	2.74004e-18
TGFBR1	ENSG00000106799	P36897	Down	-1.57067	6.77924e-20	2.79486e-18
ULBP2	ENSG00000131015	Q9BZM5	Down	-1.57026	2.5978e-07	1.619e-06
ASNSD1	ENSG00000138381	Q9NWL6	Down	-1.57026	1.76831e-24	1.26653e-22
FUCA1	ENSG00000179163	P04066	Down	-1.56976	2.5446e-05	0.000112007
IFIT1	ENSG00000185745	P09914	Down	-1.56924	0.0026868	0.00768197
IFITM1	ENSG00000185885	P13164	Down	-1.56788	0.000624091	0.00206516
NKAP	ENSG00000101882	Q8N5F7	Down	-1.5666	7.881e-18	2.53821e-16
NDUFB3	ENSG00000119013	O43676	Down	-1.56634	9.18493e-14	1.62285e-12
RP11-1024P17.1	ENSG00000261468		Down	-1.5652	0.000398364	0.00136978
CKS1B	ENSG00000173207	P61024	Down	-1.56516	8.60153e-20	3.50995e-18
FBXO15	ENSG00000141665		Down	-1.56486	0.000264578	0.000949666
HYLS1	ENSG00000198331	Q96M11	Down	-1.5638	1.30866e-12	1.93946e-11
PHAX	ENSG00000164902	Q9H814	Down	-1.5622	2.02787e-16	5.43649e-15
CLTC	ENSG00000141367	Q00610	Down	-1.56158	7.58445e-35	1.55539e-32
TSNAX	ENSG00000116918	Q99598	Down	-1.56131	1.30937e-18	4.66126e-17
CEP55	ENSG00000138180	Q53EZ4	Down	-1.55876	6.98777e-27	6.39941e-25
APIP	ENSG00000149089	Q96GX9	Down	-1.55816	5.20972e-14	9.61555e-13
PCYOX1	ENSG00000116005	Q9UHG3	Down	-1.55814	5.61522e-07	3.32015e-06
ABHD13	ENSG00000139826	Q7L211	Down	-1.55748	6.00346e-06	2.94454e-05
TMEM156	ENSG00000121895		Down	-1.55609	5.61895e-08	3.90828e-07
CTA-445C9.14	ENSG00000261188		Down	-1.55568	2.36797e-09	2.09271e-08
FAM98B	ENSG00000171262	Q52LJ0	Down	-1.5551	7.97553e-10	7.61803e-09
RAD50	ENSG00000113522	Q92878	Down	-1.55508	3.6162e-33	6.42719e-31
PDHB	ENSG00000168291	P11177	Down	-1.55486	1.11125e-17	3.53299e-16
RPL23	ENSG00000125691	P62829	Down	-1.55341	7.76056e-14	1.3896e-12
PDCD2	ENSG00000071994	Q16342	Down	-1.55295	2.09597e-31	2.99349e-29
SYAP1	ENSG00000169895	Q96A49	Down	-1.55262	5.13063e-21	2.45717e-19
SLC30A7	ENSG00000162695	Q8NEW0	Down	-1.55114	1.61003e-09	1.46663e-08
UQCRH	ENSG00000173660	P07919	Down	-1.54975	8.34692e-22	4.37284e-20
CAB39L	ENSG00000102547	Q9H9S4	Down	-1.54954	0.00168099	0.00503479
AK9	ENSG00000155085	Q5TCS8	Down	-1.54899	1.16273e-08	9.09047e-08
SGCB	ENSG00000163069	Q16585	Down	-1.54894	6.40262e-07	3.74968e-06
SNAP23	ENSG00000092531	O00161	Down	-1.54858	4.96146e-12	6.69922e-11
STT3B	ENSG00000163527	Q8TCJ2	Down	-1.54756	1.16134e-11	1.47279e-10
PHF10	ENSG00000130024	Q8WUB8	Down	-1.54681	4.78386e-26	4.02751e-24
MCFD2	ENSG00000180398	Q8NI22	Down	-1.54614	5.01871e-18	1.66095e-16
SESN1	ENSG00000080546	Q9Y6P5	Down	-1.54603	7.34759e-12	9.66547e-11
LNPEP	ENSG00000113441	Q9UIQ6	Down	-1.5454	4.52209e-15	1.0028e-13
IMPAD1	ENSG00000104331	Q9NX62	Down	-1.54533	1.17475e-13	2.0381e-12
BVES	ENSG00000112276	Q8NE79	Down	-1.54478	1.66622e-05	7.56322e-05
RPS17	ENSG00000182774		Down	-1.54463	4.42489e-13	7.02653e-12
IFT74	ENSG00000096872	Q96LB3	Down	-1.54433	1.17937e-09	1.0981e-08
RP11-251G23.5	ENSG00000272604		Down	-1.5442	0.00349608	0.00972692
DNAJC18	ENSG00000170464	Q9H819	Down	-1.544	8.07329e-07	4.65762e-06
B3GLCT	ENSG00000187676	Q6Y288	Down	-1.54328	8.70035e-11	9.75952e-10
PGAM1	ENSG00000171314	P18669	Down	-1.54248	8.02479e-25	5.92452e-23
TATDN3	ENSG00000203705	Q17R31	Down	-1.54099	8.88752e-13	1.34626e-11
PTPN22	ENSG00000134242	Q9Y2R2	Down	-1.54091	4.07046e-12	5.56822e-11
PIGF	ENSG00000151665	Q07326	Down	-1.53934	2.92204e-09	2.53567e-08
RAB23	ENSG00000112210	Q9ULC3	Down	-1.53779	1.67681e-14	3.38456e-13
MPZL1	ENSG00000197965	O95297	Down	-1.53682	4.93415e-16	1.2528e-14
TMEM261	ENSG00000137038	Q96GE9	Down	-1.53558	7.84025e-16	1.94539e-14
DDX60	ENSG00000137628	Q8IY21	Down	-1.53512	3.7547e-10	3.80449e-09
PDCD1LG2	ENSG00000197646	Q9BQ51	Down	-1.5351	3.04927e-07	1.88131e-06
SCD	ENSG00000099194	O00767	Down	-1.53428	3.70365e-09	3.14345e-08
CKAP2L	ENSG00000169607		Down	-1.53346	1.27574e-13	2.19396e-12
PKI55	ENSG00000260804		Down	-1.53297	3.08367e-07	1.90058e-06
CTC-534A2.2	ENSG00000253251	Q6ZNX1	Down	-1.53204	0.000107536	0.000418325
TFAM	ENSG00000108064	Q00059	Down	-1.53184	1.07024e-35	2.44564e-33
PLAU	ENSG00000122861	P00749	Down	-1.53137	2.29947e-21	1.14468e-19
GFPT1	ENSG00000198380	Q06210	Down	-1.53123	2.37727e-22	1.32038e-20
DAG1	ENSG00000173402	Q14118	Down	-1.5306	1.93037e-08	1.45104e-07
HSF2	ENSG00000025156	Q03933	Down	-1.53035	5.09223e-10	5.05429e-09
ZNF25	ENSG00000175395	P17030	Down	-1.52974	0.000261463	0.000940156
RGS17	ENSG00000091844	Q9UGC6	Down	-1.52965	1.86218e-10	1.98759e-09
ARHGAP30	ENSG00000186517	Q7Z6I6	Down	-1.52902	1.52861e-10	1.65736e-09
GNS	ENSG00000135677	P15586	Down	-1.52899	1.26941e-11	1.60138e-10
ANAPC13	ENSG00000129055	Q9BS18	Down	-1.52864	1.41937e-22	8.14743e-21
TRIQK	ENSG00000205133		Down	-1.52778	1.33306e-05	6.15105e-05
IL17RD	ENSG00000144730	Q8NFM7	Down	-1.5273	7.55648e-06	3.64223e-05
UEVLD	ENSG00000151116	Q8IX04	Down	-1.52728	9.07025e-06	4.31378e-05
SLC35A5	ENSG00000138459	Q9BS91	Down	-1.52721	1.04824e-06	5.90411e-06
NSDHL	ENSG00000147383	Q15738	Down	-1.52589	7.84454e-15	1.67011e-13
PLPP3	ENSG00000162407	O14495	Down	-1.52582	1.0047e-06	5.68021e-06
AAMDC	ENSG00000087884	Q9H7C9	Down	-1.52498	0.00276608	0.00788702
RPL36AL	ENSG00000165502	Q969Q0	Down	-1.52479	1.46035e-25	1.1641e-23
ARL5B	ENSG00000165997	Q96KC2	Down	-1.52347	2.11409e-08	1.57875e-07
C10orf88	ENSG00000119965		Down	-1.52173	4.10939e-10	4.13941e-09
PRKAG2	ENSG00000106617	Q9UGJ0	Down	-1.52154	7.07464e-13	1.08674e-11
RBMS3-AS2	ENSG00000203506		Down	-1.52142	0.00176266	0.00525513
COPS2	ENSG00000166200	P61201	Down	-1.52125	6.6898e-16	1.67203e-14
CCDC167	ENSG00000198937		Down	-1.52046	7.67751e-05	0.000307434
CAMLG	ENSG00000164615	P49069	Down	-1.52029	5.9364e-11	6.8414e-10
PPIP5K2	ENSG00000145725	O43314	Down	-1.51995	6.99842e-13	1.07641e-11
CTC-444N24.8	ENSG00000268713		Down	-1.51989	0.00115462	0.00360305
STYX	ENSG00000198252	Q8WUJ0	Down	-1.51907	4.79091e-15	1.05558e-13
GCLM	ENSG00000023909	P48507	Down	-1.51849	1.12744e-08	8.83466e-08
LYPLAL1	ENSG00000143353	Q5VWZ2	Down	-1.51713	6.44362e-06	3.145e-05
PIR	ENSG00000087842	O00625	Down	-1.51364	1.5681e-05	7.14354e-05
VDAC1P8	ENSG00000229036		Down	-1.51252	3.18342e-05	0.000137305
IFNE	ENSG00000184995	Q86WN2	Down	-1.51212	0.000381068	0.00131805
MANF	ENSG00000145050	P55145	Down	-1.5114	3.2393e-16	8.43905e-15
GTF2F2	ENSG00000188342	P13984	Down	-1.51059	1.63991e-31	2.38473e-29
TFAP2C	ENSG00000087510	Q92754	Down	-1.50953	4.71493e-05	0.000197346
CERKL	ENSG00000188452	Q49MI3	Down	-1.50919	0.000983411	0.00311827
GM2A	ENSG00000196743	P17900	Down	-1.50702	9.08896e-12	1.18073e-10
NAMPT	ENSG00000105835	P43490	Down	-1.50676	1.40956e-16	3.84152e-15
DDIAS	ENSG00000165490	Q8IXT1	Down	-1.506	2.54178e-12	3.58961e-11
FAM103A1	ENSG00000169612	Q9BTL3	Down	-1.50415	2.50199e-10	2.60672e-09
CLDN12	ENSG00000157224	P56749	Down	-1.5036	1.0737e-13	1.87636e-12
RPL23A	ENSG00000198242	P62750	Down	-1.5031	2.02789e-17	6.22215e-16
NXT2	ENSG00000101888	Q9NPJ8	Down	-1.50281	3.95416e-12	5.4153e-11
LINC00920	ENSG00000246898		Down	-1.5026	0.00083927	0.00270737
ABCD3	ENSG00000117528	P28288	Down	-1.50141	1.34545e-08	1.0387e-07
MATR3	ENSG00000015479	P43243	Down	-1.50121	6.31311e-19	2.31262e-17
PHIP	ENSG00000146247	Q8WWQ0	Down	-1.50036	4.66157e-25	3.4953e-23
KRR1	ENSG00000111615	Q13601	Down	-1.49908	1.33823e-23	8.60844e-22
MED11	ENSG00000161920	Q9P086	Down	-1.49863	2.56616e-06	1.34496e-05
NDC1	ENSG00000058804	Q9BTX1	Down	-1.49853	8.94928e-08	6.0385e-07
SH3GLB1	ENSG00000097033	Q9Y371	Down	-1.49851	5.30445e-13	8.30776e-12
CTD-2233K9.1	ENSG00000279948		Down	-1.49834	0.00300114	0.00849769
ARHGAP42	ENSG00000165895	A6NI28	Down	-1.49813	3.06751e-09	2.6485e-08
RP11-53O19.3	ENSG00000272335		Down	-1.4979	1.04382e-07	6.96868e-07
RP11-288K12.1	ENSG00000271500		Down	-1.49783	0.00232154	0.00673881
C1orf43	ENSG00000143612	Q9BWL3	Down	-1.49763	4.6781e-12	6.33802e-11
C18orf54	ENSG00000166845	Q8IYD9	Down	-1.49748	8.31438e-06	3.98194e-05
MANSC1	ENSG00000111261		Down	-1.4966	0.00228658	0.00665263
ZBTB41	ENSG00000177888	Q5SVQ8	Down	-1.49656	4.11653e-10	4.14486e-09
GNPNAT1	ENSG00000100522	Q96EK6	Down	-1.49611	3.19434e-15	7.23066e-14
LIFR	ENSG00000113594	P42702	Down	-1.49567	3.36069e-08	2.4288e-07
SVIP	ENSG00000198168	Q8NHG7	Down	-1.4954	4.54896e-08	3.21306e-07
SLC39A6	ENSG00000141424	Q13433	Down	-1.49369	8.50283e-17	2.4002e-15
C12orf75	ENSG00000235162		Down	-1.49358	2.77957e-15	6.36383e-14
MMGT1	ENSG00000169446	Q8N4V1	Down	-1.49274	6.87925e-07	4.00633e-06
RPL22	ENSG00000116251	P35268	Down	-1.49258	5.8315e-21	2.76524e-19
UFC1	ENSG00000143222	Q9Y3C8	Down	-1.49241	2.01733e-10	2.14081e-09
EGLN1	ENSG00000135766	Q9GZT9	Down	-1.49209	8.76647e-15	1.85487e-13
CSAG3	ENSG00000268916	Q9Y5P2	Down	-1.49144	0.000280747	0.00100346
MRPL44	ENSG00000135900	Q9H9J2	Down	-1.49092	5.34933e-22	2.865e-20
RPF1	ENSG00000117133	Q9H9Y2	Down	-1.49058	8.09716e-17	2.29108e-15
STXBP5	ENSG00000164506	Q5T5C0	Down	-1.49036	8.54686e-18	2.73796e-16
TMPO	ENSG00000120802		Down	-1.49012	1.08832e-26	9.74372e-25
MRPL46	ENSG00000259494	Q9H2W6	Down	-1.48965	3.41446e-14	6.55413e-13
BMPR1A	ENSG00000107779	P36894	Down	-1.4884	5.16244e-10	5.11004e-09
CEP97	ENSG00000182504	Q8IW35	Down	-1.48795	5.73478e-18	1.88752e-16
PLS3	ENSG00000102024	P13797	Down	-1.48752	2.08689e-22	1.17266e-20
PAQR3	ENSG00000163291	Q6TCH7	Down	-1.48714	2.20721e-09	1.96075e-08
COPB1	ENSG00000129083	P53618	Down	-1.48667	4.97153e-28	5.16394e-26
CD55	ENSG00000196352	P08174	Down	-1.48592	6.19432e-13	9.61146e-12
THAP9	ENSG00000168152	Q9H5L6	Down	-1.48581	0.000353396	0.00123157
UBL5	ENSG00000198258	Q9BZL1	Down	-1.48573	1.91946e-20	8.49731e-19
TWF1	ENSG00000151239	Q12792	Down	-1.48528	6.65792e-13	1.02667e-11
TSPAN6	ENSG00000000003	O43657	Down	-1.48456	4.66652e-05	0.000195373
RP11-44N12.2	ENSG00000229625		Down	-1.48435	0.000364042	0.00126555
KBTBD8	ENSG00000163376	Q8NFY9	Down	-1.484	1.76685e-08	1.3365e-07
MRPS28	ENSG00000147586	Q9Y2Q9	Down	-1.48399	2.33546e-11	2.84597e-10
MAP1A	ENSG00000166963	P78559	Down	-1.48386	1.25872e-09	1.16835e-08
RAB21	ENSG00000080371	Q9UL25	Down	-1.48309	2.34947e-17	7.12682e-16
MRPS22	ENSG00000175110	P82650	Down	-1.48231	8.88549e-22	4.63475e-20
RNASEH2B	ENSG00000136104	Q5TBB1	Down	-1.4821	8.00868e-08	5.43594e-07
KPNA3	ENSG00000102753	O00505	Down	-1.48163	1.14032e-12	1.70472e-11
GSTO1	ENSG00000148834	P78417	Down	-1.48148	5.44755e-29	6.1655e-27
TMEM163	ENSG00000152128	Q8TC26	Down	-1.48106	0.000269161	0.000965214
PPP6C	ENSG00000119414	O00743	Down	-1.48075	1.48634e-12	2.18928e-11
RP11-305E6.4	ENSG00000259994		Down	-1.47992	0.000141396	0.000535966
HHIP	ENSG00000164161	Q96QV1	Down	-1.47812	1.4221e-31	2.09336e-29
ARCN1	ENSG00000095139	P48444	Down	-1.4762	2.18445e-22	1.22176e-20
NDUFA1	ENSG00000125356	O15239	Down	-1.47457	1.38175e-18	4.9044e-17
NCKAP1	ENSG00000061676	Q9Y2A7	Down	-1.47424	1.2944e-18	4.61483e-17
RP11-167N5.5	ENSG00000267834		Down	-1.47424	2.0601e-06	1.09967e-05
COX7A2L	ENSG00000115944	O14548	Down	-1.47299	8.37124e-19	3.03413e-17
MAPK1	ENSG00000100030	P28482	Down	-1.47284	4.70061e-24	3.16816e-22
FLI1	ENSG00000151702	Q01543	Down	-1.47264	8.75744e-25	6.42587e-23
VSTM4	ENSG00000165633	Q8IW00	Down	-1.47223	7.12405e-10	6.87035e-09
ZNF639	ENSG00000121864	Q9UID6	Down	-1.47212	8.19863e-12	1.0697e-10
SPRYD7	ENSG00000123178		Down	-1.47139	1.63934e-14	3.31655e-13
ACTR6	ENSG00000075089	Q9GZN1	Down	-1.47098	2.57982e-10	2.68057e-09
ST13	ENSG00000100380	P50502	Down	-1.46974	2.47885e-21	1.2213e-19
TMEM128	ENSG00000132406	Q5BJH2	Down	-1.46911	1.25513e-06	6.968e-06
AC093673.5	ENSG00000232533		Down	-1.46882	1.43865e-05	6.60146e-05
FAM111B	ENSG00000189057	Q6SJ93	Down	-1.46804	3.91695e-10	3.95885e-09
EIF3E	ENSG00000104408	P60228	Down	-1.46788	3.11035e-16	8.12077e-15
ANLN	ENSG00000011426	Q9NQW6	Down	-1.46653	5.25266e-18	1.73359e-16
MCM9	ENSG00000111877	Q9NXL9	Down	-1.46592	5.43692e-09	4.47372e-08
KLHL4	ENSG00000102271	Q9C0H6	Down	-1.46332	1.01628e-08	8.02387e-08
MUT	ENSG00000146085	P22033	Down	-1.46288	1.99393e-13	3.34095e-12
TCEB1	ENSG00000154582	Q15369	Down	-1.4625	1.07639e-06	6.04844e-06
ACTR10	ENSG00000131966	Q9NZ32	Down	-1.4621	5.33727e-07	3.16829e-06
OR2A1-AS1	ENSG00000244479		Down	-1.4609	1.10465e-05	5.18382e-05
NBN	ENSG00000104320	O60934	Down	-1.46068	8.13663e-10	7.76264e-09
NOL11	ENSG00000130935	Q9H8H0	Down	-1.46062	4.83288e-15	1.06386e-13
MET	ENSG00000105976	P08581	Down	-1.46029	7.75683e-13	1.18697e-11
HMGB1	ENSG00000189403	P09429	Down	-1.4598	4.79984e-34	9.21339e-32
RP11-135N5.3	ENSG00000279432		Down	-1.45958	4.92116e-05	0.000205068
STC1	ENSG00000159167	P52823	Down	-1.45884	1.99549e-17	6.13844e-16
EFEMP1	ENSG00000115380	Q12805	Down	-1.4587	1.90489e-19	7.40513e-18
DHFRP1	ENSG00000188985		Down	-1.45857	0.000826866	0.00267023
SARAF	ENSG00000133872	Q96BY9	Down	-1.45843	1.48067e-16	4.02347e-15
C8orf88	ENSG00000253250	P0DMB2	Down	-1.45768	1.19401e-07	7.90103e-07
LTBP1	ENSG00000049323	Q14766	Down	-1.45732	3.81658e-10	3.86556e-09
RHBDD1	ENSG00000144468	Q8TEB9	Down	-1.45715	3.47829e-08	2.50625e-07
TIRAP	ENSG00000150455	P58753	Down	-1.457	3.82972e-06	1.94848e-05
ACOT13	ENSG00000112304	Q9NPJ3	Down	-1.45699	2.01992e-07	1.28149e-06
DNER	ENSG00000187957	Q8NFT8	Down	-1.45638	3.85023e-24	2.61706e-22
DPM1	ENSG00000000419	O60762	Down	-1.45583	3.75167e-21	1.82222e-19
RP11-320G24.1	ENSG00000236393		Down	-1.45439	0.00101419	0.00320782
SLC30A5	ENSG00000145740	Q8TAD4	Down	-1.45413	4.03215e-15	9.02494e-14
CSE1L	ENSG00000124207	P55060	Down	-1.45405	1.1452e-13	1.99351e-12
ATMIN	ENSG00000166454	O43313	Down	-1.45384	3.37597e-09	2.88884e-08
RPL4	ENSG00000174444	P36578	Down	-1.4521	2.95681e-25	2.2739e-23
MCTS1	ENSG00000232119	Q9ULC4	Down	-1.45005	1.10683e-10	1.22271e-09
PARVA	ENSG00000197702	Q9NVD7	Down	-1.44959	2.25245e-16	5.99836e-15
TMEM237	ENSG00000155755	Q96Q45	Down	-1.44952	1.78718e-08	1.34975e-07
TFRC	ENSG00000072274	P02786	Down	-1.44721	5.85598e-15	1.26356e-13
MOAP1	ENSG00000165943	Q96BY2	Down	-1.44521	4.15548e-15	9.27503e-14
CDC6	ENSG00000094804	Q99741	Down	-1.44509	8.38509e-20	3.42746e-18
IDE	ENSG00000119912	P14735	Down	-1.44496	5.62598e-15	1.22163e-13
LDHA	ENSG00000134333	P00338	Down	-1.44396	3.206e-24	2.20415e-22
DCAF13	ENSG00000164934	Q9NV06	Down	-1.44279	8.72258e-24	5.70272e-22
PLP2	ENSG00000102007	Q04941	Down	-1.44268	5.94968e-16	1.4964e-14
MAP3K13	ENSG00000073803	O43283	Down	-1.44248	3.07434e-11	3.69198e-10
ZNF140	ENSG00000196387	P52738	Down	-1.44092	4.55702e-08	3.21781e-07
DLEU2	ENSG00000231607		Down	-1.4408	4.12735e-06	2.08883e-05
NTN4	ENSG00000074527	Q9HB63	Down	-1.44036	3.69987e-14	7.01719e-13
GHITM	ENSG00000165678	Q9H3K2	Down	-1.43996	6.89492e-22	3.65203e-20
RPL27A	ENSG00000166441	P46776	Down	-1.43992	1.19022e-12	1.7749e-11
BOLA3	ENSG00000163170	Q53S33	Down	-1.43933	2.19552e-06	1.16573e-05
RP11-324I22.4	ENSG00000271335		Down	-1.43918	0.000669873	0.00220389
MRPL40	ENSG00000185608	Q9NQ50	Down	-1.43917	4.76414e-13	7.53036e-12
ARF4	ENSG00000168374	P18085	Down	-1.43916	2.18442e-10	2.30387e-09
MRPS33	ENSG00000090263	Q9Y291	Down	-1.43874	1.0054e-08	7.94325e-08
ERO1B	ENSG00000086619	Q86YB8	Down	-1.43848	6.62674e-09	5.37714e-08
DLAT	ENSG00000150768	P10515	Down	-1.4384	9.39147e-10	8.8786e-09
LINC00704	ENSG00000231298		Down	-1.43775	2.02503e-09	1.81098e-08
COPS8	ENSG00000198612	Q99627	Down	-1.43773	1.92476e-13	3.23862e-12
IARS2	ENSG00000067704	Q9NSE4	Down	-1.43666	1.80044e-13	3.04224e-12
TMEM87A	ENSG00000103978	Q8NBN3	Down	-1.43592	2.48078e-11	3.01539e-10
C17orf104	ENSG00000180336	A2RUB1	Down	-1.43583	0.000142357	0.000539183
MEGF9	ENSG00000106780	Q9H1U4	Down	-1.43578	4.13947e-09	3.47524e-08
TTC9C	ENSG00000162222		Down	-1.43557	8.08885e-14	1.443e-12
HIST1H2BM	ENSG00000273703	Q99879	Down	-1.4349	3.1348e-09	2.70077e-08
RAB3B	ENSG00000169213	P20337	Down	-1.43464	1.3207e-17	4.17584e-16
LTV1	ENSG00000135521	Q96GA3	Down	-1.43455	1.32172e-21	6.76192e-20
RP11-342K6.1	ENSG00000270696		Down	-1.43333	0.000306515	0.00108554
DSE	ENSG00000111817	Q9UL01	Down	-1.43324	1.45032e-17	4.54889e-16
RPL19	ENSG00000108298	P84098	Down	-1.43243	2.80958e-29	3.28844e-27
CASP3	ENSG00000164305	P42574	Down	-1.43173	2.12018e-11	2.59814e-10
YEATS4	ENSG00000127337	O95619	Down	-1.43089	1.24884e-05	5.79811e-05
HSBP1	ENSG00000230989	O75506	Down	-1.42989	2.42526e-16	6.42291e-15
MRPL48	ENSG00000175581	Q96GC5	Down	-1.42936	1.75946e-12	2.55857e-11
PSMD10	ENSG00000101843	O75832	Down	-1.42841	3.3756e-09	2.88884e-08
C3orf38	ENSG00000179021	Q5JPI3	Down	-1.42822	8.53115e-10	8.11e-09
ZW10	ENSG00000086827	O43264	Down	-1.42769	3.77115e-12	5.18539e-11
ANAPC10	ENSG00000164162	Q9UM13	Down	-1.4274	1.57251e-07	1.01618e-06
PYGO1	ENSG00000171016	Q9Y3Y4	Down	-1.42695	2.98757e-08	2.17751e-07
AP000648.5	ENSG00000280385		Down	-1.42593	3.57504e-08	2.56748e-07
GALNT1	ENSG00000141429	Q10472	Down	-1.42556	4.75713e-13	7.52423e-12
CDC5L	ENSG00000096401	Q99459	Down	-1.42536	6.57254e-28	6.76831e-26
TPT1	ENSG00000133112	P13693	Down	-1.42533	2.86625e-23	1.7634e-21
TMEM251	ENSG00000153485		Down	-1.42484	6.42251e-05	0.0002619
DERA	ENSG00000023697	Q9Y315	Down	-1.42446	4.6653e-10	4.66025e-09
ZMPSTE24	ENSG00000084073	O75844	Down	-1.42342	5.89797e-10	5.76674e-09
PHYH	ENSG00000107537	O14832	Down	-1.42322	1.75135e-06	9.46865e-06
LACE1	ENSG00000135537	Q8WV93	Down	-1.42287	8.83471e-05	0.000349341
LYZ	ENSG00000090382	P61626	Down	-1.42231	0.000202078	0.000743889
NUDT11	ENSG00000196368	Q96G61	Down	-1.42151	0.000327865	0.00115146
KB-1208A12.3	ENSG00000245970		Down	-1.42118	0.000281239	0.00100507
ACTG1P11	ENSG00000229465		Down	-1.42105	0.000256597	0.000924997
ACTG1P2	ENSG00000229129		Down	-1.42105	0.000256597	0.000924997
TMEM107	ENSG00000179029	Q6UX40	Down	-1.42052	2.5345e-06	1.33099e-05
SCCPDH	ENSG00000143653	Q8NBX0	Down	-1.42016	3.06055e-18	1.04311e-16
SUB1	ENSG00000113387	P53999	Down	-1.42006	5.96241e-29	6.65405e-27
BAG4	ENSG00000156735	O95429	Down	-1.41981	1.14865e-13	1.99716e-12
AC022007.5	ENSG00000206567		Down	-1.41767	0.000902648	0.00288852
PIK3R3	ENSG00000117461	Q92569	Down	-1.41689	1.50255e-06	8.21588e-06
MOCS3	ENSG00000124217	O95396	Down	-1.41659	1.31252e-11	1.65056e-10
NDUFA5	ENSG00000128609	Q16718	Down	-1.41562	6.23387e-11	7.14646e-10
AMD1	ENSG00000123505	P17707	Down	-1.41541	1.02949e-13	1.80435e-12
LBH	ENSG00000213626	Q53QV2	Down	-1.41526	0.00134616	0.00412302
TLR3	ENSG00000164342	O15455	Down	-1.41505	0.00195386	0.00577351
FABP5	ENSG00000164687	Q01469	Down	-1.41493	1.2337e-06	6.86009e-06
ERLIN1	ENSG00000107566	O75477	Down	-1.41365	3.47384e-20	1.49912e-18
KCMF1	ENSG00000176407	Q9P0J7	Down	-1.41333	1.55103e-09	1.41827e-08
CDC42	ENSG00000070831	P60953	Down	-1.41305	5.4645e-12	7.32896e-11
SEPSECS-AS1	ENSG00000281501		Down	-1.41248	2.86484e-06	1.48947e-05
ITGA11	ENSG00000137809	Q9UKX5	Down	-1.41175	9.33028e-07	5.31255e-06
WBP11	ENSG00000084463	Q9Y2W2	Down	-1.41156	6.23556e-24	4.13304e-22
MACC1	ENSG00000183742	Q6ZN28	Down	-1.41134	0.00185579	0.00550678
FUT8	ENSG00000033170	Q9BYC5	Down	-1.41104	2.63925e-16	6.92846e-15
SRP54	ENSG00000100883	P61011	Down	-1.41094	7.02673e-18	2.27529e-16
ARNTL2	ENSG00000029153	Q8WYA1	Down	-1.41065	8.31972e-35	1.69172e-32
SLC19A2	ENSG00000117479	O60779	Down	-1.41033	1.57648e-08	1.20427e-07
PEBP1	ENSG00000089220	P30086	Down	-1.40988	1.55245e-19	6.10646e-18
CTNNAL1	ENSG00000119326	Q9UBT7	Down	-1.40973	2.40448e-22	1.3324e-20
ADIPOR2	ENSG00000006831	Q86V24	Down	-1.40904	7.4691e-11	8.47746e-10
KBTBD2	ENSG00000170852	Q8IY47	Down	-1.40898	1.77307e-12	2.57524e-11
MYL12A	ENSG00000101608	P19105	Down	-1.40841	2.69909e-24	1.89918e-22
KDELR3	ENSG00000100196	O43731	Down	-1.40809	3.68213e-08	2.63807e-07
C6orf120	ENSG00000185127	Q7Z4R8	Down	-1.40771	1.32538e-13	2.27151e-12
HDX	ENSG00000165259	Q7Z353	Down	-1.40756	2.55323e-06	1.33877e-05
CMPK1	ENSG00000162368	P30085	Down	-1.40749	2.3035e-13	3.83022e-12
PRCP	ENSG00000137509	P42785	Down	-1.40673	1.95848e-08	1.47033e-07
PM20D2	ENSG00000146281	Q8IYS1	Down	-1.40668	1.67052e-20	7.5035e-19
TMOD3	ENSG00000138594	Q9NYL9	Down	-1.40648	3.60371e-24	2.46346e-22
MRPL51	ENSG00000111639	Q4U2R6	Down	-1.40626	9.48425e-25	6.93796e-23
EDF1	ENSG00000107223	O60869	Down	-1.40558	1.15884e-13	2.0134e-12
B4GALT6	ENSG00000118276	Q9UBX8	Down	-1.40551	4.48168e-08	3.16927e-07
RP11-67L2.2	ENSG00000273033		Down	-1.40471	9.07199e-06	4.31378e-05
IFT22	ENSG00000128581	Q9H7X7	Down	-1.40456	1.2522e-08	9.72026e-08
RPS24	ENSG00000138326	P62847	Down	-1.40432	2.10272e-27	2.04262e-25
LIN54	ENSG00000189308	Q6MZP7	Down	-1.40429	3.2926e-12	4.58519e-11
AC092881.1	ENSG00000279530		Down	-1.40394	2.70482e-06	1.41332e-05
BNIP3L	ENSG00000104765	O60238	Down	-1.4037	6.92445e-17	1.97088e-15
SH3BGRL2	ENSG00000198478		Down	-1.4036	8.30388e-14	1.47697e-12
NDUFS4	ENSG00000164258	O43181	Down	-1.40329	1.41559e-08	1.09004e-07
PEX3	ENSG00000034693	P56589	Down	-1.40224	3.54086e-08	2.54692e-07
ATF6	ENSG00000118217	P18850	Down	-1.40196	1.05601e-12	1.58362e-11
RABL3	ENSG00000144840	Q5HYI8	Down	-1.40163	5.24183e-10	5.18009e-09
CEBPZOS	ENSG00000218739		Down	-1.40122	7.64863e-06	3.68368e-05
ARHGEF6	ENSG00000129675	Q15052	Down	-1.40043	1.07637e-06	6.04844e-06
PTGFR	ENSG00000122420	P43088	Down	-1.39926	0.000340985	0.00119248
CKAP2	ENSG00000136108	Q8WWK9	Down	-1.39914	4.87506e-15	1.07117e-13
MOCS2	ENSG00000164172	O96007	Down	-1.39889	8.34048e-13	1.27071e-11
AURKA	ENSG00000087586	O14965	Down	-1.3986	1.77885e-15	4.20509e-14
RP11-30P6.6	ENSG00000234155		Down	-1.39753	1.77176e-06	9.57039e-06
GPX8	ENSG00000164294	Q8TED1	Down	-1.39718	7.87716e-14	1.40733e-12
ZBTB33	ENSG00000177485	Q86T24	Down	-1.39649	3.77122e-11	4.47732e-10
RP11-161I2.1	ENSG00000187229		Down	-1.39593	0.00252196	0.00726085
OTUD6B-AS1	ENSG00000253738		Down	-1.39527	4.6151e-09	3.84629e-08
GTF2H2C	ENSG00000183474	Q6P1K8	Down	-1.39469	4.74523e-13	7.51037e-12
PTRHD1	ENSG00000184924		Down	-1.39466	3.07887e-08	2.24066e-07
CTH	ENSG00000116761	P32929	Down	-1.39442	2.53948e-05	0.000111802
FCHO2	ENSG00000157107	Q0JRZ9	Down	-1.39412	5.27797e-13	8.2717e-12
SLC9A6	ENSG00000198689	Q92581	Down	-1.39325	1.50277e-06	8.21588e-06
PDE6D	ENSG00000156973	O43924	Down	-1.39325	5.00241e-08	3.51061e-07
CYBRD1	ENSG00000071967	Q53TN4	Down	-1.39301	1.39048e-05	6.40369e-05
ASAH2B	ENSG00000204147	P0C7U1	Down	-1.39251	5.41641e-05	0.000223647
TGFBR2	ENSG00000163513	P37173	Down	-1.39148	4.09215e-20	1.7409e-18
CCNE2	ENSG00000175305	O96020	Down	-1.39112	2.96815e-08	2.16402e-07
AKAP7	ENSG00000118507	Q9P0M2	Down	-1.39095	1.49724e-05	6.84671e-05
RPS27A	ENSG00000143947	P62979	Down	-1.39024	6.80119e-18	2.20822e-16
SAR1A	ENSG00000079332	Q9NR31	Down	-1.3902	5.33578e-14	9.83307e-13
LINC00705	ENSG00000225269		Down	-1.39013	8.78505e-06	4.18896e-05
CMC4	ENSG00000182712		Down	-1.38989	0.00152066	0.00460225
TMEM258	ENSG00000134825	P61165	Down	-1.38971	3.6184e-09	3.07763e-08
TIGAR	ENSG00000078237	Q9NQ88	Down	-1.38967	2.41935e-08	1.79001e-07
OSBPL11	ENSG00000144909	Q9BXB4	Down	-1.38966	3.91725e-15	8.78416e-14
NDUFV2	ENSG00000178127	P19404	Down	-1.38905	9.43879e-15	1.98662e-13
SNAP25	ENSG00000132639	P60880	Down	-1.38878	2.92554e-06	1.51905e-05
NUF2	ENSG00000143228	Q9BZD4	Down	-1.38712	5.31308e-12	7.13786e-11
ARSK	ENSG00000164291		Down	-1.38634	1.31408e-08	1.01593e-07
CNEP1R1	ENSG00000205423	Q8N9A8	Down	-1.38579	8.24153e-05	0.000327831
PGRMC2	ENSG00000164040	O15173	Down	-1.38572	1.40519e-13	2.40485e-12
ZNF484	ENSG00000127081	Q5JVG2	Down	-1.38527	6.34698e-08	4.37865e-07
HIST2H2BE	ENSG00000184678	Q16778	Down	-1.38464	8.69205e-24	5.69828e-22
RPL6	ENSG00000089009	Q02878	Down	-1.38415	7.38806e-23	4.34483e-21
RNF2	ENSG00000121481	Q99496	Down	-1.3841	4.49476e-07	2.70121e-06
AC008079.10	ENSG00000280007		Down	-1.38386	3.66505e-09	3.11399e-08
DPY30	ENSG00000162961	Q9C005	Down	-1.38281	2.73258e-09	2.38247e-08
SKP1	ENSG00000113558	P63208	Down	-1.38251	6.50582e-27	6.00387e-25
RNGTT	ENSG00000111880	O60942	Down	-1.38167	1.16883e-23	7.57973e-22
PALLD	ENSG00000129116	Q8WX93	Down	-1.38116	1.54262e-27	1.52319e-25
MTO1	ENSG00000135297	Q9Y2Z2	Down	-1.38114	7.70131e-10	7.36783e-09
EMB	ENSG00000170571	Q6PCB8	Down	-1.38107	1.46317e-14	2.99295e-13
C1GALT1C1	ENSG00000171155	Q96EU7	Down	-1.38103	2.65135e-08	1.94665e-07
AP1S3	ENSG00000152056	Q96PC3	Down	-1.38046	4.58087e-05	0.000192123
ATP5J2	ENSG00000241468	P56134	Down	-1.37945	6.68195e-12	8.8383e-11
UBE2W	ENSG00000104343	Q96B02	Down	-1.37938	2.86996e-06	1.49148e-05
RP5-1085F17.3	ENSG00000260257		Down	-1.37898	2.99975e-06	1.55624e-05
DNTTIP2	ENSG00000067334	Q5QJE6	Down	-1.37692	4.71095e-18	1.56978e-16
LRRCC1	ENSG00000133739	Q9C099	Down	-1.3768	4.20078e-12	5.73343e-11
COX18	ENSG00000163626	Q8N8Q8	Down	-1.37624	2.34027e-06	1.23602e-05
FAM216A	ENSG00000204856		Down	-1.37602	2.17961e-13	3.63683e-12
NDC80	ENSG00000080986	O14777	Down	-1.37599	2.02706e-14	3.99649e-13
HIST1H1C	ENSG00000187837	P16403	Down	-1.37528	9.93032e-34	1.81884e-31
RPL26L1	ENSG00000037241	Q9UNX3	Down	-1.3749	5.78035e-13	9.01779e-12
TIMM17A	ENSG00000134375	Q99595	Down	-1.37458	5.76508e-17	1.65463e-15
MTRF1L	ENSG00000112031	Q9UGC7	Down	-1.37298	5.04881e-20	2.11785e-18
HPSE	ENSG00000173083	Q9Y251	Down	-1.37278	5.61955e-08	3.90828e-07
CUL4B	ENSG00000158290	Q13620	Down	-1.3726	2.87481e-12	4.03382e-11
CCNA2	ENSG00000145386	P20248	Down	-1.37251	4.9748e-20	2.09046e-18
ZNF627	ENSG00000198551	Q7L945	Down	-1.37242	1.32991e-07	8.71854e-07
CRYL1	ENSG00000165475	Q9Y2S2	Down	-1.37224	4.63914e-06	2.32723e-05
POU3F2	ENSG00000184486	P20265	Down	-1.37217	0.000148299	0.00055939
FAM135A	ENSG00000082269	Q9P2D6	Down	-1.37136	1.19326e-06	6.65067e-06
BCAS2	ENSG00000116752	O75934	Down	-1.37115	6.43827e-11	7.37022e-10
LYSMD2	ENSG00000140280		Down	-1.37075	3.5832e-05	0.000153035
CDK2AP1	ENSG00000111328	O14519	Down	-1.3707	9.36888e-08	6.30743e-07
EZR	ENSG00000092820	P15311	Down	-1.37026	1.47269e-24	1.06433e-22
UGP2	ENSG00000169764	Q16851	Down	-1.37026	2.41383e-14	4.7164e-13
ABCE1	ENSG00000164163	P61221	Down	-1.36982	4.45582e-19	1.66791e-17
RP11-1348G14.4	ENSG00000251417		Down	-1.36946	0.000120178	0.000462255
FH	ENSG00000091483	P07954	Down	-1.36918	2.84205e-22	1.5569e-20
ISM1	ENSG00000101230	B1AKI9	Down	-1.36837	0.000160976	0.00060351
CHRNA5	ENSG00000169684	P30532	Down	-1.36785	2.22871e-06	1.18126e-05
HACD2	ENSG00000206527	Q6Y1H2	Down	-1.36621	2.61367e-06	1.36807e-05
RAD21	ENSG00000164754	O60216	Down	-1.36576	4.5684e-26	3.85966e-24
NAA30	ENSG00000139977	Q147X3	Down	-1.36561	5.64137e-12	7.54509e-11
ZMYM6NB	ENSG00000243749		Down	-1.3654	3.29458e-05	0.000141769
TMEM192	ENSG00000170088		Down	-1.36516	4.02715e-08	2.87154e-07
SERF1B	ENSG00000205572		Down	-1.36515	1.71401e-05	7.76548e-05
COL12A1	ENSG00000111799	Q99715	Down	-1.36513	1.91608e-14	3.80898e-13
CENPK	ENSG00000123219	Q9BS16	Down	-1.36454	1.01332e-11	1.30214e-10
ACTR2	ENSG00000138071	P61160	Down	-1.36344	4.50718e-14	8.38987e-13
STAM2	ENSG00000115145	O75886	Down	-1.36313	2.74844e-09	2.39369e-08
ZMYM5	ENSG00000132950	Q9UJ78	Down	-1.36234	1.19198e-05	5.55454e-05
BBIP1	ENSG00000214413	A8MTZ0	Down	-1.36226	4.30298e-06	2.17314e-05
TMEM14A	ENSG00000096092	Q9Y6G1	Down	-1.35994	0.00100635	0.00318511
SS18L2	ENSG00000008324	Q9UHA2	Down	-1.35981	0.00032757	0.00115086
CGRRF1	ENSG00000100532	Q99675	Down	-1.3598	0.00230273	0.00669232
RP5-1112D6.8	ENSG00000272356		Down	-1.35975	1.56093e-05	7.11355e-05
C1GALT1	ENSG00000106392	Q9NS00	Down	-1.35971	5.5195e-14	1.01483e-12
SGOL1	ENSG00000129810	Q5FBB7	Down	-1.35945	3.70275e-16	9.57368e-15
STARD3NL	ENSG00000010270	O95772	Down	-1.3594	1.55137e-11	1.93169e-10
MND1	ENSG00000121211	Q9BWT6	Down	-1.35939	6.98016e-05	0.000282527
GNG5	ENSG00000174021	P63218	Down	-1.35935	3.84306e-12	5.27935e-11
KIAA1715	ENSG00000144320	Q9C0E8	Down	-1.35924	2.31865e-11	2.82692e-10
DNAJB11	ENSG00000090520	Q9UBS4	Down	-1.35861	4.79305e-14	8.90816e-13
TPMT	ENSG00000137364	P51580	Down	-1.35816	1.80556e-10	1.93232e-09
ZNF280C	ENSG00000056277	Q8ND82	Down	-1.35682	5.127e-12	6.89945e-11
LINC00641	ENSG00000258441		Down	-1.35661	6.41811e-06	3.13446e-05
RP11-517B11.7	ENSG00000261167		Down	-1.35656	0.00012808	0.000489981
SEC22B	ENSG00000265808	O75396	Down	-1.35619	3.92567e-09	3.31313e-08
IDI1	ENSG00000067064	Q13907	Down	-1.3559	1.01135e-21	5.21856e-20
UBA6	ENSG00000033178	A0AVT1	Down	-1.35543	1.26071e-09	1.16929e-08
BRI3BP	ENSG00000184992		Down	-1.35488	5.54437e-17	1.59894e-15
SENP7	ENSG00000138468	Q9BQF6	Down	-1.35377	7.87733e-08	5.35435e-07
SAYSD1	ENSG00000112167		Down	-1.35332	1.53804e-05	7.02525e-05
RP11-131L23.1	ENSG00000223653		Down	-1.35305	0.000745744	0.00243017
RRP15	ENSG00000067533	Q9Y3B9	Down	-1.35282	2.92599e-14	5.67094e-13
ZNF92	ENSG00000146757	Q03936	Down	-1.35253	0.00094824	0.00301832
UBB	ENSG00000170315	P0CG47	Down	-1.35111	4.35485e-16	1.11516e-14
ARHGEF3	ENSG00000163947	Q9NR81	Down	-1.35092	9.67392e-12	1.24794e-10
SETD9	ENSG00000155542	Q8NE22	Down	-1.35065	0.00276915	0.00789485
PSMB8	ENSG00000204264	P28062	Down	-1.3504	3.11619e-13	5.07614e-12
RAB22A	ENSG00000124209	Q9UL26	Down	-1.35005	2.75024e-21	1.34948e-19
DCBLD2	ENSG00000057019	Q96PD2	Down	-1.34957	8.03308e-16	1.98912e-14
AC020571.3	ENSG00000229056		Down	-1.34948	0.000335511	0.00117522
TRIM72	ENSG00000177238	Q6ZMU5	Down	-1.34935	0.00264728	0.00758524
MARCHF1	ENSG00000145416		Down	-1.34924	0.000834341	0.00269292
HAUS2	ENSG00000137814	Q9NVX0	Down	-1.34905	9.26101e-09	7.35303e-08
ARHGAP18	ENSG00000146376	Q8N392	Down	-1.34887	1.10823e-18	3.98067e-17
RP11-27I1.4	ENSG00000214654	A8MXE2	Down	-1.34873	0.000115355	0.00044585
RP11-317N12.1	ENSG00000253642		Down	-1.34805	0.00299817	0.00849127
SAP18	ENSG00000150459	O00422	Down	-1.3465	3.92936e-11	4.65586e-10
CDKAL1	ENSG00000145996	Q5VV42	Down	-1.34604	7.70297e-14	1.38135e-12
FBLN1	ENSG00000077942	P23142	Down	-1.346	0.00098789	0.00313064
IFT57	ENSG00000114446	Q9NWB7	Down	-1.34596	1.11751e-12	1.67271e-11
MRPL15	ENSG00000137547	Q9P015	Down	-1.34593	6.1168e-11	7.02412e-10
NDUFC1	ENSG00000109390	O43677	Down	-1.34589	5.46945e-07	3.24104e-06
GLCE	ENSG00000138604	O94923	Down	-1.34559	1.82064e-12	2.63636e-11
KIN	ENSG00000151657	O60870	Down	-1.34488	1.44378e-08	1.11068e-07
MTX2	ENSG00000128654	O75431	Down	-1.34463	1.73692e-14	3.48751e-13
ECHDC1	ENSG00000093144	Q9NTX5	Down	-1.34447	1.84187e-14	3.67363e-13
ERH	ENSG00000100632	P84090	Down	-1.34446	2.0722e-08	1.5494e-07
ZBTB6	ENSG00000186130	Q15916	Down	-1.34418	5.11577e-06	2.54452e-05
PAIP1	ENSG00000172239	Q9H074	Down	-1.34388	2.91597e-12	4.08679e-11
PSMC6	ENSG00000100519	P62333	Down	-1.34386	6.87637e-24	4.53274e-22
RP4-598P13.1	ENSG00000248458		Down	-1.34379	0.000379132	0.00131211
SNRPG	ENSG00000143977	P62308	Down	-1.34373	3.03995e-08	2.21434e-07
GBE1	ENSG00000114480	Q04446	Down	-1.34347	2.13162e-09	1.89852e-08
EDEM3	ENSG00000116406	Q9BZQ6	Down	-1.34346	3.64928e-13	5.87262e-12
PPT1	ENSG00000131238	P50897	Down	-1.34343	3.09377e-12	4.3133e-11
LOX	ENSG00000113083	P28300	Down	-1.34221	3.93578e-14	7.41248e-13
YPEL5	ENSG00000119801	P62699	Down	-1.34124	6.14333e-12	8.17543e-11
SDHAF3	ENSG00000196636	Q9NRP4	Down	-1.34071	0.000937982	0.00298804
CDC42SE2	ENSG00000158985	Q9NRR3	Down	-1.34061	4.44689e-07	2.67482e-06
TVP23B	ENSG00000171928	Q9NYZ1	Down	-1.34044	5.22087e-07	3.10534e-06
WTAP	ENSG00000146457	Q15007	Down	-1.33989	4.13993e-18	1.38928e-16
SEC61B	ENSG00000106803	P60468	Down	-1.33957	4.31867e-08	3.06212e-07
SGK1	ENSG00000118515	O00141	Down	-1.33909	1.64957e-13	2.79518e-12
PDGFC	ENSG00000145431	Q9NRA1	Down	-1.33822	2.44413e-12	3.46394e-11
DARS	ENSG00000115866	P14868	Down	-1.33814	2.75957e-18	9.44554e-17
NUP37	ENSG00000075188	Q8NFH4	Down	-1.33779	5.40991e-15	1.17898e-13
HBS1L	ENSG00000112339	Q9Y450	Down	-1.33648	5.22059e-17	1.51284e-15
TEFM	ENSG00000172171	Q96QE5	Down	-1.33563	3.1545e-06	1.63088e-05
PSMB6	ENSG00000142507	P28072	Down	-1.33555	1.49461e-15	3.579e-14
FEM1C	ENSG00000145780	Q96JP0	Down	-1.33523	6.86755e-10	6.64436e-09
EXOC5	ENSG00000070367	O00471	Down	-1.33507	1.01741e-18	3.67093e-17
TAPT1	ENSG00000169762	Q6NXT6	Down	-1.33365	2.4603e-07	1.5377e-06
F2RL1	ENSG00000164251	P55085	Down	-1.33271	9.10596e-07	5.19839e-06
MILR1	ENSG00000271605	Q7Z6M3	Down	-1.33257	3.75628e-05	0.000159689
NIPSNAP3A	ENSG00000136783		Down	-1.33183	7.03628e-09	5.68063e-08
NCAPG	ENSG00000109805	Q9BPX3	Down	-1.33178	1.17224e-15	2.84683e-14
HIST1H2AE	ENSG00000277075	P04908	Down	-1.33153	1.28199e-11	1.6147e-10
ATP11C	ENSG00000101974	Q8NB49	Down	-1.33113	1.58985e-05	7.23419e-05
ATP6AP2	ENSG00000182220	O75787	Down	-1.33036	5.44689e-08	3.7981e-07
TRMT5	ENSG00000126814	Q32P41	Down	-1.32999	5.48177e-12	7.33981e-11
AC000123.3	ENSG00000279265		Down	-1.32978	0.00323577	0.00908273
TCEB2	ENSG00000103363	Q15370	Down	-1.32888	1.4143e-11	1.77021e-10
SCAF8	ENSG00000213079	Q9UPN6	Down	-1.32876	2.79892e-22	1.5403e-20
SLC5A3	ENSG00000198743	P53794	Down	-1.32744	2.42182e-08	1.79128e-07
C7orf55	ENSG00000164898	Q96HJ9	Down	-1.32603	4.87789e-05	0.000203371
CH17-472G23.2	ENSG00000223804		Down	-1.32565	0.00065345	0.00215547
UBE2C	ENSG00000175063	O00762	Down	-1.3256	7.77002e-17	2.20111e-15
BLOC1S2	ENSG00000196072	Q6QNY1	Down	-1.32489	2.33625e-12	3.31889e-11
RARB	ENSG00000077092	P10826	Down	-1.32465	5.50308e-05	0.000226952
ABI3BP	ENSG00000154175	Q7Z7G0	Down	-1.32463	1.88285e-05	8.48557e-05
MINPP1	ENSG00000107789	Q9UNW1	Down	-1.32444	1.32178e-09	1.22357e-08
AC093616.4	ENSG00000234231		Down	-1.32378	0.000115073	0.000444975
COPS4	ENSG00000138663	Q9BT78	Down	-1.32378	7.55246e-12	9.91865e-11
CDKN2AIPNL	ENSG00000237190		Down	-1.32377	1.2585e-08	9.766e-08
PALM2-AKAP2	ENSG00000157654	C9JA33	Down	-1.32363	3.96771e-09	3.34509e-08
RP11-620J15.3	ENSG00000257698		Down	-1.32356	0.000213953	0.000783633
CCDC53	ENSG00000120860	Q9Y3C0	Down	-1.32343	3.13546e-05	0.000135456
TMBIM4	ENSG00000155957	Q9HC24	Down	-1.32333	0.000420225	0.00143877
PTPN12	ENSG00000127947	Q05209	Down	-1.32293	3.13881e-22	1.71555e-20
CEPT1	ENSG00000134255	Q9Y6K0	Down	-1.32276	3.67312e-10	3.7297e-09
ACTL8	ENSG00000117148	Q9H568	Down	-1.32214	6.24569e-15	1.34403e-13
FKBP7	ENSG00000079150	Q9Y680	Down	-1.32211	0.00250145	0.00720873
DPY19L4	ENSG00000156162	Q7Z388	Down	-1.32107	2.14078e-08	1.5972e-07
RP3-368A4.6	ENSG00000271533		Down	-1.32082	0.00160192	0.00482384
CASC5	ENSG00000137812	Q8NG31	Down	-1.31933	1.18967e-16	3.28858e-15
PSMA5	ENSG00000143106	P28066	Down	-1.31918	7.20191e-14	1.30025e-12
BORA	ENSG00000136122	Q6PGQ7	Down	-1.31807	1.29013e-05	5.97365e-05
RLIM	ENSG00000131263	Q9NVW2	Down	-1.31744	7.34579e-20	3.02324e-18
RAP1B	ENSG00000127314	P61224	Down	-1.31715	1.67719e-14	3.38456e-13
CETN2	ENSG00000147400	P41208	Down	-1.31667	1.33463e-10	1.45759e-09
RYBP	ENSG00000163602	Q8N488	Down	-1.31605	2.88305e-09	2.50365e-08
HACD1	ENSG00000165996	B0YJ81	Down	-1.31433	0.000884229	0.00283487
ZBTB8OS	ENSG00000176261	Q8IWT0	Down	-1.31415	6.64506e-07	3.87747e-06
LINC01116	ENSG00000163364		Down	-1.31281	5.83498e-08	4.04871e-07
CLCN3	ENSG00000109572	P51790	Down	-1.31275	5.10763e-09	4.22013e-08
SELK	ENSG00000113811	Q9Y6D0	Down	-1.31268	3.49654e-05	0.000149707
RP11-44F14.2	ENSG00000261804		Down	-1.31209	0.00225859	0.00657677
POLB	ENSG00000070501	P06746	Down	-1.31175	1.1292e-07	7.50734e-07
ATRAID	ENSG00000138085	Q6UW56	Down	-1.31153	6.99624e-08	4.79745e-07
TNFAIP8	ENSG00000145779	O95379	Down	-1.31123	5.06859e-09	4.18931e-08
TUBA3C	ENSG00000198033	P0DPH7	Down	-1.31067	2.68238e-15	6.15896e-14
DSG2	ENSG00000046604	Q14126	Down	-1.31059	2.44862e-07	1.5308e-06
EEA1	ENSG00000102189	Q15075	Down	-1.31038	2.06397e-12	2.95659e-11
TTC30A	ENSG00000197557	Q86WT1	Down	-1.30997	0.000389939	0.00134505
SLCO1B3	ENSG00000111700	Q9NPD5	Down	-1.30994	4.68906e-06	2.34787e-05
KCTD6	ENSG00000168301	Q8NC69	Down	-1.30972	2.94677e-05	0.000128158
PPID	ENSG00000171497	Q08752	Down	-1.30965	1.26132e-08	9.77929e-08
C14orf166	ENSG00000087302	Q9Y224	Down	-1.30936	1.10257e-10	1.21856e-09
SNAPC1	ENSG00000023608	Q16533	Down	-1.30838	3.28497e-16	8.54876e-15
HFE	ENSG00000010704	Q30201	Down	-1.30659	3.71886e-05	0.000158266
TSPAN3	ENSG00000140391	O60637	Down	-1.3063	1.15494e-10	1.2741e-09
FEM1B	ENSG00000169018	Q9UK73	Down	-1.30605	9.12921e-11	1.01977e-09
CCPG1	ENSG00000260916	Q9ULG6	Down	-1.30596	1.19399e-07	7.90103e-07
XRN2	ENSG00000088930	Q9H0D6	Down	-1.30538	6.59323e-35	1.36378e-32
ACSL3	ENSG00000123983	O95573	Down	-1.30526	1.3555e-09	1.25165e-08
TMX1	ENSG00000139921	Q9H3N1	Down	-1.30509	3.04293e-20	1.32508e-18
DNAL1	ENSG00000119661	Q4LDG9	Down	-1.30485	0.000111929	0.000433726
TMEM245	ENSG00000106771	Q9H330	Down	-1.30383	2.94792e-11	3.55439e-10
TMEM230	ENSG00000089063	Q96A57	Down	-1.30359	1.33828e-09	1.23707e-08
PTPRG-AS1	ENSG00000241472		Down	-1.30284	0.00266402	0.00762747
ASCC3	ENSG00000112249	Q8N3C0	Down	-1.3018	2.09472e-17	6.41081e-16
C5orf51	ENSG00000205765	A6NDU8	Down	-1.3014	1.02622e-06	5.79093e-06
RPL9P9	ENSG00000237550	P32969	Down	-1.29977	1.68702e-22	9.66069e-21
GLRX	ENSG00000173221	P35754	Down	-1.29912	2.54872e-07	1.59089e-06
PSMD14	ENSG00000115233	O00487	Down	-1.29905	6.57476e-17	1.87467e-15
NDUFAB1	ENSG00000004779	O14561	Down	-1.29799	3.90882e-15	8.77346e-14
RPS7	ENSG00000171863	P62081	Down	-1.29756	7.16922e-14	1.29532e-12
C8orf59	ENSG00000176731	Q8N0T1	Down	-1.2975	9.42807e-06	4.47246e-05
AC083899.3	ENSG00000204745		Down	-1.29694	0.000337465	0.00118137
HECA	ENSG00000112406	Q9UBI9	Down	-1.2967	8.60048e-15	1.82297e-13
DCBLD1	ENSG00000164465		Down	-1.29654	1.84943e-08	1.39457e-07
ASUN	ENSG00000064102	Q9NVM9	Down	-1.29637	1.88993e-18	6.59112e-17
RDH11	ENSG00000072042	Q8TC12	Down	-1.29562	2.34375e-12	3.32757e-11
FTH1	ENSG00000167996	P02794	Down	-1.2943	3.16799e-15	7.17779e-14
PRSS23	ENSG00000150687	O95084	Down	-1.29351	3.50133e-16	9.07018e-15
ACADS	ENSG00000122971	P16219	Down	-1.29335	0.000467003	0.00158356
ZNF185	ENSG00000147394		Down	-1.29329	3.87037e-21	1.86948e-19
APMAP	ENSG00000101474	Q9HDC9	Down	-1.29309	8.58978e-11	9.65355e-10
PRR11	ENSG00000068489	Q96HE9	Down	-1.29254	1.48114e-08	1.1365e-07
MIR4458HG	ENSG00000247516		Down	-1.29176	0.000145497	0.000549685
NUCKS1	ENSG00000069275	Q9H1E3	Down	-1.29172	1.05854e-14	2.21822e-13
ATP5C1	ENSG00000165629	P36542	Down	-1.29031	9.61662e-12	1.24188e-10
PANK3	ENSG00000120137	Q9H999	Down	-1.28942	6.8496e-06	3.32893e-05
NDUFA3	ENSG00000170906	O95167	Down	-1.28937	3.64266e-08	2.61369e-07
SRGN	ENSG00000122862	P10124	Down	-1.28875	2.39866e-08	1.77689e-07
VDAC1	ENSG00000213585	P21796	Down	-1.28822	3.65786e-26	3.1013e-24
LINC00895	ENSG00000281548		Down	-1.28571	0.00296072	0.00840107
RPL7	ENSG00000147604	P18124	Down	-1.28556	1.75813e-17	5.47853e-16
TYW3	ENSG00000162623	Q6IPR3	Down	-1.28501	4.92517e-12	6.65397e-11
LYRM1	ENSG00000102897		Down	-1.28408	9.65515e-07	5.48321e-06
POT1	ENSG00000128513	Q9NUX5	Down	-1.28384	1.8997e-06	1.02018e-05
ABI1	ENSG00000136754	Q8IZP0	Down	-1.28362	2.14835e-09	1.91271e-08
MPV17L	ENSG00000156968	Q2QL34	Down	-1.2828	0.000230603	0.000839237
CENPH	ENSG00000153044	Q9H3R5	Down	-1.28199	3.31527e-11	3.96346e-10
ZZZ3	ENSG00000036549	Q8IYH5	Down	-1.28169	3.68896e-14	7.0026e-13
CCDC122	ENSG00000151773		Down	-1.28163	2.68481e-05	0.000117661
ASF1A	ENSG00000111875	Q9Y294	Down	-1.28032	1.25096e-07	8.25056e-07
TUBB3	ENSG00000258947	Q13509	Down	-1.28026	1.7302e-18	6.06051e-17
PRDX1	ENSG00000117450	Q06830	Down	-1.27968	9.36299e-15	1.97239e-13
PGM2	ENSG00000169299	Q96G03	Down	-1.27903	9.76622e-30	1.2017e-27
ATG10	ENSG00000152348	Q9H0Y0	Down	-1.27872	0.000165922	0.000620182
TMEM106C	ENSG00000134291	Q9BVX2	Down	-1.27843	4.3037e-11	5.06936e-10
NUBPL	ENSG00000151413	Q8TB37	Down	-1.27843	9.31162e-06	4.42072e-05
FSTL1	ENSG00000163430	Q12841	Down	-1.27839	5.8724e-17	1.68342e-15
DHX29	ENSG00000067248	Q7Z478	Down	-1.27834	1.98666e-14	3.92329e-13
HMGCS1	ENSG00000112972	Q01581	Down	-1.27785	1.51984e-21	7.69347e-20
DTX3L	ENSG00000163840	Q8TDB6	Down	-1.27724	6.60367e-10	6.40196e-09
SDCBP	ENSG00000137575	O00560	Down	-1.27663	3.67672e-13	5.91282e-12
POP4	ENSG00000105171	O95707	Down	-1.27637	2.88096e-10	2.96423e-09
TOMM20	ENSG00000173726	Q15388	Down	-1.27536	6.61734e-12	8.76734e-11
CROT	ENSG00000005469	Q9UKG9	Down	-1.27534	3.22746e-06	1.66609e-05
BZW1	ENSG00000082153	Q7L1Q6	Down	-1.27526	3.91825e-14	7.39107e-13
KLHL5	ENSG00000109790	Q96PQ7	Down	-1.27521	1.53025e-15	3.65704e-14
TMED8	ENSG00000100580		Down	-1.27507	5.80431e-10	5.69373e-09
OMA1	ENSG00000162600	Q96E52	Down	-1.27499	0.00066089	0.00217732
NT5DC1	ENSG00000178425		Down	-1.27456	2.70626e-07	1.68267e-06
RHNO1	ENSG00000171792	Q9BSD3	Down	-1.27455	3.01477e-12	4.2154e-11
SLC35A3	ENSG00000117620	Q9Y2D2	Down	-1.27447	7.68236e-07	4.44491e-06
THOC7	ENSG00000163634	Q6I9Y2	Down	-1.27442	1.33959e-10	1.46233e-09
PDIA3	ENSG00000167004	P30101	Down	-1.27426	4.85158e-26	4.07024e-24
STS	ENSG00000101846		Down	-1.27394	6.66013e-07	3.88446e-06
SPPL2A	ENSG00000138600	Q8TCT8	Down	-1.27392	3.61594e-06	1.84952e-05
UBE2D1	ENSG00000072401	P51668	Down	-1.2735	7.28843e-06	3.52525e-05
SLC17A5	ENSG00000119899	Q9NRA2	Down	-1.27276	7.77043e-05	0.000310739
SERINC3	ENSG00000132824	Q13530	Down	-1.27268	7.55602e-07	4.37604e-06
TBP	ENSG00000112592	P20226	Down	-1.27254	1.40676e-06	7.7275e-06
RNF217	ENSG00000146373	Q8TC41	Down	-1.27243	9.12563e-08	6.15057e-07
PHACTR2	ENSG00000112419	O75167	Down	-1.27221	3.46497e-12	4.8057e-11
NRIP1	ENSG00000180530	P48552	Down	-1.272	1.19012e-11	1.5069e-10
ACP1	ENSG00000143727	P24666	Down	-1.27164	1.77704e-16	4.78544e-15
MTMR6	ENSG00000139505	Q9Y217	Down	-1.27158	4.73522e-13	7.49946e-12
INSIG2	ENSG00000125629	Q9Y5U4	Down	-1.27039	1.7099e-07	1.09846e-06
SRI	ENSG00000075142	P30626	Down	-1.26994	1.69476e-13	2.86973e-12
LURAP1L	ENSG00000153714	Q8IV03	Down	-1.2697	2.32409e-09	2.05621e-08
TMEM254	ENSG00000133678		Down	-1.2692	0.000293038	0.00104351
STRADB	ENSG00000082146	Q9C0K7	Down	-1.26914	7.25863e-07	4.215e-06
ACYP1	ENSG00000119640	P07311	Down	-1.26889	9.48421e-05	0.000373056
SMIM15	ENSG00000188725		Down	-1.2674	1.42293e-17	4.46881e-16
CHURC1	ENSG00000258289	Q8WUH1	Down	-1.26734	1.12079e-10	1.23757e-09
HIST1H1E	ENSG00000168298	P10412	Down	-1.26717	3.71263e-22	2.0154e-20
SS18	ENSG00000141380	Q15532	Down	-1.26712	5.60921e-08	3.90335e-07
HSPB11	ENSG00000081870	Q9Y547	Down	-1.26605	7.96344e-08	5.40675e-07
TMSB10	ENSG00000034510	P63313	Down	-1.26567	1.14266e-16	3.16595e-15
CLIC4	ENSG00000169504	Q9Y696	Down	-1.26544	4.97562e-19	1.84806e-17
IFI27	ENSG00000165949	P40305	Down	-1.26538	0.00107842	0.00338997
LNX2	ENSG00000139517	Q8N448	Down	-1.2649	4.35369e-11	5.12071e-10
SMC2	ENSG00000136824	O95347	Down	-1.26469	6.59355e-31	8.7892e-29
CCT8	ENSG00000156261	P50990	Down	-1.26456	1.56005e-25	1.23538e-23
ZWILCH	ENSG00000174442	Q9H900	Down	-1.26371	1.42388e-07	9.28134e-07
TADA1	ENSG00000152382	Q96BN2	Down	-1.26362	8.21501e-07	4.73029e-06
CFAP57	ENSG00000243710		Down	-1.26214	0.00346619	0.00965272
PRDX4	ENSG00000123131	Q13162	Down	-1.26207	1.12778e-11	1.4363e-10
COPS5	ENSG00000121022	Q92905	Down	-1.26205	2.17283e-18	7.53393e-17
SUZ12	ENSG00000178691	Q15022	Down	-1.26161	1.28906e-12	1.91396e-11
MYL6	ENSG00000092841	P60660	Down	-1.26115	1.27814e-29	1.54109e-27
CPE	ENSG00000109472	P16870	Down	-1.26112	0.00192357	0.00568931
AFTPH	ENSG00000119844	Q6ULP2	Down	-1.26044	3.11626e-13	5.07614e-12
CNN3	ENSG00000117519	Q15417	Down	-1.26006	6.33099e-17	1.81056e-15
ESD	ENSG00000139684	P10768	Down	-1.26004	4.67536e-12	6.33789e-11
SHOC2	ENSG00000108061	Q9UQ13	Down	-1.25895	1.16642e-06	6.51319e-06
APOL6	ENSG00000221963	Q9BWW8	Down	-1.25864	3.36846e-09	2.8855e-08
MDH1	ENSG00000014641	P40925	Down	-1.25831	5.23846e-16	1.32307e-14
RP11-1020A11.2	ENSG00000269982		Down	-1.25713	0.000439068	0.00149666
CEP162	ENSG00000135315	Q5TB80	Down	-1.25709	1.12494e-05	5.26828e-05
GDI2	ENSG00000057608	P50395	Down	-1.25652	4.92825e-25	3.68375e-23
NECAB1	ENSG00000123119	Q8N987	Down	-1.25633	0.00211781	0.00621055
GRSF1	ENSG00000132463	Q12849	Down	-1.25624	7.24469e-28	7.39699e-26
TRIAP1	ENSG00000170855	O43715	Down	-1.25619	1.65389e-10	1.78032e-09
SNU13	ENSG00000100138	P55769	Down	-1.256	1.88955e-12	2.72955e-11
BEX1	ENSG00000133169	Q9HBH7	Down	-1.25493	4.87116e-06	2.43396e-05
MYO6	ENSG00000196586	Q9UM54	Down	-1.25415	4.25723e-21	2.04296e-19
RMI1	ENSG00000178966	Q9H9A7	Down	-1.25414	4.73081e-08	3.33758e-07
SENP6	ENSG00000112701	Q9GZR1	Down	-1.25394	1.27224e-19	5.06239e-18
SNHG4	ENSG00000281398		Down	-1.25386	7.00868e-08	4.80338e-07
BCYRN1	ENSG00000236824		Down	-1.25375	5.21652e-13	8.18073e-12
CCBL2	ENSG00000137944	Q6YP21	Down	-1.2537	1.2667e-06	7.0241e-06
RPL41	ENSG00000229117	P62945	Down	-1.25346	2.4025e-17	7.27847e-16
CTR9	ENSG00000198730	Q6PD62	Down	-1.2533	2.68006e-16	7.0279e-15
RNF146	ENSG00000118518	Q9NTX7	Down	-1.25329	9.44002e-10	8.91748e-09
IKBIP	ENSG00000166130	Q70UQ0	Down	-1.2531	2.59257e-15	5.96987e-14
RP11-138A9.1	ENSG00000271204		Down	-1.25308	9.69711e-05	0.000381118
NSA2	ENSG00000164346	O95478	Down	-1.25198	4.88878e-12	6.61226e-11
DUOX2	ENSG00000140279	Q9NRD8	Down	-1.25134	0.00302777	0.00856399
MMADHC	ENSG00000168288	Q9H3L0	Down	-1.25047	5.68509e-15	1.23112e-13
FASTKD2	ENSG00000118246	Q9NYY8	Down	-1.25002	1.75893e-09	1.59319e-08
RELL1	ENSG00000181826	Q8IUW5	Down	-1.24997	6.31928e-09	5.14506e-08
AC008985.1	ENSG00000278999		Down	-1.24964	2.14194e-05	9.54741e-05
LINC00624	ENSG00000278811		Down	-1.24963	0.0013839	0.00422621
PNPT1	ENSG00000138035	Q8TCS8	Down	-1.2482	4.92947e-18	1.63367e-16
CCP110	ENSG00000103540	O43303	Down	-1.24804	2.90621e-11	3.50762e-10
RAB5A	ENSG00000144566	P20339	Down	-1.24691	3.50423e-16	9.07018e-15
GOLGA7	ENSG00000147533	Q7Z5G4	Down	-1.24648	2.74091e-08	2.0081e-07
TIMM17B	ENSG00000126768	O60830	Down	-1.24628	3.72746e-12	5.12824e-11
PREP	ENSG00000085377	P48147	Down	-1.24628	6.87985e-14	1.24397e-12
DNAJC3	ENSG00000102580	Q13217	Down	-1.24598	7.46409e-10	7.17809e-09
ATP6V1E1	ENSG00000131100	P36543	Down	-1.2456	8.10064e-19	2.94942e-17
PET100	ENSG00000229833	P0DJ07	Down	-1.2451	4.46988e-06	2.24938e-05
REPS1	ENSG00000135597	Q96D71	Down	-1.24465	3.12742e-17	9.32167e-16
SCARA3	ENSG00000168077	Q6AZY7	Down	-1.24447	1.87025e-15	4.40814e-14
LINC00294	ENSG00000280798		Down	-1.2433	3.30512e-09	2.83529e-08
GNAI1	ENSG00000127955	P63096	Down	-1.24307	2.26509e-08	1.68314e-07
SEP15	ENSG00000183291	O60613	Down	-1.24293	1.73852e-07	1.11505e-06
EXTL2	ENSG00000162694	Q9UBQ6	Down	-1.24285	2.79916e-06	1.45721e-05
LYRM5	ENSG00000205707	Q6IPR1	Down	-1.24224	0.00101435	0.00320789
TTC9	ENSG00000133985	Q92623	Down	-1.24141	0.00220269	0.00643038
SMIM3	ENSG00000256235		Down	-1.24054	0.00219865	0.00642094
ATP6V1C1	ENSG00000155097	P21283	Down	-1.2403	7.69302e-10	7.36284e-09
CCNY	ENSG00000108100	Q8ND76	Down	-1.23916	2.67097e-17	8.04106e-16
RBMX	ENSG00000147274	P38159	Down	-1.23858	2.56843e-18	8.82908e-17
FBN1	ENSG00000166147	P35555	Down	-1.23822	5.94818e-07	3.50407e-06
MYCBP	ENSG00000214114	Q99417	Down	-1.23807	2.58858e-05	0.000113735
AKR1B15	ENSG00000227471	C9JRZ8	Down	-1.23788	0.0012336	0.00381972
ZBED8	ENSG00000221886		Down	-1.23741	7.96696e-05	0.000317963
RP11-57H14.4	ENSG00000260917		Down	-1.23697	8.07009e-05	0.000321597
EIF4E3	ENSG00000163412	Q8N5X7	Down	-1.23693	0.00111554	0.00349339
MICU2	ENSG00000165487	Q8IYU8	Down	-1.23662	4.54967e-15	1.00613e-13
USP1	ENSG00000162607	O94782	Down	-1.23612	6.05296e-19	2.22412e-17
SMU1	ENSG00000122692	Q2TAY7	Down	-1.23597	5.11763e-17	1.4902e-15
CCZ1	ENSG00000122674	P86791	Down	-1.2358	2.54483e-12	3.5918e-11
AHSA1	ENSG00000100591	O95433	Down	-1.23569	3.52089e-14	6.72079e-13
NDUFAF2	ENSG00000164182	Q8N183	Down	-1.23521	1.26059e-09	1.16929e-08
TMEM47	ENSG00000147027	Q9BQJ4	Down	-1.23487	0.000102074	0.000399017
NCOA4	ENSG00000266412	Q13772	Down	-1.23474	3.20884e-18	1.08901e-16
PTCHD1	ENSG00000165186	Q96NR3	Down	-1.23433	0.000177087	0.000658765
IGF2R	ENSG00000197081	P11717	Down	-1.23368	1.2066e-10	1.32681e-09
RP6-91H8.5	ENSG00000269945		Down	-1.23359	0.000258016	0.000929416
VAMP3	ENSG00000049245	Q15836	Down	-1.23302	6.02677e-09	4.93032e-08
UFSP2	ENSG00000109775	Q9NUQ7	Down	-1.23257	1.49509e-05	6.8382e-05
NAA38	ENSG00000183011	Q9BRA0	Down	-1.23256	7.30571e-09	5.87837e-08
GDE1	ENSG00000006007	Q9NZC3	Down	-1.23206	3.49873e-09	2.99068e-08
INAFM2	ENSG00000259330		Down	-1.2319	0.0013908	0.00424405
SLC16A1	ENSG00000155380	P53985	Down	-1.23162	2.05029e-08	1.53541e-07
OXR1	ENSG00000164830	Q8N573	Down	-1.23141	4.49215e-15	9.97083e-14
TIMP3	ENSG00000100234	P35625	Down	-1.23132	2.7063e-06	1.41378e-05
KIF5B	ENSG00000170759	P33176	Down	-1.23123	1.07891e-36	2.75396e-34
BTF3L4P2	ENSG00000213189		Down	-1.23092	0.000192766	0.000712999
DMRTA1	ENSG00000176399	Q5VZB9	Down	-1.23068	1.97576e-05	8.85935e-05
PSENEN	ENSG00000205155	Q9NZ42	Down	-1.22932	0.000395036	0.0013597
NRBF2	ENSG00000148572	Q96F24	Down	-1.22832	2.4277e-09	2.13762e-08
SAMD5	ENSG00000203727		Down	-1.22813	0.00321534	0.00903171
RPL32	ENSG00000144713	P62910	Down	-1.22755	7.18869e-11	8.1863e-10
PHF3	ENSG00000118482	Q92576	Down	-1.22717	4.54466e-25	3.41832e-23
ATP6V1A	ENSG00000114573	P38606	Down	-1.22556	3.53825e-12	4.89037e-11
PSMD9	ENSG00000110801	O00233	Down	-1.22539	2.93777e-08	2.14382e-07
EFCAB14	ENSG00000159658		Down	-1.22504	5.29133e-09	4.36439e-08
ATP1B1	ENSG00000143153	P05026	Down	-1.22448	6.23617e-18	2.03579e-16
DENND6A	ENSG00000174839	Q8IWF6	Down	-1.22426	0.000614708	0.00203682
TXNDC17	ENSG00000129235	Q9BRA2	Down	-1.22419	5.35439e-09	4.41337e-08
MYEOV2	ENSG00000172428	Q8WXC6	Down	-1.22387	1.49405e-07	9.69397e-07
RAN	ENSG00000132341	P62826	Down	-1.22376	1.94465e-17	6.00515e-16
SAMHD1	ENSG00000101347	Q9Y3Z3	Down	-1.22291	2.06532e-09	1.84495e-08
AZI2	ENSG00000163512	Q9H6S1	Down	-1.22154	9.21682e-14	1.62729e-12
SLC25A46	ENSG00000164209	Q96AG3	Down	-1.22025	1.53826e-11	1.91635e-10
PREPL	ENSG00000138078	Q4J6C6	Down	-1.2197	1.0391e-09	9.73911e-09
GCSH	ENSG00000140905	P23434	Down	-1.21947	1.80732e-09	1.63272e-08
CYB5B	ENSG00000103018	O43169	Down	-1.21939	1.77747e-12	2.58007e-11
HCCS	ENSG00000004961	P53701	Down	-1.21852	5.17374e-10	5.11912e-09
GTF2B	ENSG00000137947	Q00403	Down	-1.21811	1.35754e-11	1.70538e-10
MRPL47	ENSG00000136522	Q9HD33	Down	-1.21792	9.11992e-11	1.01968e-09
TMEM184C	ENSG00000164168	Q9NVA4	Down	-1.21688	2.5241e-07	1.57594e-06
MED7	ENSG00000155868	O43513	Down	-1.21653	7.86931e-08	5.35042e-07
VANGL1	ENSG00000173218	Q8TAA9	Down	-1.21635	5.07428e-13	7.96286e-12
APOO	ENSG00000184831	Q9BUR5	Down	-1.21499	0.000283354	0.00101188
WDR76	ENSG00000092470	Q9H967	Down	-1.21474	3.79596e-08	2.71557e-07
RP11-345J4.5	ENSG00000261740		Down	-1.2146	9.21822e-09	7.32403e-08
ARMCX1	ENSG00000126947	Q9P291	Down	-1.21455	1.05182e-12	1.57931e-11
TRMT1L	ENSG00000121486	Q7Z2T5	Down	-1.21327	1.59788e-05	7.26676e-05
ACER3	ENSG00000078124	Q9NUN7	Down	-1.2131	0.000220367	0.000804916
SLC25A3	ENSG00000075415	Q00325	Down	-1.21283	2.66946e-25	2.07958e-23
EML1	ENSG00000066629	O00423	Down	-1.21215	0.000208119	0.000764016
PHTF2	ENSG00000006576		Down	-1.212	9.43266e-09	7.48189e-08
SPRYD4	ENSG00000176422	Q8WW59	Down	-1.21186	1.79075e-12	2.59622e-11
PCGF5	ENSG00000180628	Q86SE9	Down	-1.21163	2.65375e-11	3.21423e-10
UBE2D2	ENSG00000131508	P62837	Down	-1.2116	4.50125e-18	1.50422e-16
THAP1	ENSG00000131931	Q9NVV9	Down	-1.21156	0.000576142	0.00191981
PLOD2	ENSG00000152952	O00469	Down	-1.21132	2.39611e-15	5.53875e-14
DERL1	ENSG00000136986	Q9BUN8	Down	-1.21087	4.15744e-08	2.95917e-07
TAF13	ENSG00000197780	Q15543	Down	-1.21021	1.0477e-08	8.25569e-08
CPEB2	ENSG00000137449	Q7Z5Q1	Down	-1.21014	1.03918e-08	8.1912e-08
MIR100HG	ENSG00000255090		Down	-1.20993	0.000203227	0.000747774
PAG1	ENSG00000076641	Q9NWQ8	Down	-1.20966	1.44586e-05	6.62819e-05
DRAM2	ENSG00000156171	Q6UX65	Down	-1.20956	0.00011055	0.000428659
TMEM209	ENSG00000146842		Down	-1.20944	5.87983e-10	5.7584e-09
RRAGC	ENSG00000116954	Q9HB90	Down	-1.20918	1.71696e-12	2.4998e-11
LRP11	ENSG00000120256	Q86VZ4	Down	-1.20884	3.96046e-06	2.01031e-05
TOR1AIP2	ENSG00000169905	Q8NFQ8	Down	-1.2087	1.0437e-11	1.33775e-10
EPRS	ENSG00000136628	P07814	Down	-1.20832	2.17591e-22	1.21983e-20
UBQLN1	ENSG00000135018	Q9UMX0	Down	-1.20797	5.39961e-15	1.1778e-13
SNHG3	ENSG00000242125		Down	-1.20743	4.33826e-06	2.18911e-05
VDAC3	ENSG00000078668	Q9Y277	Down	-1.20719	1.17699e-13	2.04009e-12
SNX9	ENSG00000130340	Q9Y5X1	Down	-1.20675	2.80794e-17	8.4112e-16
C19orf70	ENSG00000174917	Q5XKP0	Down	-1.20674	1.35481e-08	1.04558e-07
STK17B	ENSG00000081320	O94768	Down	-1.20669	8.42108e-10	8.01807e-09
C1orf198	ENSG00000119280		Down	-1.20664	1.00139e-11	1.28972e-10
ADAT2	ENSG00000189007	Q7Z6V5	Down	-1.20646	2.11881e-10	2.24255e-09
RPL27	ENSG00000131469	P61353	Down	-1.20618	3.69176e-13	5.92906e-12
CCT5	ENSG00000150753	P48643	Down	-1.20609	2.16588e-31	3.07504e-29
GSTP1	ENSG00000084207	P09211	Down	-1.20583	5.56588e-11	6.43603e-10
RPS26	ENSG00000197728	P62854	Down	-1.20582	9.71075e-16	2.38729e-14
ZNF184	ENSG00000096654	Q99676	Down	-1.20519	0.000101937	0.000398546
ZNHIT3	ENSG00000273611	Q15649	Down	-1.20454	4.31337e-08	3.05927e-07
KITLG	ENSG00000049130	P21583	Down	-1.20426	1.14616e-05	5.36501e-05
RNF182	ENSG00000180537	Q8N6D2	Down	-1.20426	0.000162857	0.00060961
MLF1	ENSG00000178053	P58340	Down	-1.204	4.37925e-07	2.63678e-06
TCTN2	ENSG00000168778	Q96GX1	Down	-1.20375	3.09528e-05	0.000133889
VAPA	ENSG00000101558	Q9P0L0	Down	-1.20367	7.16127e-12	9.4307e-11
SLC16A2	ENSG00000147100	P36021	Down	-1.20355	5.63207e-05	0.000231913
RP11-121C2.2	ENSG00000259959		Down	-1.20338	6.36884e-05	0.000259932
PA2G4	ENSG00000170515	Q9UQ80	Down	-1.20325	2.6064e-32	4.19718e-30
ZFP37	ENSG00000136866	Q9Y6Q3	Down	-1.20305	0.00160256	0.00482518
ATP2B1	ENSG00000070961	P20020	Down	-1.20263	7.697e-14	1.38131e-12
TUBA1A	ENSG00000167552	Q71U36	Down	-1.20253	6.27964e-12	8.33834e-11
XRCC2	ENSG00000196584	O43543	Down	-1.20233	1.68707e-08	1.28263e-07
ABHD10	ENSG00000144827	Q9NUJ1	Down	-1.20207	1.72286e-09	1.56288e-08
ANAPC16	ENSG00000166295	Q96DE5	Down	-1.20165	8.58476e-12	1.11704e-10
C1orf56	ENSG00000143443	Q9BUN1	Down	-1.2014	0.0016662	0.00499611
LRRC58	ENSG00000163428		Down	-1.20129	5.28963e-17	1.52731e-15
PRPF40A	ENSG00000196504	O75400	Down	-1.2012	3.87932e-19	1.46123e-17
MED23	ENSG00000112282	Q9ULK4	Down	-1.20029	1.67814e-07	1.0795e-06
PSMA7	ENSG00000101182	O14818	Down	-1.20002	5.37829e-19	1.99293e-17
UBL7-AS1	ENSG00000247240		Down	-1.19924	6.74669e-05	0.000273862
B4GALNT2	ENSG00000167080	Q8NHY0	Down	-1.19847	9.2919e-05	0.000366031
RCHY1	ENSG00000163743	Q96PM5	Down	-1.19824	4.65488e-09	3.87675e-08
UGCG	ENSG00000148154	Q16739	Down	-1.19802	2.70534e-11	3.27342e-10
RAB30	ENSG00000137502	Q15771	Down	-1.19772	0.00111399	0.00349082
ZFYVE16	ENSG00000039319	Q7Z3T8	Down	-1.19722	1.87973e-06	1.01035e-05
MTFR2	ENSG00000146410	Q6P444	Down	-1.19671	0.000142519	0.00053971
LGR4	ENSG00000205213	Q9BXB1	Down	-1.19615	0.00032088	0.00113111
SUPT4H1	ENSG00000213246	P63272	Down	-1.19614	7.49252e-12	9.84532e-11
RALGPS2	ENSG00000116191	Q86X27	Down	-1.19506	1.85814e-05	8.38207e-05
KDELC1	ENSG00000134901	Q6UW63	Down	-1.19457	5.94548e-06	2.91849e-05
ACOX2	ENSG00000168306	Q99424	Down	-1.19425	5.37538e-06	2.66261e-05
RABIF	ENSG00000183155	P47224	Down	-1.19424	7.26577e-05	0.000292704
RAB18	ENSG00000099246	Q9NP72	Down	-1.19373	1.65122e-07	1.06389e-06
PTDSS1	ENSG00000156471	P48651	Down	-1.19367	3.80998e-09	3.22457e-08
ABCF2	ENSG00000033050		Down	-1.19343	2.35667e-13	3.91051e-12
OSGEPL1	ENSG00000128694	Q9H4B0	Down	-1.19296	0.000210453	0.000771877
TRAF3IP2	ENSG00000056972	O43734	Down	-1.19249	1.58467e-06	8.61606e-06
SLU7	ENSG00000164609	O95391	Down	-1.19193	5.57278e-14	1.02227e-12
TWSG1	ENSG00000128791	Q9GZX9	Down	-1.19179	1.06472e-06	5.98847e-06
NAA20	ENSG00000173418	P61599	Down	-1.19161	1.04833e-13	1.8347e-12
SKIL	ENSG00000136603	P12757	Down	-1.19111	8.38704e-11	9.44339e-10
TIMM10	ENSG00000134809	P62072	Down	-1.19095	2.67426e-09	2.33502e-08
GNG12	ENSG00000172380	Q9UBI6	Down	-1.19092	4.18637e-09	3.51094e-08
KIAA1841	ENSG00000162929	Q6NSI8	Down	-1.19087	0.00190676	0.00564357
CCT3	ENSG00000163468	P49368	Down	-1.19083	4.50035e-20	1.90108e-18
RAB14	ENSG00000119396	P61106	Down	-1.19054	6.75857e-11	7.71481e-10
IPO7	ENSG00000205339	O95373	Down	-1.19024	8.38332e-07	4.82141e-06
BRIX1	ENSG00000113460	Q8TDN6	Down	-1.19014	8.58801e-13	1.30336e-11
CASP6	ENSG00000138794	P55212	Down	-1.18975	0.000114298	0.000442263
MCUR1	ENSG00000050393	Q96AQ8	Down	-1.18959	4.51264e-11	5.28693e-10
RP5-1070A16.1	ENSG00000226053		Down	-1.18796	0.00274296	0.00782761
NDUFB10	ENSG00000140990	O96000	Down	-1.18762	1.21302e-14	2.51775e-13
C14orf142	ENSG00000170270	Q9BXV9	Down	-1.18755	6.10337e-07	3.58844e-06
RPGRIP1L	ENSG00000103494	Q68CZ1	Down	-1.18722	3.48739e-07	2.12971e-06
RARS	ENSG00000113643	P54136	Down	-1.187	2.19034e-16	5.85246e-15
ZNF431	ENSG00000196705	Q8TF32	Down	-1.18696	5.92063e-07	3.48869e-06
LIN7C	ENSG00000148943	Q9NUP9	Down	-1.1859	2.77556e-09	2.41468e-08
ARL2BP	ENSG00000102931	Q9Y2Y0	Down	-1.18581	1.58522e-09	1.44623e-08
PSMA4	ENSG00000041357	P25789	Down	-1.18562	9.23644e-09	7.33595e-08
CD46	ENSG00000117335	P15529	Down	-1.18528	5.47142e-07	3.24104e-06
C3orf70	ENSG00000187068	A6NLC5	Down	-1.18475	2.77648e-07	1.72141e-06
SRPRB	ENSG00000144867	Q9Y5M8	Down	-1.18434	2.9537e-13	4.83762e-12
MYPN	ENSG00000138347	Q86TC9	Down	-1.18408	1.4496e-06	7.94831e-06
DLGAP5	ENSG00000126787	Q15398	Down	-1.18401	1.47163e-15	3.52809e-14
NAGA	ENSG00000198951	P17050	Down	-1.1839	6.64624e-06	3.236e-05
ARHGAP29	ENSG00000137962	Q52LW3	Down	-1.18369	7.63665e-23	4.48005e-21
MFSD1	ENSG00000118855	Q9H3U5	Down	-1.1825	2.77032e-06	1.44314e-05
MAP3K5	ENSG00000197442	Q99683	Down	-1.18165	1.1193e-11	1.42702e-10
SLC33A1	ENSG00000169359	O00400	Down	-1.18137	3.13862e-08	2.27861e-07
HSPA8	ENSG00000109971	P11142	Down	-1.18118	5.19237e-24	3.48907e-22
FAM8A1	ENSG00000137414	Q9UBU6	Down	-1.18086	3.6235e-06	1.85299e-05
PPIL3	ENSG00000240344	Q9H2H8	Down	-1.18044	1.3102e-05	6.05837e-05
TUBE1	ENSG00000074935	Q9UJT0	Down	-1.17987	2.76227e-08	2.02313e-07
NDUFS6	ENSG00000145494	O75380	Down	-1.17934	1.58463e-14	3.214e-13
[truncated: 6,657 more rows]
