# Supplementary material for: Endogenous expression of inactive lysine deacetylases reveals deacetylation-dependent cellular mechanisms
Source: PLoS One. 2023 Sep 18;18(9):e0291779. doi: 10.1371/journal.pone.0291779 (PMC10506724; doi:10.1371/journal.pone.0291779)
Supplement: S5 Table — (XLSX) [file pone.0291779.s013.xlsx]

## Sheet: S5
Endogenous expression of inactive lysine deacetylases reveals deacetylation-dependent cellular mechanisms. Tasha B. Toro, Elena V. Skripnikova, Kiara E. Bornes, Kun Zhang, Terry J. Watt.
S5 Table. Significant GO terms identified by the less stringent method for all cell lines and treatments.
	Cell line/treatment:	6H216A	6H216A	6H216A	6H216A	6H611A	6H611A	6H611A	6H611A	8H143A	8H143A	8H143A	8H143A	6KD	6KD	6KD	6KD	8KO	8KO	8KO	8KO	WT tubastatin	WT tubastatin	WT tubastatin	WT tubastatin	WT PCI-34051	WT PCI-34051	WT PCI-34051	WT PCI-34051
	Direction of gene expression changes:	up	up	down	down	up	up	down	down	up	up	down	down	up	up	down	down	up	up	down	down	up	up	down	down	up	up	down	down
GO ID	GO term	p value	adj p value	p value	adj p value	p value	adj p value	p value	adj p value	p value	adj p value	p value	adj p value	p value	adj p value	p value	adj p value	p value	adj p value	p value	adj p value	p value	adj p value	p value	adj p value	p value	adj p value	p value	adj p value
GO:0000018	regulation of DNA recombination																							2.68875e-06	0.000113884			1.97886e-05	0.000657156
GO:0000045	autophagosome assembly																					0.000366034	0.0076972			0.000215005	0.00472818
GO:0000056	ribosomal small subunit export from nucleus																							0.000390508	0.00938246
GO:0000070	mitotic sister chromatid segregation							0.000264	0.0095			2.6e-05	0.00108											1.55649e-08	1.08387e-06			6.98865e-14	8.49841e-12
GO:0000075	cell cycle checkpoint signaling							0.000239	0.00875			0.000165	0.00562											4.07617e-12	5.4908e-10			1.9926e-16	3.5057e-14
GO:0000076	DNA replication checkpoint signaling																							0.000337959	0.00833938			4.58834e-06	0.000170905
GO:0000077	DNA damage checkpoint signaling																							2.61957e-06	0.000111529			7.22583e-08	3.95698e-06
GO:0000082	G1/S transition of mitotic cell cycle																							0.000123546	0.00346478			0.00012434	0.00334909
GO:0000086	G2/M transition of mitotic cell cycle																							1.21163e-05	0.000429136			6.56052e-07	2.85521e-05
GO:0000097	sulfur amino acid biosynthetic process																							0.000199541	0.00518869
GO:0000122	negative regulation of transcription by RNA polymerase II									5.57e-09	1.25e-06									1.82e-08	2.16e-06	0.000185539	0.00431651			0.000184131	0.00420095
GO:0000165	MAPK cascade									2.71e-06	0.000378
GO:0000183	rDNA heterochromatin formation																							0.000390508	0.00940997
GO:0000226	microtubule cytoskeleton organization																							2.30479e-10	2.66739e-08			3.99549e-14	5.08288e-12
GO:0000278	mitotic cell cycle							1.47e-06	0.000139			5.11e-05	0.00196											2.69292e-13	4.02322e-11			6.98413e-16	1.05003e-13
GO:0000281	mitotic cytokinesis							5.34e-05	0.00261			9.44e-05	0.00336															9.88202e-05	0.00274209
GO:0000302	response to reactive oxygen species															9.13e-05	0.00583									0.000136002	0.00326337
GO:0000375	RNA splicing, via transesterification reactions											0.000218	0.00708											3.00303e-10	3.29012e-08			1.02466e-10	9.73899e-09
GO:0000377	RNA splicing, via transesterification reactions with bulged adenosine as nucleophile											0.000299	0.00937											2.62287e-10	2.91245e-08			8.80457e-11	8.56529e-09
GO:0000387	spliceosomal snRNP assembly																							5.9964e-05	0.00179826
GO:0000398	mRNA splicing, via spliceosome											0.000299	0.00939											2.62287e-10	2.95235e-08			8.80457e-11	8.66726e-09
GO:0000459	exonucleolytic trimming involved in rRNA processing																											9.22014e-06	0.000327216
GO:0000462	maturation of SSU-rRNA from tricistronic rRNA transcript (SSU-rRNA, 5.8S rRNA, LSU-rRNA)																							7.83608e-07	3.67937e-05			3.51744e-05	0.00109757
GO:0000467	exonucleolytic trimming to generate mature 3'-end of 5.8S rRNA from tricistronic rRNA transcript (SSU-rRNA, 5.8S rRNA, LSU-rRNA)																											9.22014e-06	0.000328626
GO:0000469	cleavage involved in rRNA processing																							0.000190665	0.0050376			0.000191488	0.00474076
GO:0000470	maturation of LSU-rRNA											2.22e-06	0.000116
GO:0000723	telomere maintenance											4.4e-05	0.00171											5.86685e-06	0.000223185			3.89968e-08	2.3367e-06
GO:0000724	double-strand break repair via homologous recombination											4.17e-05	0.00164											1.37341e-12	1.88089e-10			1.39559e-12	1.55948e-10
GO:0000725	recombinational repair											7.57e-06	0.000364											2.55282e-13	3.95783e-11			5.34673e-14	6.59882e-12
GO:0000727	double-strand break repair via break-induced replication																	4.31e-05	0.00248									6.94328e-07	2.94431e-05
GO:0000819	sister chromatid segregation											1.09e-06	6.04e-05											1.15172e-08	8.37497e-07			5.47452e-15	7.42112e-13
GO:0000902	cell morphogenesis																					2.18259e-05	0.000705772			0.000138543	0.00331617
GO:0000904	cell morphogenesis involved in differentiation																					2.48026e-05	0.000777578
GO:0000910	cytokinesis							4.83e-06	0.00036
GO:0000966	RNA 5'-end processing																							0.000137333	0.0038124
GO:0001501	skeletal system development																			0.000126	0.00471
GO:0001510	RNA methylation																							9.57604e-06	0.000348169
GO:0001525	angiogenesis			4.12e-07	8.91e-05			0.000129	0.00508													1.15345e-07	7.65218e-06			1.7489e-08	1.39654e-06
GO:0001558	regulation of cell growth																			0.000282	0.00904	4.50964e-06	0.000195665			2.19387e-06	9.75922e-05
GO:0001568	blood vessel development																									0.000502252	0.009061
GO:0001649	osteoblast differentiation																					0.000129659	0.00319732			9.16265e-05	0.00234285
GO:0001657	ureteric bud development																			0.000163	0.00584					0.000422986	0.0079859
GO:0001666	response to hypoxia																			5.95e-05	0.00259	1.27158e-07	8.32842e-06			9.71862e-10	1.05199e-07
GO:0001667	ameboidal-type cell migration																	1.17e-06	0.000124			5.04267e-06	0.000212516			2.62398e-05	0.000811517
GO:0001701	in utero embryonic development									9.97e-05	0.00888							8.94e-05	0.00418							1.67078e-05	0.000546198
GO:0001708	cell fate specification																			0.000107	0.00415
GO:0001755	neural crest cell migration																			0.000222	0.00742
GO:0001763	morphogenesis of a branching structure																			8.2e-05	0.00337
GO:0001764	neuron migration																			0.000184	0.00641
GO:0001843	neural tube closure																	0.000101	0.00459
GO:0001916	positive regulation of T cell mediated cytotoxicity																			0.00023	0.00759
GO:0001932	regulation of protein phosphorylation							7.51e-05	0.00336													6.13879e-08	4.35346e-06			1.18394e-07	7.63836e-06
GO:0001933	negative regulation of protein phosphorylation																					7.39407e-10	8.54306e-08			2.72811e-09	2.63141e-07
GO:0001934	positive regulation of protein phosphorylation																					0.000110316	0.00280093			0.000363844	0.00707499
GO:0001936	regulation of endothelial cell proliferation																			1.7e-08	2.04e-06	6.03095e-05	0.00164499			0.000302772	0.00620968
GO:0001937	negative regulation of endothelial cell proliferation																			0.000144	0.00529
GO:0001938	positive regulation of endothelial cell proliferation																			8.18e-05	0.00339	1.81362e-05	0.000613469			0.000169245	0.00391636
GO:0001952	regulation of cell-matrix adhesion																					7.22818e-06	0.000290341			1.16613e-05	0.000410123
GO:0002009	morphogenesis of an epithelium																	0.00017	0.00682	8.62e-10	1.71e-07	2.01169e-06	9.9453e-05			6.56001e-07	3.38135e-05
GO:0002064	epithelial cell development							0.000208	0.0078											0.000141	0.00521
GO:0002065	columnar/cuboidal epithelial cell differentiation																			1.03e-06	7.78e-05
GO:0002181	cytoplasmic translation											4.23e-30	1.72e-27									1.39957e-17	1.10706e-14			2.18703e-11	3.87384e-09
GO:0002248	connective tissue replacement involved in inflammatory response wound healing																									0.000343136	0.00679438
GO:0002265	astrocyte activation involved in immune response																									0.000343136	0.00680822
GO:0002428	antigen processing and presentation of peptide antigen via MHC class Ib																			4.16e-05	0.00191
GO:0002456	T cell mediated immunity																					0.000384869	0.00791521
GO:0002474	antigen processing and presentation of peptide antigen via MHC class I																			9.96e-07	7.59e-05
GO:0002483	antigen processing and presentation of endogenous peptide antigen																			1.2e-05	0.000677
GO:0002484	antigen processing and presentation of endogenous peptide antigen via MHC class I via ER pathway																			3.88e-07	3.27e-05
GO:0002486	antigen processing and presentation of endogenous peptide antigen via MHC class I via ER pathway, TAP-independent																			4.09e-06	0.000264
GO:0002521	leukocyte differentiation																			0.000169	0.00593
GO:0003002	regionalization																			5.13e-13	2.14e-10
GO:0003008	system process																			1.93e-06	0.000134
GO:0003148	outflow tract septum morphogenesis																					0.000243577	0.00539807			0.000206088	0.00459429
GO:0003163	sinoatrial node development																			0.000104	0.00404
GO:0003228	atrial cardiac muscle tissue development																			0.000104	0.00406
GO:0005975	carbohydrate metabolic process																					7.31894e-06	0.000291708			1.50993e-05	0.000503759
GO:0005976	polysaccharide metabolic process																									0.000299297	0.00620373
GO:0006022	aminoglycan metabolic process																					6.91604e-06	0.000281097			2.52529e-05	0.000785988
GO:0006023	aminoglycan biosynthetic process																			0.000133	0.00496	1.58825e-06	8.16597e-05			6.91744e-06	0.000258198
GO:0006024	glycosaminoglycan biosynthetic process																			6.46e-05	0.00278	5.09752e-06	0.00021395			2.69596e-05	0.00082852
GO:0006029	proteoglycan metabolic process																					7.10153e-06	0.0002875
GO:0006048	UDP-N-acetylglucosamine biosynthetic process																											0.000164981	0.00417195
GO:0006091	generation of precursor metabolites and energy											8.11e-12	7.91e-10			5.38e-06	0.000719					4.81734e-10	5.76008e-08			1.64257e-08	1.32247e-06
GO:0006099	tricarboxylic acid cycle											7.13e-05	0.00266
GO:0006120	mitochondrial electron transport, NADH to ubiquinone			1.72e-07	5.95e-05							2.12e-11	1.97e-09
GO:0006139	nucleobase-containing compound metabolic process									0.000109	0.00951	5.38e-38	3.03e-35	2.03e-12	1.65e-09	2.43e-08	7.89e-06							1.78896e-62	7.34994e-59			8.45944e-63	2.3317e-59
GO:0006163	purine nucleotide metabolic process											3.43e-12	3.63e-10									3.45581e-05	0.00100384			0.000222295	0.00486651
GO:0006164	purine nucleotide biosynthetic process			0.000143	0.00771							2.57e-15	4.27e-13									9.92492e-05	0.00256427
GO:0006259	DNA metabolic process											1.08e-09	9.01e-08											6.8499e-31	3.12698e-28			1.11054e-35	9.18303e-33
GO:0006260	DNA replication											2.57e-05	0.00107											1.09087e-10	1.33787e-08			3.23774e-13	3.8247e-11
GO:0006261	DNA-templated DNA replication																							3.6165e-05	0.00116081			4.05766e-08	2.37963e-06
GO:0006264	mitochondrial DNA replication																											2.75776e-05	0.000880461
GO:0006265	DNA topological change																											0.000164981	0.00415923
GO:0006268	DNA unwinding involved in DNA replication																											1.47923e-06	6.02548e-05
GO:0006270	DNA replication initiation																							0.0002746	0.00690026			1.77592e-07	9.00923e-06
GO:0006271	DNA strand elongation involved in DNA replication																											5.81459e-05	0.00172953
GO:0006275	regulation of DNA replication											0.000184	0.00619											9.80511e-08	6.15027e-06			1.63835e-11	1.71487e-09
GO:0006281	DNA repair											1.91e-09	1.52e-07											1.36891e-27	5.62416e-25			7.59802e-31	3.69576e-28
GO:0006282	regulation of DNA repair																							3.22189e-15	5.51547e-13			4.21431e-14	5.28002e-12
GO:0006287	base-excision repair, gap-filling																							5.79426e-05	0.00174401			5.81459e-05	0.00172333
GO:0006302	double-strand break repair											1.36e-05	0.000615											7.33841e-16	1.37045e-13			1.14826e-17	2.37374e-15
GO:0006310	DNA recombination											4.48e-07	2.61e-05											7.72838e-13	1.07634e-10			1.53378e-15	2.22506e-13
GO:0006325	chromatin organization									3.84e-07	6.06e-05													1.26608e-15	2.31187e-13			1.31541e-15	1.94235e-13
GO:0006334	nucleosome assembly							3.95e-07	5.05e-05															4.05759e-05	0.00128235			1.16479e-07	6.29519e-06
GO:0006338	chromatin remodeling							0.000119	0.00483							9.69e-05	0.00604							6.07555e-16	1.18864e-13			1.83598e-15	2.57317e-13
GO:0006351	DNA-templated transcription																							3.13089e-06	0.000128633
GO:0006352	DNA-templated transcription initiation											8.91e-06	0.00042
GO:0006355	regulation of DNA-templated transcription									1.08e-13	1.04e-10									2.35e-16	2.66e-13
GO:0006356	regulation of transcription by RNA polymerase I																							3.01796e-05	0.000984071			6.73239e-06	0.000245243
GO:0006357	regulation of transcription by RNA polymerase II									1.41e-10	6.46e-08									1.44e-17	2.85e-14
GO:0006364	rRNA processing											5.96e-11	5.4e-09	7.71e-12	4.87e-09									2.54254e-24	8.35683e-22			6.22876e-23	1.90762e-20
GO:0006366	transcription by RNA polymerase II																			0.000277	0.00891
GO:0006367	transcription initiation at RNA polymerase II promoter											6.3e-06	0.000307
GO:0006384	transcription initiation at RNA polymerase III promoter																							0.000390508	0.0093551
GO:0006396	RNA processing											4.85e-15	7.46e-13	9.17e-14	1.74e-10									9.64679e-35	6.60564e-32			9.03516e-34	6.79198e-31
GO:0006397	mRNA processing											1.41e-05	0.000628											2.53448e-16	5.20645e-14			2.62171e-16	4.33579e-14
GO:0006399	tRNA metabolic process											2.26e-07	1.41e-05	1.54e-05	0.0025									1.80267e-06	8.00677e-05			0.000111932	0.00307498
GO:0006401	RNA catabolic process																							8.18113e-05	0.00235875			2.31926e-06	9.13236e-05
GO:0006402	mRNA catabolic process																											0.000160779	0.00411604
GO:0006405	RNA export from nucleus																							1.30169e-07	8.04211e-06			1.31496e-07	6.92571e-06
GO:0006406	mRNA export from nucleus																							1.97775e-06	8.69048e-05			7.83931e-06	0.000283071
GO:0006412	translation											8.02e-51	1.36e-47									4.95595e-08	3.58888e-06			0.000111897	0.00278086
GO:0006413	translational initiation											3.37e-06	0.00017
GO:0006414	translational elongation											0.000108	0.00383
GO:0006417	regulation of translation											2.35e-09	1.85e-07	8.11e-05	0.00888									0.000153677	0.00418133			0.000155861	0.00402755
GO:0006446	regulation of translational initiation											4.02e-05	0.00159
GO:0006457	protein folding											1.33e-10	1.19e-08									0.000227687	0.00510088			0.000547247	0.00972861
GO:0006468	protein phosphorylation									4.43e-06	0.000592							0.000102	0.0046					0.000192465	0.00503657
GO:0006469	negative regulation of protein kinase activity																					0.000154343	0.00369955			3.77897e-05	0.00108919
GO:0006473	protein acetylation															0.000176	0.00975							2.25773e-07	1.27067e-05			8.14766e-05	0.00231522
GO:0006475	internal protein amino acid acetylation																							1.43251e-06	6.46755e-05			8.5632e-05	0.00241669
GO:0006486	protein glycosylation											2.41e-06	0.000124									0.000130675	0.003207			5.15214e-06	0.000196832
GO:0006487	protein N-linked glycosylation											8.55e-07	4.84e-05			1.97e-05	0.00164
GO:0006508	proteolysis											8.68e-09	6.43e-07									2.79341e-05	0.000844843			2.1915e-07	1.27842e-05
GO:0006511	ubiquitin-dependent protein catabolic process											9.2e-14	1.17e-11													6.34202e-05	0.00171622
GO:0006517	protein deglycosylation																									0.000206088	0.00460483
GO:0006518	peptide metabolic process											1.15e-44	1.29e-41									1.57031e-10	2.153e-08			2.70306e-09	2.63332e-07
GO:0006605	protein targeting											6.41e-08	4.43e-06									0.000209772	0.00477231
GO:0006613	cotranslational protein targeting to membrane											7.64e-06	0.000366
GO:0006614	SRP-dependent cotranslational protein targeting to membrane											7.57e-05	0.00276
GO:0006626	protein targeting to mitochondrion											1.32e-05	0.000598
GO:0006629	lipid metabolic process																					0.000107644	0.00276036			5.86021e-05	0.00159917
GO:0006635	fatty acid beta-oxidation																					0.000373686	0.00777856			2.29451e-05	0.000721069
GO:0006643	membrane lipid metabolic process											0.00012	0.00418									3.91421e-06	0.000172746			0.000260401	0.00551483
GO:0006644	phospholipid metabolic process																									0.00031803	0.00642791
GO:0006665	sphingolipid metabolic process																					9.52549e-06	0.000364129
GO:0006692	prostanoid metabolic process																									0.000203827	0.0045753
GO:0006693	prostaglandin metabolic process																									0.000203827	0.00458587
GO:0006695	cholesterol biosynthetic process											2.3e-07	1.42e-05			8.44e-06	0.000942							3.93559e-07	2.05979e-05			6.04603e-08	3.35535e-06
GO:0006725	cellular aromatic compound metabolic process											7.08e-36	3.27e-33	1.33e-11	6.86e-09	1.54e-07	3.48e-05							4.21533e-55	5.7729e-52			2.66358e-57	3.67086e-54
GO:0006753	nucleoside phosphate metabolic process											1.43e-12	1.59e-10									2.51397e-05	0.000781001
GO:0006754	ATP biosynthetic process			3.89e-07	9.62e-05							3.5e-16	7.39e-14									1.91607e-05	0.000639704
GO:0006790	sulfur compound metabolic process											0.000123	0.00424			0.000119	0.00715
GO:0006793	phosphorus metabolic process											1.57e-06	8.44e-05			6.73e-05	0.00446					2.04295e-08	1.6285e-06			1.63073e-07	9.86741e-06
GO:0006796	phosphate-containing compound metabolic process											2.09e-05	0.000888									6.305e-08	4.44071e-06			4.7337e-07	2.62021e-05
GO:0006807	nitrogen compound metabolic process									6.16e-06	0.000801	1.31e-58	4.41e-55	3.62e-09	1.29e-06	2.72e-18	5.09e-15					5.78651e-15	2.97513e-12	2.63257e-37	2.16318e-34	1.76464e-13	6.13968e-11	2.19853e-33	1.51497e-30
GO:0006810	transport											1.37e-07	8.99e-06					1.1e-07	1.9e-05			2.47049e-07	1.51215e-05			1.69014e-07	1.00398e-05
GO:0006839	mitochondrial transport											2e-07	1.26e-05
GO:0006886	intracellular protein transport											1.84e-16	3.97e-14			5.8e-06	0.000723					6.09e-08	4.34885e-06			1.67978e-06	7.75566e-05
GO:0006888	endoplasmic reticulum to Golgi vesicle-mediated transport											5.64e-09	4.27e-07			0.000154	0.00877	7.94e-06	0.000656			3.48059e-10	4.36474e-08			4.16879e-09	3.94295e-07
GO:0006890	retrograde vesicle-mediated transport, Golgi to endoplasmic reticulum																					9.86082e-07	5.33678e-05			0.00020309	0.00457986
GO:0006892	post-Golgi vesicle-mediated transport																					2.37892e-05	0.000755012
GO:0006897	endocytosis																					4.56164e-06	0.000195447			0.000405127	0.00772358
GO:0006913	nucleocytoplasmic transport																							1.50506e-09	1.35902e-07			2.63631e-08	1.65149e-06
GO:0006914	autophagy																					8.74368e-06	0.000341868			3.63478e-05	0.00105702
GO:0006915	apoptotic process																	8.56e-08	1.55e-05			2.05083e-07	1.2859e-05			1.59707e-07	9.78535e-06
GO:0006940	regulation of smooth muscle contraction																			0.00012	0.00454
GO:0006950	response to stress																									4.67585e-06	0.000180763
GO:0006974	cellular response to DNA damage stimulus									1.45e-07	2.49e-05	7.33e-08	4.99e-06			9.44e-05	0.00593							6.2131e-27	2.32059e-24			3.99639e-30	1.65231e-27
GO:0006979	response to oxidative stress											1.14e-05	0.000521			3.11e-05	0.0024	3.19e-06	0.000296			8.82405e-09	8.17456e-07			3.04307e-10	3.80072e-08
GO:0006984	ER-nucleus signaling pathway																					0.000375986	0.00776359
GO:0006986	response to unfolded protein																					1.07604e-05	0.000400902			3.11753e-06	0.000131476
GO:0006996	organelle organization							3.25e-08	6.56e-06	5.16e-05	0.00534	9.99e-14	1.25e-11			1.45e-08	4.94e-06	4.27e-10	1.76e-07			0.000102455	0.00263386	5.04389e-15	8.28912e-13			9.99997e-17	1.87931e-14
GO:0007005	mitochondrion organization											4.19e-09	3.19e-07
GO:0007006	mitochondrial membrane organization											8.29e-05	0.00297
GO:0007007	inner mitochondrial membrane organization											0.000266	0.00849
GO:0007008	outer mitochondrial membrane organization											1.68e-07	1.08e-05
GO:0007010	cytoskeleton organization							1.6e-07	2.63e-05	1.56e-05	0.00188							1.81e-08	3.95e-06					6.493e-06	0.000242514			2.65826e-09	2.01662e-07
GO:0007017	microtubule-based process																							4.78076e-09	3.67135e-07			8.82463e-12	9.47673e-10
GO:0007020	microtubule nucleation																											2.25148e-05	0.000738788
GO:0007030	Golgi organization																					8.66785e-05	0.00226798
GO:0007033	vacuole organization																					4.538e-06	0.000196068			3.79621e-06	0.000154739
GO:0007034	vacuolar transport																									0.000500133	0.00903951
GO:0007035	vacuolar acidification											9.23e-06	0.000433
GO:0007049	cell cycle							0.000219	0.00806			2.93e-09	2.28e-07											7.30155e-16	1.39527e-13			1.18401e-14	1.57912e-12
GO:0007051	spindle organization											4.48e-05	0.00173											1.1303e-10	1.36584e-08			3.75211e-16	5.96657e-14
GO:0007052	mitotic spindle organization											1.58e-06	8.41e-05											4.06055e-07	2.09846e-05			3.92046e-10	3.3421e-08
GO:0007059	chromosome segregation							3.18e-08	6.64e-06			1.14e-05	0.000519											1.23042e-13	1.94429e-11			4.66127e-18	1.01432e-15
GO:0007062	sister chromatid cohesion																							2.18273e-05	0.000741136			4.70453e-06	0.000174447
GO:0007076	mitotic chromosome condensation																							4.5682e-06	0.000178747			3.8206e-07	1.79503e-05
GO:0007080	mitotic metaphase plate congression																											0.000155949	0.00401725
GO:0007088	regulation of mitotic nuclear division							1.51e-06	0.000141															4.6566e-07	2.3766e-05			3.54838e-09	2.66741e-07
GO:0007089	traversing start control point of mitotic cell cycle																							0.000193909	0.00505824			0.000194281	0.00476708
GO:0007093	mitotic cell cycle checkpoint signaling																							3.44863e-10	3.58701e-08			2.80138e-13	3.35719e-11
GO:0007094	mitotic spindle assembly checkpoint signaling							1.85e-07	2.96e-05															1.42662e-05	0.000500964			3.88277e-08	2.37827e-06
GO:0007097	nuclear migration																							2.74569e-06	0.000114525			2.75979e-06	0.000106639
GO:0007098	centrosome cycle																											0.000165315	0.00415497
GO:0007099	centriole replication																							1.48083e-07	9.01333e-06			1.48932e-07	7.64918e-06
GO:0007100	mitotic centrosome separation															1.07e-05	0.00112
GO:0007154	cell communication																			8.13e-05	0.00341
GO:0007155	cell adhesion			1.13e-05	0.00122	1.25e-13	6.24e-10											2.35e-07	3.43e-05	4.8e-14	2.71e-11	2.12051e-08	1.67733e-06			2.8062e-10	3.55038e-08
GO:0007156	homophilic cell adhesion via plasma membrane adhesion molecules																			0.000309	0.00957
GO:0007158	neuron cell-cell adhesion																			6.82e-06	0.000419
GO:0007162	negative regulation of cell adhesion																									0.000300596	0.00621741
GO:0007163	establishment or maintenance of cell polarity																	2.99e-05	0.00193
GO:0007166	cell surface receptor signaling pathway																			8.78e-05	0.00359					0.000238229	0.00514595
GO:0007167	enzyme-linked receptor protein signaling pathway																	0.000101	0.00457	2.88e-06	0.00019	2.23397e-06	0.000108872			1.45641e-07	9.21322e-06
GO:0007169	transmembrane receptor protein tyrosine kinase signaling pathway																	9.28e-06	0.000741
GO:0007178	transmembrane receptor protein serine/threonine kinase signaling pathway																					2.54224e-06	0.000121027			1.74069e-06	7.99898e-05
GO:0007179	transforming growth factor beta receptor signaling pathway																					6.57222e-06	0.000268183			9.6846e-07	4.76502e-05
GO:0007183	SMAD protein complex assembly							3.98e-05	0.00201
GO:0007219	Notch signaling pathway																									0.00019162	0.00435144
GO:0007265	Ras protein signal transduction																					0.000412539	0.00831793
GO:0007267	cell-cell signaling																			7.78e-06	0.000467
GO:0007268	chemical synaptic transmission																			9.05e-05	0.00366
GO:0007275	multicellular organism development																	5.21e-07	6.68e-05	0.00027	0.00877
GO:0007289	spermatid nucleus differentiation											0.000282	0.00891
GO:0007346	regulation of mitotic cell cycle							1.36e-05	0.000833			2.11e-07	1.32e-05			2.31e-06	0.000393							4.49425e-17	1.02581e-14			3.88121e-20	9.43932e-18
GO:0007389	pattern specification process																			1.22e-11	3.46e-09
GO:0007399	nervous system development									9.15e-05	0.00847									1.37e-08	1.7e-06					0.000173333	0.00397319
GO:0007409	axonogenesis							9.53e-05	0.00406
GO:0007411	axon guidance																			7.75e-10	1.57e-07
GO:0007416	synapse assembly																			3e-06	0.000197
GO:0007417	central nervous system development																			7.72e-06	0.000467
GO:0007423	sensory organ development																			2.46e-05	0.00123
GO:0007507	heart development																					0.000160112	0.00380239			0.000293059	0.00611346
GO:0007566	embryo implantation																									6.87962e-05	0.00184124
GO:0007610	behavior																			3.2e-07	2.72e-05	0.000155752	0.00372465			0.000362264	0.00705834
GO:0007611	learning or memory																					2.48437e-05	0.000776497			2.27452e-06	9.98124e-05
GO:0007612	learning																					0.00038083	0.00784786			2.74278e-05	0.000840257
GO:0007623	circadian rhythm																					0.000158809	0.00378017			1.74341e-06	7.97385e-05
GO:0007626	locomotory behavior																			1.98e-05	0.00105
GO:0008033	tRNA processing											1.58e-05	0.000695
GO:0008038	neuron recognition																			0.000188	0.00651
GO:0008064	regulation of actin polymerization or depolymerization																									0.000314888	0.00640426
GO:0008104	protein localization									9.04e-05	0.00853	1.63e-17	4.23e-15			4.16e-09	1.83e-06	3.31e-14	6.15e-11			4.01976e-14	1.58981e-11			1.79939e-13	6.04472e-11
GO:0008152	metabolic process											6.66e-53	1.35e-49	7.32e-08	2.32e-05	5.17e-22	3.86e-18					8.16837e-17	5.99966e-14	4.72639e-32	2.42729e-29	1.00969e-15	7.02599e-13	2.46631e-27	8.86693e-25
GO:0008203	cholesterol metabolic process																							8.48999e-05	0.00243924			8.5632e-05	0.00240847
GO:0008219	cell death																	2.46e-08	5.08e-06			1.0148e-06	5.46343e-05			1.59147e-07	9.81273e-06
GO:0008283	cell population proliferation																	7.01e-05	0.00352	8.81e-08	8.31e-06	4.21125e-07	2.41923e-05			1.01804e-07	6.70118e-06
GO:0008284	positive regulation of cell population proliferation							1.81e-05	0.00103											4.18e-09	6.14e-07	2.40866e-08	1.86227e-06			4.85126e-07	2.6111e-05
GO:0008285	negative regulation of cell population proliferation							4.73e-05	0.00237											5.48e-07	4.38e-05	7.47069e-08	5.12141e-06			1.94194e-08	1.52568e-06
GO:0008306	associative learning																									0.000301324	0.00621927
GO:0008360	regulation of cell shape							4.53e-09	1.67e-06
GO:0008380	RNA splicing											0.000106	0.00376											5.01586e-15	8.41128e-13			1.76405e-15	2.51498e-13
GO:0008608	attachment of spindle microtubules to kinetochore							6.35e-06	0.000442
GO:0008610	lipid biosynthetic process																					0.000144137	0.00346299			9.37177e-05	0.00238381
GO:0008654	phospholipid biosynthetic process																									0.000212249	0.0047101
GO:0009056	catabolic process											9.61e-12	9.28e-10			4.71e-05	0.00332					3.12946e-09	3.1243e-07			8.8346e-12	1.72133e-09
GO:0009057	macromolecule catabolic process											4.71e-16	9.19e-14			1.37e-05	0.0013					6.90944e-05	0.00185026			7.39234e-06	0.000274871
GO:0009058	biosynthetic process											2.25e-40	1.75e-37			1.09e-10	1.02e-07					1.33759e-13	4.43691e-11	2.67572e-07	1.46576e-05	7.28883e-11	1.1095e-08	1.0653e-06	4.40448e-05
GO:0009059	macromolecule biosynthetic process											8.3e-29	3.24e-26			6.1e-06	0.000748					1.36777e-08	1.17206e-06	6.60331e-10	6.38346e-08	8.85657e-06	0.000324363	4.30231e-08	2.48782e-06
GO:0009060	aerobic respiration			2.2e-07	6.36e-05							1.21e-14	1.81e-12
GO:0009062	fatty acid catabolic process																									0.000111772	0.00278488
GO:0009086	methionine biosynthetic process																							0.000146191	0.00401757
GO:0009100	glycoprotein metabolic process																					1.44076e-08	1.2045e-06			1.4529e-06	6.93833e-05
GO:0009101	glycoprotein biosynthetic process																					3.21245e-06	0.000146166			7.89713e-05	0.00207369
GO:0009117	nucleotide metabolic process											1.15e-12	1.32e-10									1.74516e-05	0.000596197
GO:0009135	purine nucleoside diphosphate metabolic process																									0.000215005	0.00473888
GO:0009141	nucleoside triphosphate metabolic process			0.000134	0.0075							1.25e-15	2.34e-13									9.02455e-06	0.000350186			0.000463619	0.00855411
GO:0009142	nucleoside triphosphate biosynthetic process			2.86e-06	0.000353							4.28e-15	6.68e-13									0.000115414	0.00290883
GO:0009144	purine nucleoside triphosphate metabolic process			7.37e-05	0.0051							4.12e-16	8.53e-14									7.77486e-06	0.000306317			0.000184255	0.00419394
GO:0009145	purine nucleoside triphosphate biosynthetic process			9.61e-07	0.000139							1.45e-16	3.19e-14									0.000122728	0.00304098
GO:0009150	purine ribonucleotide metabolic process											4.39e-12	4.41e-10									3.82233e-05	0.0010979			0.000112216	0.00278171
GO:0009152	purine ribonucleotide biosynthetic process			0.000112	0.00668							1.5e-15	2.67e-13									0.000121359	0.00301434
GO:0009155	purine deoxyribonucleotide catabolic process																											0.000371086	0.00857126
GO:0009165	nucleotide biosynthetic process			0.000108	0.00667							1.74e-14	2.41e-12									0.000410536	0.00831012
GO:0009179	purine ribonucleoside diphosphate metabolic process																									0.000215005	0.00474962
GO:0009199	ribonucleoside triphosphate metabolic process			7.88e-05	0.00524							3.42e-14	4.56e-12									1.09386e-05	0.000404611			0.00011693	0.0028766
GO:0009201	ribonucleoside triphosphate biosynthetic process			1.35e-06	0.00018							1.52e-14	2.13e-12									0.000336912	0.00724784
GO:0009205	purine ribonucleoside triphosphate metabolic process			6.22e-05	0.00448							2.48e-15	4.19e-13									7.10248e-06	0.000286411			9.56561e-05	0.00240796
GO:0009206	purine ribonucleoside triphosphate biosynthetic process			8.95e-07	0.000141							4.3e-16	8.72e-14									9.89209e-05	0.00256222
GO:0009225	nucleotide-sugar metabolic process											3.63e-07	2.17e-05			0.00016	0.00909
GO:0009259	ribonucleotide metabolic process											3.57e-12	3.7e-10									8.59905e-05	0.00225571			0.000308024	0.00629092
GO:0009260	ribonucleotide biosynthetic process			0.00017	0.00865							2.09e-15	3.66e-13									0.00022206	0.00500756
GO:0009267	cellular response to starvation																									0.000124166	0.00302407
GO:0009303	rRNA transcription																							0.000340531	0.00835268			5.31512e-05	0.0016278
GO:0009410	response to xenobiotic stimulus																									3.59188e-05	0.00105081
GO:0009411	response to UV											0.000274	0.00871
GO:0009451	RNA modification													4.35e-06	0.000917									0.000152644	0.00416703
GO:0009611	response to wounding																	4.23e-05	0.00248							9.52992e-05	0.00240519
GO:0009612	response to mechanical stimulus																					2.63786e-05	0.000804898			3.78543e-07	2.15659e-05
GO:0009628	response to abiotic stimulus																					2.21752e-08	1.74067e-06			6.5965e-11	1.0365e-08
GO:0009653	anatomical structure morphogenesis							3.94e-07	5.14e-05	9.44e-05	0.00866							3.66e-15	2.72e-11	8.2e-19	2.16e-15	2.11029e-15	1.20556e-12			5.72619e-14	2.65641e-11
GO:0009719	response to endogenous stimulus							0.000181	0.00688									1.12e-06	0.000121			1.27486e-10	1.77153e-08			5.67051e-13	1.57835e-10
GO:0009725	response to hormone																					1.64043e-06	8.39229e-05			2.59289e-08	1.97343e-06
GO:0009743	response to carbohydrate																									0.000466652	0.00854535
GO:0009790	embryo development																	7.23e-05	0.00356							8.22264e-05	0.00213613
GO:0009791	post-embryonic development																	0.00011	0.00479
GO:0009792	embryo development ending in birth or egg hatching																	2.04e-05	0.00146							5.21879e-05	0.00144436
GO:0009887	animal organ morphogenesis																	2.93e-06	0.000276	1.16e-14	8.35e-12	1.12333e-08	1.02223e-06			7.63741e-07	3.89548e-05
GO:0009888	tissue development																	4.01e-05	0.00238	2.3e-08	2.68e-06	0.000358881	0.00757777			0.000498391	0.00902477
GO:0009889	regulation of biosynthetic process									6.51e-14	7.83e-11									2.18e-12	7.21e-10			2.55186e-05	0.000852382			0.000125679	0.00336322
GO:0009890	negative regulation of biosynthetic process									3.15e-10	1.12e-07									3.95e-08	4.23e-06					0.000234333	0.00508435
GO:0009891	positive regulation of biosynthetic process									7.46e-09	1.56e-06							0.000244	0.00875	6.25e-07	4.95e-05	2.40798e-05	0.000761884	2.9366e-07	1.5875e-05	1.33971e-05	0.000459558	3.29294e-06	0.000126648
GO:0009892	negative regulation of metabolic process									1.68e-08	3.3e-06											2.95269e-11	4.97746e-09	7.28925e-05	0.0021468	5.52302e-11	8.82053e-09	0.000196538	0.0048082
GO:0009893	positive regulation of metabolic process							0.000215	0.00796	1.33e-08	2.67e-06			6.74e-06	0.00132	1.64e-05	0.00146	8.21e-05	0.00394	1.96e-06	0.000135	3.36841e-08	2.52828e-06	4.46979e-07	2.29552e-05	1.09598e-08	9.20434e-07	1.85686e-06	7.48993e-05
GO:0009894	regulation of catabolic process									4.35e-05	0.0047	2.67e-10	2.28e-08			1.49e-10	1.11e-07					9.47829e-06	0.000363676			1.0187e-05	0.000363524
GO:0009896	positive regulation of catabolic process									4.4e-05	0.00471					1.86e-05	0.0016					0.000131425	0.00321007			1.98206e-05	0.000633091
GO:0009952	anterior/posterior pattern specification																			1.48e-08	1.8e-06	0.000143035	0.00344457			0.000469017	0.00857255
GO:0009954	proximal/distal pattern formation																			1.57e-06	0.000114
GO:0009966	regulation of signal transduction							9.02e-09	2.57e-06	6.99e-07	0.000107					6.29e-06	0.000747	8.31e-10	3.25e-07	2.31e-05	0.0012	1.13949e-19	1.67392e-16			6.71889e-20	8.18192e-17
GO:0009967	positive regulation of signal transduction																	0.000238	0.00863	0.000285	0.0091	1.09315e-11	2.0073e-09			3.85583e-10	4.58092e-08
GO:0009968	negative regulation of signal transduction							8.42e-08	1.46e-05									5.8e-08	1.08e-05			8.57073e-12	1.76266e-09			1.81047e-12	4.19942e-10
GO:0009987	cellular process							2.06e-09	8.58e-07			1.21e-22	4.1e-20	1.9e-06	0.000433	7.93e-09	3.12e-06					1.94185e-10	2.59325e-08	3.10882e-10	3.27503e-08	4.67989e-11	7.59858e-09	1.99051e-14	2.61263e-12
GO:0009991	response to extracellular stimulus																									0.000482431	0.00876836
GO:0010001	glial cell differentiation																					0.000136908	0.00333609
GO:0010032	meiotic chromosome condensation							3.98e-05	0.00203															2.69335e-06	0.000113494			2.70111e-06	0.000104861
GO:0010033	response to organic substance							3.44e-05	0.00179									5.04e-06	0.000436	0.000253	0.00825	3.98469e-10	4.9367e-08			3.64993e-18	3.23251e-15
GO:0010035	response to inorganic substance																					0.000353212	0.00748882			0.000100089	0.00251306
GO:0010165	response to X-ray											7.13e-05	0.00267
GO:0010212	response to ionizing radiation											7.37e-05	0.0027											4.20979e-06	0.00016711			7.02499e-05	0.002017
GO:0010243	response to organonitrogen compound																	6.62e-05	0.00339			3.13538e-07	1.89654e-05			4.61931e-13	1.36368e-10
GO:0010257	NADH dehydrogenase complex assembly			1.69e-05	0.00153							3.87e-12	3.93e-10
GO:0010389	regulation of G2/M transition of mitotic cell cycle																							5.23918e-07	2.60911e-05			1.0773e-08	7.61381e-07
GO:0010457	centriole-centriole cohesion																							0.000284419	0.00712522
GO:0010463	mesenchymal cell proliferation																			1.64e-07	1.48e-05
GO:0010468	regulation of gene expression									1.91e-12	1.23e-09									1.08e-12	3.89e-10			0.000202844	0.00525796
GO:0010498	proteasomal protein catabolic process											2.42e-14	3.31e-12									5.7035e-06	0.000235538			4.74695e-07	2.6127e-05
GO:0010506	regulation of autophagy											8.92e-07	5.03e-05			3.25e-06	0.000507					1.65745e-05	0.000575796
GO:0010507	negative regulation of autophagy																							0.000319292	0.00792636
GO:0010508	positive regulation of autophagy															3.26e-05	0.00246
GO:0010556	regulation of macromolecule biosynthetic process									5.05e-15	1.62e-11									2.65e-13	1.31e-10			3.72898e-06	0.000149468			5.53606e-05	0.00167072
GO:0010557	positive regulation of macromolecule biosynthetic process									3.27e-09	8.52e-07									6.29e-08	6.3e-06	6.2795e-05	0.00169926	1.46782e-08	1.03975e-06	5.30351e-05	0.00145951	2.2534e-07	1.1293e-05
GO:0010558	negative regulation of macromolecule biosynthetic process									1.22e-09	3.92e-07									1.89e-07	1.68e-05
GO:0010562	positive regulation of phosphorus metabolic process																	0.000109	0.00481			2.56102e-05	0.000790839			0.000336803	0.00669619
GO:0010563	negative regulation of phosphorus metabolic process																					2.34741e-10	3.0555e-08			5.65987e-10	6.33776e-08
GO:0010564	regulation of cell cycle process							1.73e-08	4.32e-06			1.26e-07	8.36e-06	5.92e-05	0.00732	2.19e-05	0.00176							2.00133e-29	8.65521e-27			8.8331e-32	4.86939e-29
GO:0010569	regulation of double-strand break repair via homologous recombination																							1.72596e-05	0.000595893			5.78516e-05	0.00172698
GO:0010574	regulation of vascular endothelial growth factor production																			0.000303	0.00948
GO:0010575	positive regulation of vascular endothelial growth factor production																			9.23e-05	0.00369
GO:0010594	regulation of endothelial cell migration																					2.92793e-06	0.000135013			5.44954e-08	3.7921e-06
GO:0010595	positive regulation of endothelial cell migration																					4.32464e-08	3.1993e-06			2.48597e-09	2.47125e-07
GO:0010604	positive regulation of macromolecule metabolic process							0.00011	0.00457	5.68e-09	1.24e-06			1.99e-07	5.65e-05	9.19e-05	0.00582	0.000181	0.00715	1.91e-06	0.000134	3.83067e-08	2.85441e-06	2.26637e-07	1.26685e-05	9.38152e-09	8.08804e-07	2.41348e-07	1.20223e-05
GO:0010605	negative regulation of macromolecule metabolic process									2.24e-08	4.32e-06											4.27264e-10	5.16889e-08	0.000220282	0.0056213	2.25966e-09	2.26944e-07	0.000363643	0.00842287
GO:0010608	post-transcriptional regulation of gene expression											3.65e-09	2.81e-07	1.86e-05	0.00287									6.08505e-06	0.000229362			0.000164289	0.00418002
GO:0010628	positive regulation of gene expression																			0.000212	0.00722
GO:0010629	negative regulation of gene expression																											0.000130778	0.00346603
GO:0010631	epithelial cell migration																	0.000155	0.0063			2.91863e-05	0.000880126			4.3748e-07	2.44939e-05
GO:0010632	regulation of epithelial cell migration																	0.000225	0.00839			1.43433e-08	1.20895e-06			1.84636e-10	2.464e-08
GO:0010634	positive regulation of epithelial cell migration																					2.22036e-10	2.92717e-08			1.93284e-11	3.48699e-09
GO:0010638	positive regulation of organelle organization											1.71e-05	0.000737									1.9326e-05	0.000643137	0.000245448	0.00620569			3.41826e-05	0.00107884
GO:0010639	negative regulation of organelle organization											0.000195	0.00649			9.9e-05	0.00612	5.6e-05	0.00297					9.12924e-07	4.23814e-05			2.03959e-08	1.31761e-06
GO:0010646	regulation of cell communication							2.27e-06	0.000192	3.2e-08	5.92e-06					5.21e-05	0.00357	9.62e-11	4.77e-08	4.26e-09	6.14e-07	2.20799e-19	2.8381e-16			3.58383e-20	4.98767e-17
GO:0010647	positive regulation of cell communication																	9.02e-05	0.00419	1.17e-05	0.000661	9.41828e-12	1.82732e-09			1.67267e-10	2.26321e-08
GO:0010648	negative regulation of cell communication							2.89e-07	4.21e-05									1.15e-07	1.94e-05			5.26605e-11	8.33088e-09			3.65251e-13	1.11196e-10
GO:0010712	regulation of collagen metabolic process																					2.95864e-06	0.00013582			8.69134e-07	4.34211e-05
GO:0010714	positive regulation of collagen metabolic process																					4.0777e-06	0.000179192			2.54263e-06	0.000110582
GO:0010715	regulation of extracellular matrix disassembly																					0.000314731	0.00679912			7.93819e-05	0.00207887
GO:0010717	regulation of epithelial to mesenchymal transition																					3.85054e-06	0.000170669			0.00029716	0.00618576
GO:0010718	positive regulation of epithelial to mesenchymal transition																					2.40946e-05	0.000760014			7.65326e-05	0.00203155
GO:0010720	positive regulation of cell development																					9.99397e-06	0.00037644			1.2586e-05	0.000436346
GO:0010721	negative regulation of cell development																			2.45e-05	0.00124
GO:0010762	regulation of fibroblast migration																	2.09e-05	0.00147
GO:0010763	positive regulation of fibroblast migration			8.25e-05	0.00529
GO:0010810	regulation of cell-substrate adhesion													2e-05	0.003			3.42e-05	0.00212			2.3041e-07	1.41875e-05			5.96897e-07	3.10961e-05
GO:0010811	positive regulation of cell-substrate adhesion																					2.6463e-05	0.000805087			0.000477322	0.00870801
GO:0010817	regulation of hormone levels																			0.000209	0.00715
GO:0010824	regulation of centrosome duplication																							0.000215383	0.00553063			5.60432e-05	0.00168517
GO:0010939	regulation of necrotic cell death																									0.000257201	0.00545894
GO:0010941	regulation of cell death											1.54e-05	0.000681	8.41e-05	0.00903	4.97e-06	0.000676	4.55e-09	1.25e-06	9.86e-05	0.00387	5.78499e-23	2.97435e-19			1.46634e-21	7.14255e-18
GO:0010942	positive regulation of cell death													4.89e-05	0.00648			0.000154	0.0063			2.07919e-11	3.56339e-09			8.35765e-12	1.66164e-09
GO:0010948	negative regulation of cell cycle process											0.000247	0.00792											2.33804e-10	2.66829e-08			1.3797e-12	1.56285e-10
GO:0010965	regulation of mitotic sister chromatid separation							1.5e-08	3.91e-06			1.22e-06	6.61e-05			1.79e-05	0.00158							2.56887e-13	3.90896e-11			2.37687e-16	4.01108e-14
GO:0010970	transport along microtubule											0.000277	0.00877
GO:0010972	negative regulation of G2/M transition of mitotic cell cycle																							2.20995e-05	0.000747292			5.92124e-06	0.000217612
GO:0010975	regulation of neuron projection development																	4.76e-06	0.000416	6.57e-07	5.15e-05	2.73399e-08	2.06717e-06			1.58661e-07	9.90816e-06
GO:0010977	negative regulation of neuron projection development																			7.63e-05	0.00323
GO:0012501	programmed cell death																	6.64e-07	8.09e-05			6.67927e-07	3.71259e-05			1.00649e-07	6.67022e-06
GO:0014070	response to organic cyclic compound																					1.79272e-05	0.000608402			4.2895e-08	3.09543e-06
GO:0014706	striated muscle tissue development																			1.73e-06	0.000123
GO:0014812	muscle cell migration																					7.87376e-05	0.00208675
GO:0014909	smooth muscle cell migration																					2.5515e-06	0.000120908
GO:0014910	regulation of smooth muscle cell migration							1.96e-06	0.00017													0.000166183	0.00391044
GO:0014912	negative regulation of smooth muscle cell migration							8.33e-05	0.00365									0.000194	0.00756
GO:0015031	protein transport											6.9e-18	1.94e-15			2.83e-06	0.00046	2.69e-11	1.66e-08			3.3726e-12	7.88192e-10			5.53161e-12	1.12269e-09
GO:0015931	nucleobase-containing compound transport											0.000118	0.00411											6.02286e-07	2.89414e-05			9.87854e-08	5.37406e-06
GO:0015980	energy derivation by oxidation of organic compounds			1.18e-05	0.0012							1.17e-12	1.32e-10									6.82311e-05	0.0018367
GO:0015986	proton motive force-driven ATP synthesis			1.49e-07	6.44e-05							1.44e-15	2.65e-13									2.49049e-05	0.000776051
GO:0015988	energy coupled proton transmembrane transport, against electrochemical gradient			0.000174	0.00835
GO:0015990	electron transport coupled proton transport			0.000174	0.00859
GO:0016032	viral process											2.73e-06	0.000138
GO:0016043	cellular component organization							4.45e-12	4.64e-09	2.45e-10	9.81e-08	1.71e-12	1.85e-10			1.77e-07	3.78e-05	2.07e-14	7.7e-11			2.83121e-06	0.000131735	1.87902e-16	4.06313e-14	3.38429e-05	0.00100517	5.80432e-19	1.37131e-16
GO:0016049	cell growth							6.49e-05	0.00303
GO:0016050	vesicle organization											9.69e-06	0.000453			4.93e-05	0.00344	6.54e-06	0.000552			8.18412e-05	0.00216343			0.000130741	0.00315268
GO:0016070	RNA metabolic process											4.43e-13	5.16e-11	1.14e-12	1.29e-09									1.54988e-37	1.41504e-34			1.67034e-31	8.6325e-29
GO:0016071	mRNA metabolic process											1.15e-06	6.35e-05											3.90953e-18	9.44842e-16			6.03793e-19	1.38688e-16
GO:0016072	rRNA metabolic process											2.26e-10	1.98e-08	1.01e-11	5.74e-09									4.41e-25	1.50988e-22			2.11142e-24	6.71513e-22
GO:0016073	snRNA metabolic process																											0.00025487	0.0060911
GO:0016078	tRNA catabolic process																							0.000146191	0.00400417			6.94328e-07	2.92928e-05
GO:0016125	sterol metabolic process																							0.000287978	0.00719246			0.000123409	0.00334579
GO:0016126	sterol biosynthetic process											1.05e-07	7.07e-06			1.07e-05	0.00113							1.35495e-06	6.15116e-05			4.30174e-08	2.50501e-06
GO:0016192	vesicle-mediated transport											1.35e-08	9.79e-07			1.39e-05	0.0013	1.36e-10	6.33e-08			8.27686e-17	5.67406e-14			1.95393e-10	2.57232e-08
GO:0016197	endosomal transport																					2.10647e-05	0.000685468
GO:0016239	positive regulation of macroautophagy															1.22e-05	0.00119
GO:0016241	regulation of macroautophagy											6.99e-08	4.79e-06			2.15e-05	0.00175
GO:0016266	O-glycan processing																									0.000345715	0.00681772
GO:0016310	phosphorylation									7.32e-08	1.28e-05							4.62e-05	0.00258					7.92202e-06	0.000290604			0.000306953	0.00721078
GO:0016321	female meiosis chromosome segregation																											0.000123971	0.00335006
GO:0016477	cell migration							5.01e-09	1.74e-06									4.66e-09	1.24e-06	3.99e-08	4.21e-06	7.32004e-11	1.10694e-08			1.56082e-09	1.65278e-07
GO:0016485	protein processing																					0.000372064	0.00777629			5.07223e-06	0.000194542
GO:0016570	histone modification									3.63e-05	0.00402													1.2899e-11	1.6824e-09			4.41828e-07	2.02971e-05
GO:0016571	histone methylation																							2.74004e-05	0.000900596			0.0002158	0.00526387
GO:0016573	histone acetylation															7.72e-05	0.00502							5.04069e-07	2.52557e-05			4.06836e-05	0.00125997
GO:0016578	histone deubiquitination																							3.01796e-05	0.000980182
GO:0017004	cytochrome complex assembly											4.3e-05	0.00168
GO:0017015	regulation of transforming growth factor beta receptor signaling pathway							5.72e-05	0.00276							0.000141	0.00813					1.65829e-05	0.000574149			5.57018e-06	0.000210328
GO:0018057	peptidyl-lysine oxidation																	7.71e-05	0.00374
GO:0018126	protein hydroxylation																					1.85187e-08	1.48772e-06			4.44771e-06	0.000174716
GO:0018130	heterocycle biosynthetic process											3.54e-12	3.7e-10											3.7289e-09	2.9748e-07			1.8418e-08	1.20872e-06
GO:0018158	protein oxidation																					0.000141542	0.00341661			3.46896e-05	0.00102719
GO:0018193	peptidyl-amino acid modification																							9.00898e-06	0.000329008			0.000173128	0.00432507
GO:0018205	peptidyl-lysine modification																							4.047e-08	2.63922e-06			4.44373e-06	0.000166268
GO:0018279	protein N-linked glycosylation via asparagine											7.52e-09	5.6e-07			2.42e-05	0.0019
GO:0018393	internal peptidyl-lysine acetylation																							9.39657e-07	4.33773e-05			6.1502e-05	0.00180341
GO:0018394	peptidyl-lysine acetylation															3.55e-05	0.00263							1.76011e-06	7.86021e-05			0.000100632	0.00278304
GO:0019219	regulation of nucleobase-containing compound metabolic process									1.96e-15	9.42e-12			7.1e-05	0.00824					1.82e-11	4.79e-09			3.96459e-09	3.13241e-07			4.97068e-08	2.83466e-06
GO:0019220	regulation of phosphate metabolic process							8e-06	0.000533									3.04e-05	0.00195			1.93376e-09	2.07134e-07			7.36663e-09	6.64497e-07
GO:0019222	regulation of metabolic process									4.45e-13	3.29e-10					1.83e-05	0.00159			2.27e-09	3.46e-07	7.71971e-09	7.28273e-07	1.44321e-07	8.84992e-06	1.84391e-09	1.87118e-07	2.6264e-07	1.27751e-05
GO:0019395	fatty acid oxidation																									0.000202848	0.00458501
GO:0019438	aromatic compound biosynthetic process											4.21e-11	3.88e-09											6.83703e-09	5.20184e-07			1.42195e-07	7.3488e-06
GO:0019511	peptidyl-proline hydroxylation																					4.60488e-06	0.000196481			0.000542035	0.00967125
GO:0019538	protein metabolic process											3.24e-25	1.17e-22			7e-10	3.74e-07					2.27635e-19	2.60086e-16			4.0293e-18	3.27112e-15
GO:0019637	organophosphate metabolic process											1.55e-09	1.27e-07									6.75254e-08	4.69165e-06			3.32946e-06	0.000138024
GO:0019646	aerobic electron transport chain			2.53e-08	4.37e-05							1.47e-14	2.09e-12
GO:0019693	ribose phosphate metabolic process											4.72e-12	4.65e-10									7.72339e-05	0.00205219			0.000238716	0.00514506
GO:0019725	cellular homeostasis																					0.000126387	0.00312412			0.000122878	0.00300019
GO:0019883	antigen processing and presentation of endogenous antigen																			0.000228	0.00755
GO:0019885	antigen processing and presentation of endogenous peptide antigen via MHC class I																			6.82e-06	0.000422
GO:0019941	modification-dependent protein catabolic process											8.95e-15	1.35e-12									0.000372524	0.00777011			1.36094e-05	0.000463576
GO:0021952	central nervous system projection neuron axonogenesis							6.4e-05	0.00301
GO:0021955	central nervous system neuron axonogenesis							6.89e-05	0.00317
GO:0022008	neurogenesis																			6.08e-05	0.00263
GO:0022402	cell cycle process							3.28e-12	6.84e-09			2.53e-10	2.18e-08			1.49e-05	0.00136							4.42156e-38	4.5415e-35			9.24066e-46	1.09159e-42
GO:0022407	regulation of cell-cell adhesion							5.87e-09	1.94e-06											0.000287	0.00913
GO:0022409	positive regulation of cell-cell adhesion							2.57e-08	5.97e-06
GO:0022603	regulation of anatomical structure morphogenesis							1.38e-09	6.66e-07	7.25e-06	0.000918							8.8e-12	5.95e-09	5.27e-13	2.09e-10	3.11468e-11	5.16585e-09			2.68358e-12	5.9417e-10
GO:0022604	regulation of cell morphogenesis							7.41e-07	8.59e-05	1.69e-05	0.00201															9.19906e-05	0.002346
GO:0022607	cellular component assembly							7.35e-07	8.68e-05			3.32e-17	8.01e-15											2.03552e-07	1.15351e-05			1.21117e-09	9.72347e-08
GO:0022613	ribonucleoprotein complex biogenesis											1.81e-06	9.51e-05	2.06e-07	5.59e-05									1.93955e-09	1.69546e-07			3.92329e-08	2.31726e-06
GO:0022616	DNA strand elongation																											1.74136e-05	0.000582969
GO:0022618	ribonucleoprotein complex assembly											4.05e-08	2.81e-06	3.35e-05	0.00477									1.45705e-08	1.0411e-06			1.48106e-08	1.02057e-06
GO:0022900	electron transport chain			2.92e-06	0.000337							8.56e-11	7.68e-09									8.11171e-07	4.46057e-05			1.05888e-05	0.000376481
GO:0022904	respiratory electron transport chain			1.46e-07	8.42e-05							5.02e-14	6.53e-12
GO:0023051	regulation of signaling							1.25e-06	0.000124	3.76e-08	6.82e-06					3.22e-05	0.00246	3e-10	1.31e-07	2.39e-08	2.75e-06	7.33562e-20	1.50864e-16			1.20628e-20	2.35032e-17
GO:0023052	signaling																			1.31e-05	0.000732
GO:0023056	positive regulation of signaling																	8.77e-05	0.00412	1.68e-05	0.000917	8.65872e-12	1.71226e-09			1.55892e-10	2.13901e-08
GO:0023057	negative regulation of signaling							2.99e-07	4.26e-05									1.2e-07	1.98e-05			3.59622e-11	5.77812e-09			2.30226e-13	7.47621e-11
GO:0030010	establishment of cell polarity																	9.05e-05	0.00418
GO:0030029	actin filament-based process							1.06e-05	0.000661									1.39e-09	4.49e-07			0.000298515	0.00646239			0.000261989	0.00553644
GO:0030030	cell projection organization							3.13e-05	0.00169									1.94e-08	4.12e-06	2.35e-05	0.00122	9.45654e-06	0.000364201			5.56393e-05	0.00152258
GO:0030036	actin cytoskeleton organization							5.27e-05	0.0026									1.14e-09	3.85e-07
GO:0030071	regulation of mitotic metaphase/anaphase transition							3.09e-08	6.66e-06			5.21e-07	2.98e-05			6.61e-06	0.000761							6.47743e-13	9.17673e-11			5.42474e-16	8.46362e-14
GO:0030100	regulation of endocytosis																					2.33745e-06	0.000112318			3.34093e-05	0.000998385
GO:0030111	regulation of Wnt signaling pathway																	3.67e-06	0.000325			1.66389e-07	1.05616e-05			4.7716e-05	0.00132436
GO:0030148	sphingolipid biosynthetic process																					1.69585e-05	0.000581282
GO:0030154	cell differentiation																	5.59e-06	0.000477	4.78e-13	2.11e-10	1.54773e-07	1.00096e-05			1.64045e-07	9.86496e-06
GO:0030155	regulation of cell adhesion							4.16e-11	2.89e-08					9.05e-06	0.00161			0.0002	0.00767	0.000121	0.00455	1.20181e-06	6.37023e-05			2.78704e-06	0.000119085
GO:0030162	regulation of proteolysis											0.000203	0.00669									2.12791e-05	0.000690261			5.86556e-07	3.07217e-05
GO:0030163	protein catabolic process											2.75e-13	3.28e-11									3.50066e-07	2.05699e-05			6.49535e-08	4.42501e-06
GO:0030166	proteoglycan biosynthetic process																					1.42773e-05	0.000508004
GO:0030177	positive regulation of Wnt signaling pathway																					0.000395461	0.0080685
GO:0030178	negative regulation of Wnt signaling pathway																					0.000200947	0.00461237
GO:0030182	neuron differentiation																			1.04e-12	3.92e-10
GO:0030198	extracellular matrix organization																			0.000177	0.00617
GO:0030199	collagen fibril organization																					1.05103e-05	0.00039301			6.67663e-06	0.000251134
GO:0030203	glycosaminoglycan metabolic process																					9.86373e-06	0.0003729			5.3982e-05	0.00148139
GO:0030204	chondroitin sulfate metabolic process																					1.17983e-05	0.000433291			0.000147952	0.00348995
GO:0030206	chondroitin sulfate biosynthetic process																					2.7116e-06	0.000126743			3.30858e-05	0.000994821
GO:0030261	chromosome condensation																							6.86684e-05	0.00204438			1.56849e-05	0.000542673
GO:0030278	regulation of ossification																					5.54315e-05	0.00152407			1.42153e-05	0.000475894
GO:0030307	positive regulation of cell growth																									0.000530058	0.00947491
GO:0030308	negative regulation of cell growth																					4.49507e-05	0.00126638			0.00012495	0.00303557
GO:0030324	lung development																	1.27e-05	0.000969							0.000442666	0.00822987
GO:0030326	embryonic limb morphogenesis																			9.25e-08	8.62e-06
GO:0030334	regulation of cell migration							1.53e-09	6.82e-07									1.91e-09	5.92e-07	8.39e-08	8.01e-06	2.11627e-13	6.21761e-11			3.79934e-14	1.85066e-11
GO:0030335	positive regulation of cell migration							5.73e-06	0.000413							0.000121	0.00724	2.46e-05	0.00165			4.25252e-13	1.12125e-10			9.55489e-13	2.44957e-10
GO:0030336	negative regulation of cell migration							7.43e-06	0.000506									0.000151	0.00628	0.000169	0.00594	3.05994e-05	0.00091204			4.35961e-06	0.000172648
GO:0030433	ubiquitin-dependent ERAD pathway											2.25e-05	0.000945													1.19161e-05	0.000417577
GO:0030490	maturation of SSU-rRNA																							9.83768e-09	7.34874e-07			3.99121e-07	1.84376e-05
GO:0030501	positive regulation of bone mineralization																			1.17e-05	0.000665
GO:0030510	regulation of BMP signaling pathway																					0.000407033	0.00825547
GO:0030512	negative regulation of transforming growth factor beta receptor signaling pathway																					0.000129882	0.00319516			0.000205209	0.00459575
GO:0030522	intracellular receptor signaling pathway																									9.12651e-05	0.00233975
GO:0030705	cytoskeleton-dependent intracellular transport											3.86e-05	0.00155
GO:0030832	regulation of actin filament length																									0.000466652	0.00856144
GO:0030855	epithelial cell differentiation																			3.1e-06	0.000201	0.000107782	0.00275703
GO:0030856	regulation of epithelial cell differentiation																			4.14e-05	0.00191
GO:0030865	cortical cytoskeleton organization							3.36e-05	0.00177
GO:0030866	cortical actin cytoskeleton organization							1.78e-05	0.00102
GO:0030968	endoplasmic reticulum unfolded protein response																					0.000117742	0.00296025
GO:0031023	microtubule organizing center organization																							3.79386e-07	1.99834e-05			5.50013e-09	3.98952e-07
GO:0031056	regulation of histone modification																							0.000352955	0.00860603
GO:0031058	positive regulation of histone modification																							3.62074e-05	0.00115316			0.000287392	0.00677051
GO:0031060	regulation of histone methylation																							0.000237405	0.00602084
GO:0031122	cytoplasmic microtubule organization																							4.737e-05	0.00146331
GO:0031125	rRNA 3'-end processing																											2.75776e-05	0.000883873
GO:0031175	neuron projection development																	0.000123	0.00527	1.58e-09	2.73e-07
GO:0031297	replication fork processing																							2.42891e-08	1.60955e-06			9.6808e-07	4.04296e-05
GO:0031323	regulation of cellular metabolic process									6.57e-18	6.32e-14									1.75e-09	2.83e-07	3.95531e-07	2.31094e-05	1.85271e-09	1.63696e-07	6.02936e-07	3.12436e-05	1.54023e-08	1.05258e-06
GO:0031324	negative regulation of cellular metabolic process									1.28e-10	6.18e-08											1.82498e-09	1.9754e-07	2.7041e-06	0.000113365	1.73151e-09	1.79451e-07	4.17885e-05	0.00128936
GO:0031325	positive regulation of cellular metabolic process							0.000138	0.0054	7.63e-12	4.59e-09					3.59e-05	0.00263	3.45e-05	0.00212	1.46e-06	0.000107	3.15925e-07	1.88876e-05	1.03598e-08	7.60056e-07	4.75131e-07	2.60041e-05	1.49045e-07	7.60774e-06
GO:0031326	regulation of cellular biosynthetic process									1.27e-14	2.45e-11									2.93e-12	9.27e-10			2.50919e-05	0.000841552			0.000232227	0.00559849
GO:0031327	negative regulation of cellular biosynthetic process									8.2e-10	2.72e-07									7.66e-08	7.4e-06
GO:0031328	positive regulation of cellular biosynthetic process									2.22e-09	6.12e-07									5.24e-07	4.28e-05	5.05206e-05	0.00140787	2.64044e-07	1.45614e-05	2.40153e-05	0.000752274	4.20826e-06	0.000159624
GO:0031329	regulation of cellular catabolic process									0.000102	0.00897	9.5e-09	6.93e-07			3.55e-08	1.11e-05					0.000424968	0.00853505			0.000411441	0.00781336
GO:0031331	positive regulation of cellular catabolic process									1.52e-05	0.00186					1.15e-05	0.00114
GO:0031344	regulation of cell projection organization							5.62e-05	0.00273	2.22e-05	0.00255							2.76e-07	3.79e-05	4.2e-05	0.00191	1.46505e-09	1.60267e-07			1.42532e-07	9.07548e-06
GO:0031345	negative regulation of cell projection organization																					0.000400508	0.00813919
GO:0031346	positive regulation of cell projection organization									3.05e-05	0.00345							2.07e-05	0.00147			1.60257e-07	1.02995e-05			3.97753e-06	0.000160785
GO:0031396	regulation of protein ubiquitination											1.56e-07	1.02e-05			8.09e-07	0.000151					5.08254e-05	0.00141253			7.83127e-05	0.00206754
GO:0031398	positive regulation of protein ubiquitination											5.96e-05	0.00228									0.000347989	0.00740863
GO:0031399	regulation of protein modification process							1.4e-05	0.000848	2.02e-05	0.00238	4.76e-05	0.00183									3.30441e-09	3.26724e-07			1.10805e-08	9.22621e-07
GO:0031400	negative regulation of protein modification process											0.000166	0.00562									1.4386e-11	2.50731e-09			1.24167e-10	1.72805e-08
GO:0031401	positive regulation of protein modification process																					2.34644e-05	0.000747011			2.46711e-05	0.00077034
GO:0031507	heterochromatin formation																							1.95548e-07	1.11585e-05			6.11686e-05	0.00180001
GO:0031570	DNA integrity checkpoint signaling																							1.49018e-07	9.00352e-06			8.86866e-10	7.26089e-08
GO:0031577	spindle checkpoint signaling							2.62e-07	3.91e-05															3.66834e-06	0.000147759			8.25959e-09	5.939e-07
GO:0031589	cell-substrate adhesion																					0.000414263	0.00833633
GO:0031647	regulation of protein stability											3.88e-08	2.73e-06			5.48e-06	0.000707					0.000499973	0.00990602
GO:0031667	response to nutrient levels																									0.000437921	0.00818854
GO:0032042	mitochondrial DNA metabolic process																											2.11406e-06	8.44499e-05
GO:0032101	regulation of response to external stimulus																									0.000401089	0.00769175
GO:0032200	telomere organization											0.000119	0.00415											4.48804e-06	0.000176451			3.13258e-08	1.93308e-06
GO:0032201	telomere maintenance via semi-conservative replication																							0.000390508	0.00932791			0.000391404	0.00894066
GO:0032204	regulation of telomere maintenance																											0.000121876	0.00331511
GO:0032212	positive regulation of telomere maintenance via telomerase											7.15e-05	0.00265
GO:0032231	regulation of actin filament bundle assembly																	0.000225	0.00837
GO:0032233	positive regulation of actin filament bundle assembly																					7.22287e-05	0.00192417
GO:0032259	methylation																							1.53948e-08	1.08119e-06
GO:0032271	regulation of protein polymerization																									0.000231052	0.00502435
GO:0032330	regulation of chondrocyte differentiation																					2.29788e-06	0.000110935			1.64361e-06	7.66127e-05
GO:0032331	negative regulation of chondrocyte differentiation																					1.41388e-05	0.000506582			8.12214e-05	0.00212134
GO:0032355	response to estradiol																									5.29758e-05	0.00146201
GO:0032386	regulation of intracellular transport																	0.000114	0.00494			1.23657e-05	0.000449316			1.40876e-06	6.76067e-05
GO:0032392	DNA geometric change											3.49e-07	2.11e-05											1.70408e-10	2.02934e-08			2.89132e-14	3.73567e-12
GO:0032434	regulation of proteasomal ubiquitin-dependent protein catabolic process											0.000187	0.00627
GO:0032446	protein modification by small protein conjugation											2.16e-05	0.000911
GO:0032465	regulation of cytokinesis							0.00012	0.00486															5.10873e-08	3.30539e-06			6.79942e-07	2.91318e-05
GO:0032467	positive regulation of cytokinesis																							0.000124255	0.0034728			0.000124934	0.00335416
GO:0032501	multicellular organismal process																			1.82e-13	9.63e-11
GO:0032502	developmental process			0.000167	0.00874			7.59e-07	8.64e-05									8.61e-14	1.07e-10	7.49e-19	2.97e-15	3.52118e-14	1.44833e-11			1.14914e-14	5.89204e-12
GO:0032508	DNA duplex unwinding											4.13e-07	2.42e-05											2.19785e-09	1.84283e-07			4.19676e-13	4.81986e-11
GO:0032535	regulation of cellular component size																					0.00023456	0.00522073			3.52657e-05	0.00103794
GO:0032543	mitochondrial translation											2.64e-25	9.92e-23															0.000181297	0.00451549
GO:0032774	RNA biosynthetic process																							1.84096e-07	1.08051e-05			0.000114849	0.00314466
GO:0032870	cellular response to hormone stimulus																					0.000199504	0.00458949			0.000161834	0.00378077
GO:0032872	regulation of stress-activated MAPK cascade																					0.000470106	0.00936842			0.000302487	0.00623009
GO:0032879	regulation of localization																	1.39e-06	0.000143			8.67566e-08	5.83084e-06			4.71192e-07	2.62306e-05
GO:0032880	regulation of protein localization											6.04e-06	0.000299			3.01e-06	0.000479	3.5e-06	0.000313			4.39629e-07	2.51151e-05			4.59874e-08	3.27014e-06
GO:0032886	regulation of microtubule-based process																							0.000345536	0.0084502			0.000349392	0.00816136
GO:0032922	circadian regulation of gene expression																					1.03494e-05	0.000388407			2.41063e-07	1.38961e-05
GO:0032940	secretion by cell																					0.000231182	0.00516793
GO:0032956	regulation of actin cytoskeleton organization																	5.34e-05	0.00285			5.91802e-07	3.32541e-05			9.88817e-06	0.000354157
GO:0032965	regulation of collagen biosynthetic process																					3.10685e-05	0.000920685			1.41036e-05	0.000475423
GO:0032967	positive regulation of collagen biosynthetic process																					1.39543e-05	0.000501722			9.82486e-06	0.000354495
GO:0032970	regulation of actin filament-based process							9.56e-05	0.00404									5.19e-05	0.00281			3.4309e-07	2.02758e-05			5.02959e-06	0.000193669
GO:0032981	mitochondrial respiratory chain complex I assembly			1.69e-05	0.00162							3.87e-12	3.97e-10
GO:0032989	cellular component morphogenesis							1.63e-06	0.000148									1.33e-05	0.000996
GO:0032990	cell part morphogenesis							1.63e-06	0.00015									1.33e-05	0.00101
GO:0033002	muscle cell proliferation																					0.0003294	0.00710109
GO:0033036	macromolecule localization									7.43e-05	0.00722	2.83e-17	7.17e-15			9.07e-09	3.39e-06	2.29e-14	5.67e-11			1.92921e-14	9.01728e-12			1.69651e-13	6.12126e-11
GO:0033043	regulation of organelle organization							9.57e-10	4.99e-07			2.11e-09	1.67e-07			1.54e-10	1.05e-07	1.56e-06	0.000159			3.05301e-06	0.000139529	2.94916e-15	5.15601e-13	0.000397317	0.00763444	5.70609e-17	1.0973e-14
GO:0033044	regulation of chromosome organization							5.52e-06	0.000407			1.67e-09	1.35e-07	7.33e-05	0.00834	5.93e-05	0.00396							1.82395e-21	5.35265e-19			2.89561e-25	9.57751e-23
GO:0033045	regulation of sister chromatid segregation							6.64e-08	1.19e-05			6.06e-06	0.000298			6.11e-06	0.000737							3.20355e-13	4.70064e-11			2.23184e-15	3.07584e-13
GO:0033046	negative regulation of sister chromatid segregation							9.36e-07	9.76e-05															9.95003e-05	0.00282905			6.06366e-07	2.66704e-05
GO:0033047	regulation of mitotic sister chromatid segregation							1.44e-05	0.000869							0.000132	0.00764							2.91454e-06	0.000120345			1.36227e-07	7.12948e-06
GO:0033048	negative regulation of mitotic sister chromatid segregation							9.36e-07	9.93e-05															9.95003e-05	0.00283887			6.06366e-07	2.6813e-05
GO:0033077	T cell differentiation in thymus																					4.81513e-05	0.00135284
GO:0033108	mitochondrial respiratory chain complex assembly			0.000203	0.009							9.2e-17	2.12e-14
GO:0033157	regulation of intracellular protein transport											0.000181	0.00611													0.000326445	0.00654367
GO:0033365	protein localization to organelle											1.13e-13	1.4e-11			3.51e-05	0.00263							5.52988e-06	0.000212332			6.55114e-07	2.86621e-05
GO:0033554	cellular response to stress									3.19e-09	8.54e-07	6.95e-17	1.64e-14	6.5e-05	0.00788	1.32e-07	3.29e-05	2.22e-07	3.3e-05			1.64628e-08	1.34355e-06	1.18309e-13	1.90617e-11	3.53518e-10	4.30497e-08	6.50027e-16	9.95384e-14
GO:0033591	response to L-ascorbic acid																									0.000248247	0.00532691
GO:0033673	negative regulation of kinase activity																					3.78018e-05	0.00108884			4.65554e-06	0.000180694
GO:0033993	response to lipid																					0.000263326	0.00581069			1.88997e-05	0.00060766
GO:0034097	response to cytokine																			2.43e-05	0.00124	5.02184e-05	0.00140325			1.52441e-06	7.20914e-05
GO:0034224	cellular response to zinc ion starvation																									0.000367852	0.00712448
GO:0034248	regulation of amide metabolic process											1.16e-09	9.55e-08	2.92e-05	0.00426
GO:0034250	positive regulation of amide metabolic process											1.6e-05	0.000703
GO:0034329	cell junction assembly							0.000274	0.0098											4.4e-05	0.00198
GO:0034330	cell junction organization							0.000115	0.00475	5.04e-05	0.00527									1.05e-05	0.000609	3.8242e-05	0.00109538
GO:0034440	lipid oxidation																									0.00043962	0.00820456
GO:0034446	substrate adhesion-dependent cell spreading																					2.08547e-05	0.00068079
GO:0034447	very-low-density lipoprotein particle clearance																	0.000256	0.00911
GO:0034470	ncRNA processing											1.56e-12	1.7e-10	5.72e-12	4.07e-09									3.14229e-23	9.93084e-21			9.25291e-19	2.0679e-16
GO:0034502	protein localization to chromosome											4.01e-05	0.00159											0.000326078	0.00807043			4.68722e-08	2.69157e-06
GO:0034504	protein localization to nucleus																							7.05768e-05	0.00208608			1.32628e-05	0.000462744
GO:0034599	cellular response to oxidative stress																	6.61e-05	0.00341							0.000481767	0.00877265
GO:0034641	cellular nitrogen compound metabolic process											6.61e-60	3.35e-56	2.36e-13	3.35e-10	1.36e-08	4.85e-06							5.84919e-59	1.60209e-55			1.61868e-63	6.69245e-60
GO:0034645	cellular macromolecule biosynthetic process											3.37e-43	2.85e-40									4.20624e-12	9.40278e-10			6.67044e-08	4.51274e-06
GO:0034654	nucleobase-containing compound biosynthetic process											1.02e-11	9.78e-10											3.06993e-10	3.27605e-08			1.19497e-07	6.41636e-06
GO:0034655	nucleobase-containing compound catabolic process																											6.78699e-05	0.00196229
GO:0034660	ncRNA metabolic process											3.33e-13	3.92e-11	2.85e-14	8.11e-11									3.24079e-25	1.15781e-22			6.29724e-21	1.62725e-18
GO:0034661	ncRNA catabolic process																											0.000260859	0.00621626
GO:0034728	nucleosome organization							5.8e-06	0.000413															1.15238e-07	7.17357e-06			1.8229e-10	1.65643e-08
GO:0034968	histone lysine methylation																							0.000145543	0.00401317
GO:0034975	protein folding in endoplasmic reticulum											0.000209	0.0068									5.51888e-05	0.00152146			1.31412e-05	0.000452373
GO:0034976	response to endoplasmic reticulum stress											1.69e-05	0.000732					2.6e-05	0.00173			8.62834e-12	1.73971e-09			1.40337e-15	8.54477e-13
GO:0035051	cardiocyte differentiation																			0.000113	0.00431
GO:0035107	appendage morphogenesis																			1.65e-09	2.72e-07					0.000433086	0.00812933
GO:0035108	limb morphogenesis																			1.65e-09	2.78e-07					0.000433086	0.00814503
GO:0035113	embryonic appendage morphogenesis																			9.25e-08	8.52e-06
GO:0035116	embryonic hindlimb morphogenesis																			1.88e-05	0.00101
GO:0035137	hindlimb morphogenesis																			2.88e-05	0.00139
GO:0035148	tube formation																	2.64e-05	0.00174
GO:0035239	tube morphogenesis																	1.49e-05	0.00109	4.27e-10	9.4e-08	1.37692e-07	8.96129e-06			1.11255e-08	9.10795e-07
GO:0035295	tube development																			2.46e-05	0.00123	0.000163973	0.00387618			0.000414414	0.00783926
GO:0035330	regulation of hippo signaling																							0.000314051	0.00781988
GO:0035521	monoubiquitinated histone deubiquitination																							7.93512e-05	0.00229588
GO:0035522	monoubiquitinated histone H2A deubiquitination																							7.93512e-05	0.00230399
GO:0035556	intracellular signal transduction							3.79e-11	2.97e-08	1.68e-11	8.99e-09							8.02e-07	9.46e-05			8.3211e-07	4.55137e-05	0.000179049	0.00477677	7.68095e-06	0.000283439	5.04223e-07	2.29089e-05
GO:0035583	sequestering of TGFbeta in extracellular matrix			0.000174	0.00812
GO:0035633	maintenance of blood-brain barrier																			0.000303	0.00944
GO:0035966	response to topologically incorrect protein																					4.8943e-06	0.000207112			9.45811e-07	4.6772e-05
GO:0035987	endodermal cell differentiation																									1.96838e-05	0.00063079
GO:0036003	positive regulation of transcription from RNA polymerase II promoter in response to stress																					2.7116e-06	0.000127321			3.68895e-06	0.000150999
GO:0036211	protein modification process									5.56e-08	9.91e-06	3.5e-07	2.1e-05			1.93e-07	4e-05					3.99338e-07	2.30696e-05	3.17001e-05	0.00102551	5.37807e-07	2.83206e-05
GO:0036260	RNA capping											8.58e-05	0.00307
GO:0036261	7-methylguanosine cap hypermethylation											7.57e-05	0.00275
GO:0036293	response to decreased oxygen levels																			0.000166	0.00589	1.16442e-07	7.67545e-06			6.58624e-10	7.20935e-08
GO:0036294	cellular response to decreased oxygen levels																					4.23932e-05	0.00120423			3.58276e-06	0.000147895
GO:0036296	response to increased oxygen levels																									0.000464278	0.00855009
GO:0036297	interstrand cross-link repair																							6.2105e-07	2.96696e-05			1.81441e-05	0.000604974
GO:0036503	ERAD pathway											1.01e-06	5.62e-05									0.000391216	0.00801368			1.25818e-06	6.06791e-05
GO:0036507	protein demannosylation																									1.67542e-05	0.000544065
GO:0036508	protein alpha-1,2-demannosylation																									1.67542e-05	0.000545885
GO:0040007	growth																					2.22841e-05	0.000716085
GO:0040008	regulation of growth																			5e-06	0.000314	1.31675e-05	0.000476765			2.08961e-05	0.000663095
GO:0040012	regulation of locomotion							7.02e-09	2.09e-06									1.09e-08	2.53e-06	2.12e-07	1.84e-05	9.63913e-12	1.83554e-09			6.98378e-13	1.88989e-10
GO:0040013	negative regulation of locomotion							6.67e-05	0.00309									0.000227	0.00832	4.82e-05	0.00212	2.57831e-05	0.000791426			9.85139e-06	0.000354141
GO:0040017	positive regulation of locomotion							3.24e-05	0.00174									9.54e-05	0.00438			2.29875e-12	5.49722e-10			4.53061e-12	9.59505e-10
GO:0040029	epigenetic regulation of gene expression																							1.67764e-07	9.98928e-06			0.000189494	0.00470547
GO:0040031	snRNA modification																											0.000391404	0.00896542
GO:0040036	regulation of fibroblast growth factor receptor signaling pathway																					0.000168798	0.00395388			0.000451456	0.00836138
GO:0042058	regulation of epidermal growth factor receptor signaling pathway																									0.00043536	0.00815631
GO:0042060	wound healing																	4.51e-05	0.00256			6.60487e-05	0.00178262			1.4166e-05	0.000475881
GO:0042110	T cell activation																					0.00023456	0.00523205
GO:0042127	regulation of cell population proliferation							7.78e-07	8.7e-05											3.81e-12	1.16e-09	1.08119e-13	3.83376e-11			1.0199e-13	3.97435e-11
GO:0042176	regulation of protein catabolic process											3.34e-05	0.00136			2.11e-05	0.00173					1.41041e-06	7.36204e-05			1.28498e-07	8.23572e-06
GO:0042221	response to chemical							1.1e-05	0.000683									1.32e-06	0.000138			3.50898e-13	1.0023e-10			9.93216e-21	2.41898e-17
GO:0042273	ribosomal large subunit biogenesis											7.15e-05	0.00264											7.00759e-05	0.00207875			7.04288e-05	0.00201514
GO:0042274	ribosomal small subunit biogenesis																							5.29299e-05	0.00160489			6.921e-06	0.000251008
GO:0042325	regulation of phosphorylation							8.18e-06	0.000539													8.48153e-09	7.92869e-07			3.20033e-08	2.36194e-06
GO:0042326	negative regulation of phosphorylation																					5.70111e-10	6.73845e-08			2.66163e-10	3.41179e-08
GO:0042327	positive regulation of phosphorylation																					2.56291e-05	0.000789053			0.000321818	0.00647758
GO:0042475	odontogenesis of dentin-containing tooth																			1.56e-05	0.000856
GO:0042476	odontogenesis																			9.29e-05	0.00368
GO:0042542	response to hydrogen peroxide																									0.000244276	0.00525328
GO:0042592	homeostatic process																					0.000140614	0.00341023			0.000117177	0.00287541
GO:0042762	regulation of sulfur metabolic process																									1.66211e-05	0.000545194
GO:0042770	signal transduction in response to DNA damage																							1.05271e-06	4.83247e-05			3.68156e-07	1.74959e-05
GO:0042776	proton motive force-driven mitochondrial ATP synthesis			6e-08	5.19e-05							3.32e-15	5.34e-13
GO:0042981	regulation of apoptotic process											3.68e-05	0.00148	7.8e-05	0.0087	4.45e-06	0.000653	3.88e-08	7.79e-06			7.51499e-19	7.72767e-16			1.973e-18	1.92209e-15
GO:0043009	chordate embryonic development									9.05e-05	0.00846							5.07e-05	0.00277							2.91747e-05	0.000888186
GO:0043043	peptide biosynthetic process											1.88e-44	1.91e-41									6.37929e-08	4.46246e-06			0.000105384	0.0026392
GO:0043062	extracellular structure organization																			0.000191	0.00657
GO:0043065	positive regulation of apoptotic process																	0.000227	0.00834			1.01057e-10	1.42352e-08			3.00907e-11	5.05419e-09
GO:0043066	negative regulation of apoptotic process															1.42e-05	0.00131	7.75e-07	9.29e-05			1.16164e-12	2.84407e-10			1.22543e-10	1.73017e-08
GO:0043067	regulation of programmed cell death											3.92e-05	0.00156	8.47e-05	0.00893	5.45e-06	0.000715	4.49e-08	8.77e-06	0.000215	0.00728	1.12852e-19	1.9341e-16			2.81654e-19	3.04874e-16
GO:0043068	positive regulation of programmed cell death																	0.000236	0.00858			1.75542e-10	2.37513e-08			8.53175e-11	1.2223e-08
GO:0043069	negative regulation of programmed cell death															1.2e-05	0.00118	1.08e-06	0.000118			5.97591e-13	1.53626e-10			7.79072e-11	1.14996e-08
GO:0043085	positive regulation of catalytic activity							8.99e-05	0.00391
GO:0043086	negative regulation of catalytic activity																					9.84121e-05	0.00255548			2.85463e-06	0.00012144
GO:0043087	regulation of GTPase activity									4.17e-06	0.000566
GO:0043122	regulation of I-kappaB kinase/NF-kappaB signaling																					4.26187e-05	0.00120398
GO:0043123	positive regulation of I-kappaB kinase/NF-kappaB signaling																					2.31492e-05	0.000739265
GO:0043161	proteasome-mediated ubiquitin-dependent protein catabolic process											1.52e-13	1.86e-11									3.27897e-05	0.000963362			3.16236e-06	0.000132792
GO:0043170	macromolecule metabolic process									6.83e-07	0.000106	2.92e-38	1.74e-35	5.75e-11	2.52e-08	4.47e-14	5.58e-11					1.4646e-08	1.21456e-06	1.22542e-34	7.74559e-32	3.48005e-08	2.53005e-06	1.40977e-30	6.13549e-28
GO:0043254	regulation of protein-containing complex assembly																									0.00046121	0.00852583
GO:0043393	regulation of protein binding																	6.28e-05	0.00326
GO:0043408	regulation of MAPK cascade																	0.000216	0.00819	6.72e-05	0.00288	0.000167538	0.00393331			0.000211963	0.00471449
GO:0043410	positive regulation of MAPK cascade																			4.6e-05	0.00206	0.00028933	0.00630335
GO:0043412	macromolecule modification									2.02e-07	3.35e-05	1.77e-07	1.14e-05			3.46e-06	0.000528					1.42302e-05	0.000508088	2.41532e-07	1.34099e-05	1.24681e-05	0.0004338
GO:0043413	macromolecule glycosylation											2.41e-06	0.000123									0.000130675	0.00319937			5.15214e-06	0.000196063
GO:0043414	macromolecule methylation																							3.21914e-07	1.71764e-05
GO:0043484	regulation of RNA splicing																							1.98142e-06	8.66027e-05			2.72122e-05	0.000875556
GO:0043487	regulation of RNA stability																							0.000108234	0.00306676			0.000247843	0.00594033
GO:0043491	protein kinase B signaling																											2.49513e-05	0.000812291
GO:0043523	regulation of neuron apoptotic process																	3.74e-05	0.00226			6.39753e-06	0.000262095			3.64077e-06	0.000149656
GO:0043524	negative regulation of neuron apoptotic process																									0.000254975	0.00542351
GO:0043535	regulation of blood vessel endothelial cell migration																					1.46347e-05	0.000518927			8.40148e-07	4.24079e-05
GO:0043536	positive regulation of blood vessel endothelial cell migration																					6.28079e-06	0.000258342			1.1234e-06	5.49957e-05
GO:0043542	endothelial cell migration																	2.24e-05	0.00151							7.57572e-05	0.00201647
GO:0043543	protein acylation																							2.69089e-05	0.000887993
GO:0043547	positive regulation of GTPase activity									6.05e-05	0.006
GO:0043549	regulation of kinase activity																					0.000194447	0.00449326			0.000115206	0.00284136
GO:0043586	tongue development																			0.00022	0.00741
GO:0043603	amide metabolic process											1.78e-34	7.52e-32									2.73918e-09	2.84516e-07			1.11102e-08	9.17252e-07
GO:0043604	amide biosynthetic process											5.3e-39	3.36e-36									1.02696e-08	9.42879e-07			2.86536e-05	0.000875058
GO:0043618	regulation of transcription from RNA polymerase II promoter in response to stress																					1.79378e-06	8.9541e-05			1.51027e-05	0.000502153
GO:0043620	regulation of DNA-templated transcription in response to stress																					2.62264e-05	0.000802636			0.000126397	0.00306308
GO:0043628	small regulatory ncRNA 3'-end processing																											0.000133955	0.00352762
GO:0043632	modification-dependent macromolecule catabolic process											3.76e-15	5.96e-13													3.26372e-05	0.00098437
GO:0043633	polyadenylation-dependent RNA catabolic process																											2.28389e-06	9.07955e-05
GO:0043634	polyadenylation-dependent ncRNA catabolic process																											1.6998e-05	0.000571369
GO:0043933	protein-containing complex organization											2.02e-21	6.6e-19	1.12e-06	0.000266									7.70473e-08	4.94608e-06			1.06009e-10	9.96125e-09
GO:0043954	cellular component maintenance																									0.000404991	0.00773613
GO:0043966	histone H3 acetylation																							4.8174e-06	0.000187604
GO:0044085	cellular component biogenesis											1.1e-05	0.000508	8.16e-07	0.000202									8.70609e-09	6.56311e-07			1.40581e-07	7.31107e-06
GO:0044087	regulation of cellular component biogenesis									7.47e-06	0.000934							0.000114	0.00491			6.71599e-09	6.51514e-07			1.06491e-07	6.96264e-06
GO:0044089	positive regulation of cellular component biogenesis																			1.72e-05	0.000934	1.79156e-05	0.00061002			0.000411304	0.00782603
GO:0044092	negative regulation of molecular function																					4.00823e-05	0.00114491			1.87482e-06	8.45578e-05
GO:0044093	positive regulation of molecular function																					0.000114989	0.00291239			0.000227628	0.00496098
GO:0044237	cellular metabolic process									5.91e-06	0.000779	1.51e-66	1.53e-62	1.75e-10	7.11e-08	2.05e-18	5.11e-15					1.01279e-12	2.54013e-10	3.06654e-41	3.59968e-38	2.70507e-11	4.6233e-09	3.97624e-41	4.10995e-38
GO:0044238	primary metabolic process									1.67e-07	2.81e-05	2.04e-50	2.96e-47	3.75e-08	1.26e-05	4.55e-19	1.7e-15					3.29082e-14	1.40998e-11	1.77038e-36	1.32247e-33	6.68364e-14	2.95964e-11	1.28328e-32	7.5796e-30
GO:0044242	cellular lipid catabolic process																									0.000302487	0.00621695
GO:0044248	cellular catabolic process											1.77e-12	1.89e-10			0.00013	0.00761					7.13245e-08	4.92234e-06			7.37946e-09	6.59548e-07
GO:0044249	cellular biosynthetic process											1.48e-37	7.92e-35			2.89e-09	1.35e-06					5.18538e-12	1.11086e-09	3.12256e-07	1.677e-05	1.80624e-09	1.85225e-07	1.79672e-06	7.28289e-05
GO:0044255	cellular lipid metabolic process																					1.4998e-05	0.000528166			2.09341e-05	0.000662141
GO:0044260	cellular macromolecule metabolic process											6.77e-54	1.72e-50	2.81e-09	1.07e-06	6.98e-07	0.000134					0.000396019	0.00806389	2.91472e-27	1.14049e-24			5.42015e-30	2.13425e-27
GO:0044264	cellular polysaccharide metabolic process																									0.000361167	0.00707946
GO:0044265	cellular macromolecule catabolic process											1.27e-14	1.86e-12															0.000114905	0.00313581
GO:0044270	cellular nitrogen compound catabolic process																											0.000158272	0.00406444
GO:0044271	cellular nitrogen compound biosynthetic process											4.73e-40	3.2e-37			5.3e-05	0.0036					2.41623e-08	1.85418e-06	9.9289e-11	1.23615e-08	9.39291e-05	0.00238296	7.59584e-10	6.281e-08
GO:0044281	small molecule metabolic process											1.72e-09	1.38e-07			0.000162	0.00905					3.13564e-07	1.8856e-05			1.27691e-05	0.000441123
GO:0044319	wound healing, spreading of cells																									0.000464278	0.00853396
GO:0044344	cellular response to fibroblast growth factor stimulus																					0.000384869	0.00789941
GO:0044380	protein localization to cytoskeleton																											0.000276124	0.00654232
GO:0044648	histone H3-K4 dimethylation									2.07e-05	0.0024
GO:0044770	cell cycle phase transition							3.5e-06	0.000277															9.88194e-10	9.22726e-08			2.62922e-11	2.71762e-09
GO:0044772	mitotic cell cycle phase transition							4.75e-06	0.000363															3.41095e-09	2.74782e-07			1.05891e-09	8.58442e-08
GO:0044773	mitotic DNA damage checkpoint signaling																							2.67906e-05	0.000887654			2.33954e-06	9.16856e-05
GO:0044774	mitotic DNA integrity checkpoint signaling																							6.26984e-06	0.000235248			5.04363e-07	2.27901e-05
GO:0044788	modulation by host of viral process											0.000319	0.00989
GO:0044818	mitotic G2/M transition checkpoint																							0.000167843	0.00450709			0.000168792	0.00422951
GO:0044839	cell cycle G2/M phase transition																							9.74574e-06	0.000352779			5.62043e-07	2.52583e-05
GO:0044843	cell cycle G1/S phase transition																							0.00019207	0.00504231			6.00052e-05	0.00177208
GO:0045005	DNA-templated DNA replication maintenance of fidelity																							2.70096e-09	2.21938e-07			1.76155e-08	1.1747e-06
GO:0045040	protein insertion into mitochondrial outer membrane											1.68e-07	1.09e-05
GO:0045132	meiotic chromosome segregation																							0.000337959	0.00831441			3.8206e-07	1.78489e-05
GO:0045184	establishment of protein localization											1.16e-17	3.09e-15			1.04e-07	2.68e-05	6.43e-11	3.41e-08			5.39555e-14	2.0549e-11			1.4465e-13	5.41993e-11
GO:0045214	sarcomere organization			5.23e-05	0.00393
GO:0045229	external encapsulating structure organization																			0.000222	0.00744	0.000457528	0.00913545
GO:0045292	mRNA cis splicing, via spliceosome																							2.30394e-05	0.000775881			2.313e-05	0.000755975
GO:0045333	cellular respiration			4.7e-07	9.04e-05							1.32e-14	1.91e-12
GO:0045454	cell redox homeostasis											6.69e-05	0.00254													0.00052024	0.00931651
GO:0045595	regulation of cell differentiation							0.000246	0.00896	6.22e-05	0.00611							7.44e-05	0.00364	2.91e-13	1.36e-10	8.22364e-11	1.1745e-08			3.44427e-10	4.24736e-08
GO:0045596	negative regulation of cell differentiation																			1.52e-09	2.79e-07	2.47098e-05	0.000777037			0.000164002	0.00381316
GO:0045597	positive regulation of cell differentiation							3.31e-05	0.00176											7.46e-08	7.3e-06	3.06484e-09	3.08978e-07			7.92972e-09	6.95958e-07
GO:0045664	regulation of neuron differentiation																			2.93e-08	3.27e-06
GO:0045666	positive regulation of neuron differentiation																			0.0003	0.00944
GO:0045667	regulation of osteoblast differentiation																			3.79e-05	0.00177	2.27154e-09	2.40807e-07			1.96754e-06	8.83306e-05
GO:0045669	positive regulation of osteoblast differentiation																					1.12477e-08	1.00574e-06			1.36933e-05	0.000464808
GO:0045727	positive regulation of translation											7.7e-06	0.000367
GO:0045732	positive regulation of protein catabolic process																					3.29466e-06	0.000148592			8.54994e-07	4.29348e-05
GO:0045739	positive regulation of DNA repair																							1.606e-08	1.09971e-06			3.68958e-10	3.17804e-08
GO:0045740	positive regulation of DNA replication																							3.6165e-05	0.00115629			3.6371e-05	0.00113064
GO:0045765	regulation of angiogenesis							0.000102	0.00427											4.66e-06	0.000295	1.604e-05	0.000561018			2.28842e-06	9.99721e-05
GO:0045766	positive regulation of angiogenesis							1.03e-05	0.000661													3.65794e-05	0.00105957			1.78966e-05	0.000579231
GO:0045778	positive regulation of ossification																			2.24e-05	0.00118
GO:0045785	positive regulation of cell adhesion							3.32e-07	4.61e-05													5.34729e-05	0.00148211
GO:0045786	negative regulation of cell cycle																							2.00165e-11	2.5304e-09			8.08934e-12	8.80141e-10
GO:0045787	positive regulation of cell cycle							3.03e-06	0.000244															2.0424e-16	4.30318e-14			2.10783e-16	3.63117e-14
GO:0045814	negative regulation of gene expression, epigenetic																							1.04551e-05	0.00037352			0.000358977	0.00836163
GO:0045839	negative regulation of mitotic nuclear division							3.59e-06	0.000281															5.22612e-06	0.00020161			2.44812e-08	1.5453e-06
GO:0045841	negative regulation of mitotic metaphase/anaphase transition							3.68e-07	4.9e-05															3.29404e-05	0.00106146			1.27189e-07	6.78531e-06
GO:0045859	regulation of protein kinase activity																					0.000118701	0.00297709			3.00159e-05	0.00091095
GO:0045862	positive regulation of proteolysis											7.7e-05	0.00279									0.000161301	0.00382179			4.40021e-06	0.00017355
GO:0045892	negative regulation of DNA-templated transcription									1.29e-09	4e-07									6.12e-09	7.95e-07					0.000366403	0.00711056
GO:0045893	positive regulation of DNA-templated transcription									4.6e-09	1.11e-06									4.46e-09	6.21e-07	1.90383e-05	0.000639775	5.63893e-07	2.75804e-05	4.16497e-05	0.00117951	6.74058e-05	0.0019626
GO:0045926	negative regulation of growth																					8.33811e-05	0.00219848			0.000236721	0.00512474
GO:0045930	negative regulation of mitotic cell cycle																							1.57773e-08	1.08943e-06			8.30957e-11	8.27854e-09
GO:0045931	positive regulation of mitotic cell cycle																							5.78776e-07	2.79753e-05			1.64402e-08	1.10523e-06
GO:0045934	negative regulation of nucleobase-containing compound metabolic process									3.02e-10	1.12e-07									7.71e-07	5.99e-05			4.85425e-05	0.00149391
GO:0045935	positive regulation of nucleobase-containing compound metabolic process									6.08e-11	3.08e-08									1.37e-06	0.000101	0.000391411	0.00800175	4.76876e-10	4.77864e-08	0.000514686	0.00925106	1.33831e-08	9.37835e-07
GO:0045936	negative regulation of phosphate metabolic process																					4.19707e-10	5.13791e-08			4.89745e-10	5.61305e-08
GO:0045937	positive regulation of phosphate metabolic process																	0.000109	0.00483			2.56102e-05	0.000793221			0.000336803	0.00670989
GO:0045943	positive regulation of transcription by RNA polymerase I																							2.36932e-06	0.000101399			3.69681e-07	1.7468e-05
GO:0045944	positive regulation of transcription by RNA polymerase II									1.2e-06	0.000178									3.62e-11	9.24e-09	3.05899e-05	0.000914406			8.47083e-05	0.00219476
GO:0046034	ATP metabolic process			2.44e-05	0.00211							1.5e-12	1.66e-10									1.70682e-06	8.64593e-05			0.000128782	0.00311314
GO:0046165	alcohol biosynthetic process											3.99e-06	0.000199															0.0002158	0.00524838
GO:0046349	amino sugar biosynthetic process											0.000209	0.00683
GO:0046390	ribose phosphate biosynthetic process			0.000207	0.00895							2.4e-15	4.12e-13									0.000158719	0.00378679
GO:0046467	membrane lipid biosynthetic process																					1.65829e-05	0.000572223
GO:0046483	heterocycle metabolic process											3.25e-36	1.57e-33	1.88e-12	1.79e-09	5.44e-08	1.57e-05							6.73692e-57	1.38393e-53			1.56009e-59	3.22509e-56
GO:0046578	regulation of Ras protein signal transduction																									3.02793e-05	0.000916091
GO:0046580	negative regulation of Ras protein signal transduction																									4.15223e-05	0.00117933
GO:0046599	regulation of centriole replication																							0.000137333	0.00379956			0.000137892	0.00359694
GO:0046601	positive regulation of centriole replication																							0.000164534	0.0044327			0.000164981	0.00418475
GO:0046605	regulation of centrosome cycle																							6.61471e-06	0.000245941			2.70558e-05	0.000873922
GO:0046649	lymphocyte activation																					0.000288539	0.00629947
GO:0046700	heterocycle catabolic process																											0.000418966	0.00949159
GO:0046903	secretion																			0.000288	0.00911
GO:0046907	intracellular transport											3.56e-21	1.13e-18			4.71e-08	1.41e-05	1.05e-06	0.000117			1.5206e-13	4.88635e-11			7.33733e-11	1.0997e-08
GO:0048008	platelet-derived growth factor receptor signaling pathway																	3.33e-05	0.00208			3.10685e-05	0.000923345			2.56625e-06	0.000111113
GO:0048024	regulation of mRNA splicing, via spliceosome																							0.000176358	0.0047203			9.06665e-06	0.000324555
GO:0048048	embryonic eye morphogenesis																			3.16e-05	0.00152
GO:0048193	Golgi vesicle transport											1.84e-07	1.17e-05			4.57e-06	0.000633	2.18e-05	0.0015			1.52583e-13	4.75457e-11			9.70003e-09	8.21719e-07
GO:0048259	regulation of receptor-mediated endocytosis																					0.000450522	0.00901306
GO:0048511	rhythmic process																									1.21953e-05	0.000425831
GO:0048513	animal organ development							0.000172	0.0066									1.47e-08	3.31e-06	1.01e-15	8.87e-13	5.32763e-08	3.83105e-06			1.46654e-07	9.21747e-06
GO:0048514	blood vessel morphogenesis																	3.88e-05	0.00233			0.00034242	0.0073052			1.11995e-05	0.000395308
GO:0048518	positive regulation of biological process							1.46e-06	0.000141	2.43e-10	1.02e-07			6.67e-05	0.00791	7.48e-08	2e-05	5.59e-09	1.38e-06	1.11e-10	2.59e-08	6.24741e-14	2.29436e-11			5.21831e-13	1.4952e-10	0.000218827	0.00529088
GO:0048519	negative regulation of biological process							5.88e-09	1.84e-06	1.01e-08	2.07e-06					2.29e-06	0.000399	4.44e-07	5.79e-05	2.05e-09	3.18e-07	2.91202e-21	9.98144e-18	1.57003e-05	0.000544345	2.15259e-20	3.49509e-17	1.68052e-05	0.000579008
GO:0048522	positive regulation of cellular process							1.3e-07	2.2e-05	1.75e-12	1.2e-09			1.03e-05	0.00178	1.85e-10	1.16e-07	5.03e-09	1.29e-06	1.77e-11	4.83e-09	5.67252e-16	3.4312e-13			1.14275e-14	6.1848e-12	9.39545e-05	0.00262469
GO:0048523	negative regulation of cellular process							2.67e-09	1.04e-06	4.48e-09	1.11e-06					1.98e-06	0.000353	1.2e-07	1.94e-05	4.8e-11	1.19e-08	4.32675e-21	1.1123e-17	2.79759e-07	1.52237e-05	2.26473e-21	7.35432e-18	6.63924e-07	2.87434e-05
GO:0048534	hematopoietic or lymphoid organ development																					1.89477e-05	0.000638818
GO:0048538	thymus development																					0.000197607	0.00455604
GO:0048562	embryonic organ morphogenesis																			4.32e-10	9.24e-08
GO:0048565	digestive tract development																	0.000245	0.00874
GO:0048568	embryonic organ development																					0.000202478	0.00463715			0.00017505	0.00400313
GO:0048583	regulation of response to stimulus							2.28e-06	0.00019							0.000161	0.00903	1.44e-07	2.23e-05	2.73e-05	0.00134	1.40918e-14	6.9003e-12			1.22399e-15	7.94939e-13
GO:0048584	positive regulation of response to stimulus																					2.3391e-08	1.82219e-06			2.44306e-08	1.87404e-06
GO:0048585	negative regulation of response to stimulus							8.72e-07	9.58e-05									1.88e-06	0.000186	0.000113	0.00433	3.41963e-11	5.58159e-09			2.23771e-12	5.06971e-10
GO:0048588	developmental cell growth							5.18e-05	0.00258
GO:0048589	developmental growth																					2.22841e-05	0.00071833
GO:0048598	embryonic morphogenesis																			2.47e-10	5.58e-08	0.000222848	0.00501433
GO:0048638	regulation of developmental growth																			9.3e-06	0.000546
GO:0048646	anatomical structure formation involved in morphogenesis			7.14e-07	0.000123			2.42e-08	5.83e-06									1.7e-07	2.57e-05	9.1e-07	7e-05	1.13658e-11	2.05044e-09			1.0806e-12	2.69928e-10
GO:0048660	regulation of smooth muscle cell proliferation																									0.000403799	0.0077285
GO:0048665	neuron fate specification																			2.68e-05	0.00132
GO:0048704	embryonic skeletal system morphogenesis																			5.58e-05	0.00244
GO:0048729	tissue morphogenesis																	4.87e-05	0.0027	6.37e-11	1.53e-08	4.49944e-08	3.30484e-06			1.88426e-08	1.49239e-06
GO:0048731	system development																	0.000154	0.00635	2.39e-15	1.89e-12	0.000189018	0.00437764			1.1072e-05	0.000392232
GO:0048732	gland development																			1.58e-06	0.000114	0.000107861	0.00275219
GO:0048738	cardiac muscle tissue development																			1.91e-06	0.000135
GO:0048754	branching morphogenesis of an epithelial tube																			3.79e-05	0.00178
GO:0048762	mesenchymal cell differentiation																			8.18e-05	0.00337
GO:0048771	tissue remodeling																					0.000342078	0.00731306			4.64288e-06	0.000180924
GO:0048812	neuron projection morphogenesis							1.34e-06	0.000131									0.000194	0.00759							0.000384515	0.00741772
GO:0048844	artery morphogenesis																									0.000321413	0.00648283
GO:0048856	anatomical structure development							0.000116	0.00473									3.24e-12	2.68e-09	7.69e-24	6.09e-20	5.38368e-11	8.38794e-09			5.28037e-10	5.98156e-08
GO:0048858	cell projection morphogenesis							1.04e-06	0.000107									3.57e-05	0.00217							0.000362141	0.00707009
GO:0048863	stem cell differentiation																			9.1e-06	0.000538
GO:0048869	cellular developmental process							0.000169	0.00654									4.36e-09	1.25e-06	1.12e-12	3.87e-10	4.32384e-06	0.000188398			4.64768e-08	3.28099e-06
GO:0048870	cell motility							2.96e-08	6.61e-06									1.01e-06	0.000114	1.29e-07	1.17e-05	1.1569e-08	1.02555e-06			3.14211e-08	2.35465e-06
GO:0048878	chemical homeostasis																									0.000510513	0.00919302
GO:0050000	chromosome localization																							4.57241e-05	0.00141779			9.79099e-07	4.06843e-05
GO:0050657	nucleic acid transport																							2.09203e-09	1.79064e-07			5.49977e-11	5.54605e-09
GO:0050658	RNA transport																							2.09203e-09	1.80949e-07			5.49977e-11	5.61452e-09
GO:0050673	epithelial cell proliferation																									0.000336284	0.00671328
GO:0050678	regulation of epithelial cell proliferation																			6.8e-08	6.74e-06	3.44146e-06	0.000154535			8.19749e-06	0.000301358
GO:0050679	positive regulation of epithelial cell proliferation																			2.24e-05	0.00118	1.64535e-06	8.37582e-05			2.54383e-05	0.000789235
GO:0050684	regulation of mRNA processing																							5.96981e-06	0.000226055			2.79702e-07	1.35255e-05
GO:0050767	regulation of neurogenesis																			4.55e-07	3.8e-05	7.9041e-06	0.000310221			1.52693e-06	7.18618e-05
GO:0050768	negative regulation of neurogenesis																			0.000317	0.00976
GO:0050769	positive regulation of neurogenesis																			0.000319	0.00979	2.00664e-05	0.000659241			3.90321e-07	2.21076e-05
GO:0050770	regulation of axonogenesis																	0.00015	0.00625			0.000363755	0.00766494			2.17971e-05	0.000687208
GO:0050772	positive regulation of axonogenesis									3.6e-07	5.77e-05											9.28131e-05	0.00241619			2.77186e-06	0.000118958
GO:0050779	RNA destabilization																											0.000280908	0.00663664
GO:0050789	regulation of biological process							8.2e-06	0.000535	7.49e-07	0.000113									5.84e-08	6.01e-06					1.55492e-05	0.000513492
GO:0050790	regulation of catalytic activity							3.42e-07	4.65e-05	8.05e-06	0.000993					5.75e-05	0.00387	4.32e-05	0.00247			3.80359e-06	0.000169317			4.82707e-07	2.61252e-05	0.000152699	0.0039582
GO:0050793	regulation of developmental process							1.13e-10	6.43e-08	2.54e-08	4.79e-06							8.11e-12	6.02e-09	5.48e-16	5.43e-13	3.5993e-13	9.7399e-11			7.30496e-15	4.18617e-12
GO:0050794	regulation of cellular process							1.68e-05	0.000982	1.9e-09	5.38e-07									1.99e-09	3.15e-07					4.2557e-05	0.00119824
GO:0050804	modulation of chemical synaptic transmission																					2.04038e-05	0.000668191			7.81955e-05	0.00207005
GO:0050807	regulation of synapse organization																			4.66e-07	3.84e-05	1.22805e-05	0.000447803			2.22233e-06	9.8409e-05
GO:0050808	synapse organization									9.84e-05	0.00885									4.31e-06	0.000276
GO:0050820	positive regulation of coagulation																									0.000315519	0.00639041
GO:0050821	protein stabilization											2.96e-07	1.8e-05
GO:0050890	cognition																					8.35819e-05	0.00219814			3.31485e-05	0.000993639
GO:0050920	regulation of chemotaxis																					0.000227687	0.00511202			0.000151915	0.00357478
GO:0050921	positive regulation of chemotaxis																									0.000286471	0.00601466
GO:0051028	mRNA transport																							2.18992e-09	1.85511e-07			1.60337e-10	1.48969e-08
GO:0051046	regulation of secretion																			0.000273	0.00882
GO:0051049	regulation of transport																	2.78e-05	0.00181	0.000199	0.00682	4.55742e-06	0.000196084			3.21916e-06	0.000134597
GO:0051050	positive regulation of transport																	4.13e-05	0.00243
GO:0051051	negative regulation of transport																					0.000102399	0.00263902			0.000447713	0.00830784
GO:0051052	regulation of DNA metabolic process											4.84e-07	2.81e-05	2.3e-07	5.95e-05									1.67329e-20	4.58314e-18			9.06177e-23	2.58386e-20
GO:0051053	negative regulation of DNA metabolic process																							1.16151e-06	5.30229e-05			2.15865e-05	0.000711149
GO:0051054	positive regulation of DNA metabolic process											6.16e-06	0.000302	4.42e-05	0.00614									9.19158e-10	8.68128e-08			3.5805e-13	4.17002e-11
GO:0051056	regulation of small GTPase mediated signal transduction									8.25e-05	0.00795							0.000207	0.00789					0.000217208	0.00556012	0.000309922	0.00631644
GO:0051058	negative regulation of small GTPase mediated signal transduction																									9.02891e-05	0.00232084
GO:0051090	regulation of DNA-binding transcription factor activity																			0.000146	0.00532
GO:0051093	negative regulation of developmental process																			1.51e-09	2.85e-07	1.30556e-06	6.88463e-05			4.10943e-06	0.00016543
GO:0051094	positive regulation of developmental process							5.83e-07	7.16e-05									3.71e-07	4.92e-05	5.78e-10	1.2e-07	1.25855e-08	1.10613e-06			5.87383e-09	5.39838e-07
GO:0051098	regulation of binding																					1.48994e-06	7.73788e-05			3.64933e-05	0.00105495
GO:0051099	positive regulation of binding																					0.000429495	0.00860915
GO:0051123	RNA polymerase II preinitiation complex assembly											0.000112	0.00393
GO:0051128	regulation of cellular component organization							5.89e-13	1.85e-09	5.98e-09	1.28e-06	0.000145	0.00496			1.44e-10	1.2e-07	3.6e-11	2.06e-08	1.77e-05	0.000956	1.29184e-18	1.20764e-15	4.60775e-09	3.6059e-07	7.1843e-14	3.04302e-11	3.12562e-10	2.7206e-08
GO:0051129	negative regulation of cellular component organization							0.000167	0.00649							1.9e-06	0.000346	4.81e-08	9.16e-06			2.36666e-06	0.000113193			3.24289e-06	0.00013501
GO:0051130	positive regulation of cellular component organization							6.75e-06	0.000464	5.34e-05	0.00541							9.59e-06	0.000758	3.42e-05	0.00162	1.18472e-11	2.10042e-09			2.40984e-08	1.86323e-06
GO:0051131	chaperone-mediated protein complex assembly											8.23e-06	0.00039
GO:0051168	nuclear export																							1.24446e-08	8.96992e-07			1.29911e-07	6.88613e-06
GO:0051169	nuclear transport																							1.50506e-09	1.34425e-07			2.63631e-08	1.63907e-06
GO:0051171	regulation of nitrogen compound metabolic process									4.71e-14	6.48e-11			7.69e-06	0.00146					1.1e-08	1.4e-06	2.22991e-07	1.38134e-05	6.96865e-10	6.6583e-08	1.15517e-07	7.50244e-06	2.54888e-09	1.95155e-07
GO:0051172	negative regulation of nitrogen compound metabolic process									4.39e-09	1.11e-06											6.44551e-11	9.89241e-09	0.000260189	0.0065582	3.8093e-10	4.5815e-08
GO:0051173	positive regulation of nitrogen compound metabolic process							9.13e-05	0.00394	1.26e-11	7.12e-09			1.92e-06	0.000421	1.89e-05	0.00159	1.46e-05	0.00108	8.24e-06	0.000491	1.12353e-08	1.01344e-06	4.67342e-10	4.74092e-08	7.5318e-09	6.67044e-07	7.2059e-10	6.01874e-08
GO:0051174	regulation of phosphorus metabolic process							4.68e-06	0.000362									3.14e-05	0.002			1.36862e-09	1.51328e-07			5.08367e-09	4.71668e-07
GO:0051176	positive regulation of sulfur metabolic process																									0.000248247	0.00530355
GO:0051179	localization											1.39e-10	1.23e-08			9.91e-06	0.00107	9.69e-10	3.43e-07			2.77532e-10	3.52329e-08			2.49572e-09	2.45589e-07
GO:0051204	protein insertion into mitochondrial membrane											2.22e-06	0.000115
GO:0051223	regulation of protein transport																					0.000356846	0.0075503			6.8496e-06	0.000256649
GO:0051225	spindle assembly																											1.31229e-05	0.000459804
GO:0051234	establishment of localization											2.52e-08	1.8e-06					1.33e-07	2.1e-05			3.30581e-07	1.96495e-05			2.74858e-07	1.5751e-05
GO:0051235	maintenance of location																					0.000139366	0.00338794
GO:0051236	establishment of RNA localization																							3.28424e-09	2.67194e-07			9.11384e-11	8.76307e-09
GO:0051239	regulation of multicellular organismal process							5.55e-06	0.000404									8.41e-07	9.76e-05	3.33e-14	2.03e-11	1.71076e-08	1.38517e-06			6.03664e-09	5.49616e-07
GO:0051240	positive regulation of multicellular organismal process																	2.87e-06	0.000273	1.53e-09	2.76e-07	2.86355e-06	0.000132639			4.2314e-06	0.000168254
GO:0051241	negative regulation of multicellular organismal process																			2.41e-08	2.73e-06	0.000115086	0.0029077			0.000108924	0.00272086
GO:0051246	regulation of protein metabolic process											1.58e-11	1.5e-09			2.18e-07	4.29e-05	0.000174	0.00697			6.12398e-12	1.28516e-09	0.000182998	0.00485064	1.0221e-11	1.91487e-09	6.9396e-05	0.00199943
GO:0051247	positive regulation of protein metabolic process											2.54e-05	0.00106			0.000111	0.00674					9.31747e-08	6.22153e-06			2.20808e-08	1.72089e-06
GO:0051248	negative regulation of protein metabolic process															4.66e-05	0.00332					7.47038e-11	1.1133e-08			2.36526e-10	3.07231e-08
GO:0051252	regulation of RNA metabolic process									5.24e-15	1.26e-11									1.51e-14	1e-11			3.53993e-06	0.000143289			0.000133632	0.00353037
GO:0051253	negative regulation of RNA metabolic process									2.84e-10	1.09e-07									6.02e-08	6.12e-06
GO:0051254	positive regulation of RNA metabolic process									3.71e-10	1.28e-07									3.66e-08	3.97e-06	0.000187785	0.00435889	1.67805e-08	1.13955e-06	0.000113178	0.00279842	2.35884e-06	9.20059e-05
GO:0051255	spindle midzone assembly																							5.03536e-06	0.000195168			3.30987e-07	1.58204e-05
GO:0051256	mitotic spindle midzone assembly																							4.42586e-06	0.000174843			4.44213e-06	0.000166963
GO:0051276	chromosome organization							2.75e-06	0.000224			4.45e-11	4.07e-09											1.07941e-22	3.285e-20			7.87414e-31	3.61729e-28
GO:0051299	centrosome separation															8.87e-05	0.00572
GO:0051301	cell division							8.16e-11	5.11e-08			1.45e-15	2.63e-13											1.33345e-20	3.77826e-18			2.61801e-25	9.02013e-23
GO:0051302	regulation of cell division							2.97e-05	0.00163															2.67795e-05	0.000890881			0.000129757	0.00345004
GO:0051303	establishment of chromosome localization																							7.75283e-05	0.00226708			5.92124e-06	0.000216649
GO:0051310	metaphase plate congression																							7.76298e-05	0.002262			1.07453e-06	4.42053e-05
GO:0051321	meiotic cell cycle																							0.000179426	0.00477135
GO:0051336	regulation of hydrolase activity							0.000256	0.00925									0.000273	0.0096							0.000170541	0.00393699
GO:0051338	regulation of transferase activity											1.61e-06	8.55e-05									1.60292e-05	0.000562553			2.6951e-05	0.000830874
GO:0051348	negative regulation of transferase activity																					5.37031e-06	0.000223574			2.24123e-06	9.87967e-05
GO:0051383	kinetochore organization							6.3e-06	0.000443			4.18e-05	0.00164											1.73392e-05	0.00059365			0.000133955	0.00351643
GO:0051402	neuron apoptotic process																					3.1213e-05	0.000922308			0.00036146	0.00707097
GO:0051438	regulation of ubiquitin-protein transferase activity											3.97e-05	0.00158
GO:0051444	negative regulation of ubiquitin-protein transferase activity											0.000297	0.00935
GO:0051489	regulation of filopodium assembly																					0.000281476	0.00615833
GO:0051493	regulation of cytoskeleton organization							2.44e-05	0.00137							6.53e-06	0.000763	1.77e-06	0.000177			2.21632e-07	1.38123e-05			9.0639e-06	0.000330713
GO:0051494	negative regulation of cytoskeleton organization																	0.000123	0.00525
GO:0051495	positive regulation of cytoskeleton organization																					5.51618e-06	0.000228721
GO:0051603	proteolysis involved in protein catabolic process											4.65e-16	9.25e-14									4.10296e-06	0.000179535			9.67813e-08	6.45783e-06
GO:0051604	protein maturation											3.42e-05	0.00139													6.46675e-05	0.00173551
GO:0051640	organelle localization											1.19e-06	6.48e-05			7.13e-05	0.00468							1.13118e-05	0.000402378			2.04394e-05	0.000676054
GO:0051641	cellular localization									2.12e-06	0.0003	1.53e-19	4.55e-17			1.25e-09	6.23e-07	2.45e-13	2.28e-10			9.2324e-18	7.91139e-15			2.55138e-16	1.91197e-13
GO:0051647	nucleus localization																							3.36653e-06	0.000136945			3.38485e-06	0.00012958
GO:0051649	establishment of localization in cell											8.22e-20	2.53e-17			1.71e-07	3.75e-05	2.36e-06	0.000228			7.64106e-11	1.12247e-08			3.19568e-08	2.37651e-06
GO:0051651	maintenance of location in cell																					6.04389e-05	0.00163982
GO:0051656	establishment of organelle localization											2.98e-05	0.00122											7.37632e-06	0.000273023			1.48723e-05	0.000516719
GO:0051668	localization within membrane																					7.32473e-07	4.04947e-05			0.000498246	0.00903895
GO:0051716	cellular response to stimulus							6.92e-05	0.00316			5.54e-10	4.64e-08	5.9e-05	0.00747	8.02e-06	0.000908	1.02e-07	1.81e-05			2.69954e-10	3.46992e-08	3.14541e-06	0.000128586	1.28847e-12	3.13806e-10	1.54143e-09	1.22559e-07
GO:0051726	regulation of cell cycle							5.78e-07	7.24e-05	5.57e-05	0.00559	3.93e-08	2.75e-06	8.56e-06	0.00157	2.27e-05	0.00181							2.95082e-32	1.61646e-29			4.7611e-33	3.02843e-30
GO:0051783	regulation of nuclear division							7.88e-06	0.00053															4.9807e-07	2.51082e-05			5.79377e-08	3.23707e-06
GO:0051784	negative regulation of nuclear division							2.36e-06	0.000195															2.85803e-06	0.000118608			1.76155e-08	1.1653e-06
GO:0051893	regulation of focal adhesion assembly																	0.000137	0.00579
GO:0051896	regulation of protein kinase B signaling																	8.98e-06	0.000725
GO:0051897	positive regulation of protein kinase B signaling																	1.17e-05	0.000912
GO:0051960	regulation of nervous system development																			4.63e-09	6.22e-07	1.75051e-06	8.7807e-05			4.36125e-07	2.45591e-05
GO:0051961	negative regulation of nervous system development																			0.000233	0.00765
GO:0051962	positive regulation of nervous system development																			5.73e-06	0.000358	1.18623e-05	0.000434092			1.88087e-07	1.10382e-05
GO:0051963	regulation of synapse assembly																			5.3e-07	4.29e-05					0.000161479	0.00378155
GO:0051983	regulation of chromosome segregation							2.77e-11	2.48e-08			1.19e-06	6.5e-05			2.42e-05	0.00189							1.37589e-19	3.647e-17			6.36656e-22	1.75484e-19
GO:0051984	positive regulation of chromosome segregation																							4.16228e-10	4.27518e-08			4.93616e-09	3.61214e-07
GO:0051985	negative regulation of chromosome segregation							1.65e-06	0.000145															4.24607e-05	0.00132159			2.46052e-07	1.21107e-05
GO:0051987	positive regulation of attachment of spindle microtubules to kinetochore																							6.78515e-05	0.0020274
GO:0051988	regulation of attachment of spindle microtubules to kinetochore																							8.72805e-07	4.07491e-05			9.22742e-06	0.000326075
GO:0052547	regulation of peptidase activity																									6.12472e-05	0.00166203
GO:0052548	regulation of endopeptidase activity																									0.000171883	0.00394925
GO:0055007	cardiac muscle cell differentiation																			9.23e-05	0.00367
GO:0055082	cellular chemical homeostasis																									0.000552303	0.00980062
GO:0055086	nucleobase-containing small molecule metabolic process											1.35e-16	3.05e-14									1.14137e-05	0.000420669
GO:0060255	regulation of macromolecule metabolic process									7.02e-14	7.5e-11			4.8e-06	0.000976					1.57e-09	2.76e-07	4.72281e-06	0.00020068	1.61842e-07	9.70697e-06	5.32839e-07	2.82115e-05	2.94083e-07	1.41382e-05
GO:0060260	regulation of transcription initiation by RNA polymerase II											7.16e-05	0.00263
GO:0060261	positive regulation of transcription initiation by RNA polymerase II											7.83e-05	0.00281
GO:0060284	regulation of cell development																			2.43e-05	0.00124	2.27437e-06	0.000110318			1.18464e-06	5.77036e-05
GO:0060341	regulation of cellular localization											1.85e-05	0.000792			2.55e-06	0.000423	2.74e-07	3.84e-05			6.71599e-09	6.45426e-07			6.41861e-10	7.1057e-08
GO:0060393	regulation of pathway-restricted SMAD protein phosphorylation																					0.000373686	0.00776285
GO:0060394	negative regulation of pathway-restricted SMAD protein phosphorylation							2.46e-05	0.00136
GO:0060411	cardiac septum morphogenesis																			9.36e-05	0.00369	9.79901e-06	0.00037182			3.84057e-06	0.000155895
GO:0060412	ventricular septum morphogenesis																					0.000203953	0.00466056			0.000422986	0.00797046
GO:0060429	epithelium development																	0.000219	0.00826	2.43e-06	0.000163
GO:0060485	mesenchyme development																			2.82e-05	0.00137
GO:0060537	muscle tissue development																			2.94e-07	2.53e-05
GO:0060548	negative regulation of cell death											0.000302	0.00943			4.63e-05	0.00333	6.23e-07	7.71e-05			3.37286e-15	1.82543e-12			4.04876e-12	8.76513e-10
GO:0060606	tube closure																	4.24e-05	0.00246
GO:0060623	regulation of chromosome condensation																							1.93278e-07	1.11061e-05			4.44213e-06	0.000167726
GO:0060627	regulation of vesicle-mediated transport																					8.52418e-08	5.76672e-06			1.52399e-05	0.000504989
GO:0060644	mammary gland epithelial cell differentiation																	7.03e-05	0.00351
GO:0060687	regulation of branching involved in prostate gland morphogenesis																			2.25e-06	0.000152
GO:0060828	regulation of canonical Wnt signaling pathway																	3.19e-06	0.000293			9.64417e-06	0.0003673			0.000544348	0.00969476
GO:0061005	cell differentiation involved in kidney development																			3.76e-05	0.00177
GO:0061024	membrane organization																	0.00022	0.00827
GO:0061035	regulation of cartilage development																					6.20207e-07	3.46608e-05			2.58474e-06	0.000111418
GO:0061037	negative regulation of cartilage development																					6.84891e-05	0.00183884
GO:0061041	regulation of wound healing																					7.05861e-05	0.00188529			5.49875e-06	0.000208439
GO:0061077	chaperone-mediated protein folding											1.12e-05	0.000518
GO:0061136	regulation of proteasomal protein catabolic process											5.16e-07	2.97e-05
GO:0061138	morphogenesis of a branching epithelium																			2.56e-05	0.00127
GO:0061157	mRNA destabilization																											9.34096e-05	0.00261832
GO:0061158	3'-UTR-mediated mRNA destabilization									9.7e-05	0.0088
GO:0061640	cytoskeleton-dependent cytokinesis							4.83e-06	0.000364
GO:0061869	regulation of hepatic stellate cell migration			2.92e-05	0.00229
GO:0061870	positive regulation of hepatic stellate cell migration			2.92e-05	0.0024
GO:0061919	process utilizing autophagic mechanism																					8.74368e-06	0.000340573			3.63478e-05	0.00105387
GO:0062012	regulation of small molecule metabolic process																									0.000167254	0.0038795
GO:0062197	cellular response to chemical stress											7.14e-05	0.00265			5.13e-05	0.00356	0.000154	0.00633			5.19081e-06	0.00021698			4.1823e-06	0.000166983
GO:0065003	protein-containing complex assembly											3.75e-19	1.09e-16	5.22e-05	0.00676									1.7113e-06	7.684e-05			1.34813e-08	9.36781e-07
GO:0065004	protein-DNA complex assembly							3.85e-05	0.00197															3.34785e-07	1.77479e-05			1.58024e-08	1.07107e-06
GO:0065007	biological regulation							5.94e-05	0.00284	1.59e-06	0.000229									3.54e-08	3.89e-06					2.06668e-05	0.00065796
GO:0065008	regulation of biological quality																			4.62e-05	0.00205	2.71173e-08	2.06554e-06			3.27099e-08	2.39594e-06
GO:0065009	regulation of molecular function							1.02e-05	0.000655	6.4e-06	0.000822			4.74e-05	0.00643	4.47e-06	0.000643	5.76e-07	7.25e-05			4.87833e-08	3.55772e-06			9.4163e-09	8.0468e-07
GO:0070085	glycosylation											2.22e-06	0.000115									9.0773e-06	0.000350909			7.36069e-07	3.77409e-05
GO:0070169	positive regulation of biomineral tissue development																			0.000124	0.00465
GO:0070201	regulation of establishment of protein localization											0.000126	0.00435													3.53361e-05	0.00103688
GO:0070203	regulation of establishment of protein localization to telomere											0.000209	0.00685
GO:0070302	regulation of stress-activated protein kinase signaling cascade																					0.000372064	0.00779213			0.000220253	0.00483267
GO:0070316	regulation of G0 to G1 transition																							0.000191311	0.00503846			4.26898e-05	0.00131227
GO:0070482	response to oxygen levels																			0.000148	0.00538	1.3711e-08	1.16521e-06			6.90931e-11	1.06842e-08
GO:0070585	protein localization to mitochondrion											3.81e-07	2.24e-05
GO:0070647	protein modification by small protein conjugation or removal											2.46e-05	0.00103
GO:0070662	mast cell proliferation																									0.000343136	0.0067806
GO:0070727	cellular macromolecule localization									5.26e-05	0.00538	2.86e-17	7.09e-15			5.18e-09	2.15e-06	4.33e-14	6.44e-11			2.4574e-14	1.09867e-11			9.97106e-14	4.04742e-11
GO:0070828	heterochromatin organization																							9.00158e-08	5.68969e-06			7.56662e-05	0.00215753
GO:0070848	response to growth factor																					1.0736e-06	5.72013e-05			3.59188e-05	0.00104767
GO:0070887	cellular response to chemical stimulus							6.28e-05	0.00298									1.95e-06	0.000191	7.51e-06	0.000458	7.32969e-10	8.56491e-08			1.04984e-11	1.92972e-09
GO:0070925	organelle assembly											0.000165	0.00563
GO:0070997	neuron death																					5.74372e-05	0.001575			0.000412103	0.00781072
GO:0071029	nuclear ncRNA surveillance																											1.6998e-05	0.000576052
GO:0071035	nuclear polyadenylation-dependent rRNA catabolic process																											1.6998e-05	0.000583223
GO:0071038	nuclear polyadenylation-dependent tRNA catabolic process																											1.6998e-05	0.000580813
GO:0071042	nuclear polyadenylation-dependent mRNA catabolic process																											0.000194281	0.00479554
GO:0071046	nuclear polyadenylation-dependent ncRNA catabolic process																											1.6998e-05	0.000578423
GO:0071047	polyadenylation-dependent mRNA catabolic process																											0.000194281	0.00478127
GO:0071103	DNA conformation change											1.82e-07	1.16e-05											5.47546e-12	7.25675e-10			1.21407e-16	2.18242e-14
GO:0071173	spindle assembly checkpoint signaling							1.85e-07	2.89e-05															1.42662e-05	0.000498832			3.88277e-08	2.36078e-06
GO:0071174	mitotic spindle checkpoint signaling							1.85e-07	2.82e-05															1.42662e-05	0.000496718			3.88277e-08	2.34355e-06
GO:0071260	cellular response to mechanical stimulus																					0.000342078	0.0073283
GO:0071310	cellular response to organic substance							9.38e-05	0.00402									7.04e-06	0.000587	4.01e-05	0.00186	8.55056e-07	4.65214e-05			3.73472e-09	3.56702e-07
GO:0071345	cellular response to cytokine stimulus																					0.000238776	0.0053031			0.00015691	0.00368342
GO:0071363	cellular response to growth factor stimulus																					4.81341e-07	2.7346e-05			4.12188e-05	0.00117413
GO:0071417	cellular response to organonitrogen compound																	0.00016	0.00648			1.67647e-05	0.00057656			1.58661e-07	9.84505e-06
GO:0071453	cellular response to oxygen levels																					3.18725e-05	0.000939096			4.60489e-06	0.000180164
GO:0071456	cellular response to hypoxia																					1.94282e-05	0.000644454			1.78459e-06	8.08625e-05
GO:0071459	protein localization to chromosome, centromeric region																											8.45356e-06	0.000303924
GO:0071478	cellular response to radiation																							0.000363126	0.00880179
GO:0071495	cellular response to endogenous stimulus																	2.23e-05	0.00152			4.84807e-09	4.74788e-07			1.64816e-09	1.72649e-07
GO:0071496	cellular response to external stimulus																	6.75e-05	0.00341			0.000221959	0.00502733			1.57772e-05	0.000519262
GO:0071539	protein localization to centrosome																							0.000137333	0.00382532			0.000137892	0.00360833
GO:0071702	organic substance transport											9.12e-09	6.7e-07					3.53e-09	1.05e-06			1.06521e-06	5.70499e-05			2.21007e-07	1.28157e-05
GO:0071704	organic substance metabolic process									4.12e-05	0.00451	4.2e-45	5.33e-42	9.09e-08	2.72e-05	2.95e-17	4.41e-14					1.31498e-13	4.5073e-11	7.34809e-32	3.55172e-29	2.93378e-13	9.21965e-11	5.94464e-29	2.23438e-26
GO:0071705	nitrogen compound transport											1.7e-13	2.05e-11			4.55e-06	0.000642	8.77e-10	3.26e-07			8.04868e-10	9.19606e-08			1.49582e-09	1.60135e-07
GO:0071732	cellular response to nitric oxide																											0.00033909	0.00794315
GO:0071806	protein transmembrane transport											0.000199	0.00658
GO:0071824	protein-DNA complex subunit organization							0.000185	0.00699															4.74544e-09	3.67861e-07			1.86617e-10	1.67732e-08
GO:0071826	ribonucleoprotein complex subunit organization											1.98e-08	1.43e-06	1.74e-05	0.00276									2.24513e-08	1.49986e-06			2.28224e-08	1.46293e-06
GO:0071840	cellular component organization or biogenesis							3.75e-12	5.87e-09	1.56e-10	6.84e-08	3.99e-14	5.25e-12	9.06e-05	0.00938	2.12e-07	4.28e-05	9.52e-14	1.01e-10			1.94734e-06	9.67365e-05	6.4839e-19	1.61449e-16	4.48272e-05	0.00125852	1.33434e-21	3.55924e-19
GO:0071867	response to monoamine																									0.000144714	0.00342186
GO:0071868	cellular response to monoamine stimulus																					0.000375986	0.00777921			4.65402e-05	0.00129912
GO:0071869	response to catecholamine																									0.000144714	0.00343019
GO:0071870	cellular response to catecholamine stimulus																					0.000375986	0.00779489			4.65402e-05	0.00130286
GO:0071897	DNA biosynthetic process																							0.000380414	0.0091937			0.000139714	0.00363301
GO:0072073	kidney epithelium development																			2.36e-05	0.00121
GO:0072089	stem cell proliferation																									0.000284716	0.00599072
GO:0072163	mesonephric epithelium development																			0.000113	0.00433
GO:0072164	mesonephric tubule development																			8.79e-05	0.00357
GO:0072521	purine-containing compound metabolic process											4.55e-12	4.53e-10									0.00017656	0.00411692
GO:0072522	purine-containing compound biosynthetic process			0.00019	0.00866							2.67e-15	4.37e-13									0.000367822	0.00771902
GO:0072583	clathrin-dependent endocytosis																					0.000473041	0.00940867			0.000315519	0.00640372
GO:0072594	establishment of protein localization to organelle											2.51e-07	1.54e-05
GO:0072599	establishment of protein localization to endoplasmic reticulum																									0.00021387	0.00473527
GO:0072655	establishment of protein localization to mitochondrion											1.68e-06	8.88e-05
GO:0072657	protein localization to membrane																					3.41245e-05	0.000996881
GO:0072659	protein localization to plasma membrane																	5.73e-05	0.00302
GO:0072698	protein localization to microtubule cytoskeleton																											8.38825e-05	0.00237543
GO:0080090	regulation of primary metabolic process									1.79e-14	2.87e-11			1.3e-05	0.00217					1.16e-08	1.46e-06	2.48091e-07	1.50954e-05	1.0041e-09	9.27046e-08	1.50767e-08	1.22397e-06	3.61178e-09	2.69061e-07
GO:0080134	regulation of response to stress											0.000242	0.00778									2.77738e-05	0.000842472			7.46184e-06	0.0002764
GO:0080135	regulation of cellular response to stress											2.95e-09	2.28e-07			1.12e-05	0.00113					3.44362e-05	0.00100314	1.19336e-09	1.08954e-07	3.5144e-05	0.00103749	1.75424e-10	1.61175e-08
GO:0090066	regulation of anatomical structure size																					0.000141017	0.00341194			4.17289e-06	0.000167293
GO:0090068	positive regulation of cell cycle process							4.31e-08	8.42e-06															2.05978e-15	3.6794e-13			5.00888e-17	1.0102e-14
GO:0090090	negative regulation of canonical Wnt signaling pathway																					0.000205698	0.00469002
GO:0090091	positive regulation of extracellular matrix disassembly																					0.000410599	0.00829508			0.000138681	0.00331136
GO:0090092	regulation of transmembrane receptor protein serine/threonine kinase signaling pathway																					5.64707e-07	3.1906e-05			2.97068e-06	0.000125828
GO:0090101	negative regulation of transmembrane receptor protein serine/threonine kinase signaling pathway																					0.000171756	0.00401403
GO:0090109	regulation of cell-substrate junction assembly																	0.000137	0.00576
GO:0090148	membrane fission											0.000222	0.00717
GO:0090150	establishment of protein localization to membrane																					0.000265436	0.00584471
GO:0090151	establishment of protein localization to mitochondrial membrane											5.14e-06	0.000256
GO:0090175	regulation of establishment of planar polarity																	4.58e-05	0.00258
GO:0090224	regulation of spindle organization																											0.000216536	0.00525083
GO:0090231	regulation of spindle checkpoint																							5.29299e-05	0.00161083			5.31512e-05	0.00160992
GO:0090232	positive regulation of spindle checkpoint																							6.91454e-07	3.26533e-05			6.94328e-07	2.91441e-05
GO:0090235	regulation of metaphase plate congression																							2.01015e-06	8.73937e-05			2.78087e-05	0.000884422
GO:0090266	regulation of mitotic cell cycle spindle assembly checkpoint																							5.29299e-05	0.00162285			5.31512e-05	0.0016218
GO:0090267	positive regulation of mitotic cell cycle spindle assembly checkpoint																							6.91454e-07	3.28421e-05			6.94328e-07	2.95948e-05
GO:0090287	regulation of cellular response to growth factor stimulus							7.65e-05	0.00337													1.25884e-08	1.09701e-06			5.20146e-08	3.64551e-06
GO:0090304	nucleic acid metabolic process									2.16e-07	3.52e-05	2.93e-23	1.02e-20	2.08e-15	1.19e-11	5.71e-06	0.000724							3.25995e-66	2.6787e-62			3.88951e-66	3.21623e-62
GO:0090305	nucleic acid phosphodiester bond hydrolysis																							2.22626e-10	2.61331e-08			2.27124e-10	1.99796e-08
GO:0090329	regulation of DNA-templated DNA replication																							2.14155e-05	0.000730172			5.77333e-08	3.24759e-06
GO:0090407	organophosphate biosynthetic process											8.7e-14	1.12e-11			0.000109	0.00671					2.10831e-06	0.000103731			4.03072e-05	0.00115492
GO:0090497	mesenchymal cell migration																			8.13e-05	0.00339
GO:0090501	RNA phosphodiester bond hydrolysis																							1.03504e-05	0.000371395			2.59644e-05	0.000841958
GO:0090630	activation of GTPase activity									1.5e-06	0.000219
GO:0097190	apoptotic signaling pathway																	3.19e-06	0.000289			1.36865e-06	7.18051e-05			1.75626e-06	7.99508e-05
GO:0097191	extrinsic apoptotic signaling pathway																					3.33887e-05	0.000978164			0.000196684	0.00445604
GO:0097193	intrinsic apoptotic signaling pathway																	0.00024	0.00866							0.000225455	0.00492464
GO:0097401	synaptic vesicle lumen acidification											2.77e-05	0.00114
GO:0097435	supramolecular fiber organization																	1.68e-05	0.00121			3.53209e-06	0.000157915			7.73684e-07	3.92564e-05
GO:0097485	neuron projection guidance																			9.02e-10	1.74e-07
GO:0097659	nucleic acid-templated transcription																							1.90167e-06	8.4011e-05			0.000371587	0.00855891
GO:0098534	centriole assembly																							1.01802e-08	7.53609e-07			1.02514e-08	7.30768e-07
GO:0098609	cell-cell adhesion					3.63e-09	9.08e-06											2.45e-07	3.5e-05	4.97e-08	5.18e-06	7.75301e-06	0.000306632			4.51459e-08	3.2339e-06
GO:0098742	cell-cell adhesion via plasma-membrane adhesion molecules																			1.51e-05	0.000835					0.000287484	0.00602295
GO:0098813	nuclear chromosome segregation							0.000127	0.00506			2.42e-06	0.000123											6.55836e-10	6.41548e-08			1.04627e-16	1.92257e-14
GO:0098869	cellular oxidant detoxification											0.000246	0.00791
GO:0098876	vesicle-mediated transport to the plasma membrane									4.63e-05	0.0049											1.64431e-05	0.000573169
GO:0098916	anterograde trans-synaptic signaling																			9.05e-05	0.00364
GO:0099022	vesicle tethering																					0.000254851	0.00563577
GO:0099174	regulation of presynapse organization																			0.000163	0.00579
GO:0099177	regulation of trans-synaptic signaling																					2.25345e-05	0.000721878			8.48988e-05	0.00219386
GO:0099188	postsynaptic cytoskeleton organization																	0.000198	0.00766
GO:0099536	synaptic signaling																			0.000222	0.0074
GO:0099537	trans-synaptic signaling																			0.000159	0.00573
GO:0106354	tRNA surveillance																											1.6998e-05	0.000573701
GO:0110053	regulation of actin filament organization																					2.71149e-06	0.0001279			1.3783e-05	0.00046623
GO:0110151	positive regulation of biomineralization																			0.000151	0.00547
GO:0120035	regulation of plasma membrane bounded cell projection organization							3e-05	0.00163	3.26e-05	0.00365							8.69e-07	9.93e-05	3.17e-05	0.00152	1.23061e-09	1.37547e-07			9.58337e-08	6.4387e-06
GO:0120036	plasma membrane bounded cell projection organization																	8.27e-06	0.000675	7.22e-05	0.00307	4.23646e-05	0.00120675			0.000133114	0.00320197
GO:0120039	plasma membrane bounded cell projection morphogenesis							2.19e-06	0.000188									0.000133	0.00566							0.000393426	0.00757463
GO:0120127	response to zinc ion starvation																									0.000367852	0.00711034
GO:0140694	non-membrane-bounded organelle assembly																							5.61269e-10	5.55656e-08			1.99812e-10	1.77661e-08
GO:0140747	regulation of ncRNA transcription																											3.4907e-05	0.00109751
GO:0150116	regulation of cell-substrate junction organization																					4.24272e-05	0.00120187
GO:1900024	regulation of substrate adhesion-dependent cell spreading																					0.000482467	0.00957763
GO:1900026	positive regulation of substrate adhesion-dependent cell spreading																					0.000352902	0.0074977
GO:1900037	regulation of cellular response to hypoxia																	0.000198	0.00762
GO:1900087	positive regulation of G1/S transition of mitotic cell cycle																							0.000359595	0.00874199			0.000361391	0.00839422
GO:1900180	regulation of protein localization to nucleus																											0.000381758	0.00876876
GO:1901135	carbohydrate derivative metabolic process											1.06e-15	2.03e-13									4.23728e-12	9.27063e-10			8.23197e-11	1.19695e-08
GO:1901137	carbohydrate derivative biosynthetic process											9.73e-18	2.67e-15			0.000126	0.00749					1.53381e-08	1.26177e-06			1.65239e-06	7.66551e-05
GO:1901184	regulation of ERBB signaling pathway																									8.67116e-05	0.00223477
GO:1901214	regulation of neuron death																	3.26e-05	0.00205			1.8306e-07	1.15485e-05			6.2441e-08	4.31419e-06
GO:1901215	negative regulation of neuron death																									0.00028197	0.00594577
GO:1901216	positive regulation of neuron death																					0.000211483	0.00480062			0.000139426	0.003321
GO:1901293	nucleoside phosphate biosynthetic process			0.000114	0.00655							3.11e-14	4.2e-12									0.000296708	0.00645042
GO:1901342	regulation of vasculature development							0.000129	0.00511											2.86e-06	0.00019	7.65091e-06	0.000303762			9.03357e-07	4.49005e-05
GO:1901360	organic cyclic compound metabolic process											1.13e-34	5e-32	3.48e-11	1.65e-08	5.45e-08	1.51e-05							5.37022e-56	8.82542e-53			3.71375e-58	6.14181e-55
GO:1901362	organic cyclic compound biosynthetic process											9.34e-13	1.08e-10			4.21e-05	0.00306							3.06346e-10	3.31216e-08			1.54631e-09	1.21776e-07
GO:1901564	organonitrogen compound metabolic process											2.75e-36	1.39e-33			1.04e-10	1.11e-07					4.4276e-28	4.5529e-24			1.58058e-24	1.53981e-20
GO:1901565	organonitrogen compound catabolic process											2.78e-10	2.35e-08									3.97318e-07	2.30826e-05			6.44598e-08	4.4223e-06
GO:1901566	organonitrogen compound biosynthetic process											2.6e-44	2.4e-41									1.2937e-16	8.31444e-14			4.44933e-10	5.16016e-08
GO:1901575	organic substance catabolic process											2.41e-10	2.09e-08									1.72403e-06	8.6903e-05			3.11623e-08	2.35336e-06
GO:1901576	organic substance biosynthetic process											3.61e-40	2.62e-37			3.39e-10	1.95e-07					3.52729e-13	9.80301e-11	1.93037e-07	1.11703e-05	4.41319e-10	5.17992e-08	5.66812e-07	2.5335e-05
GO:1901652	response to peptide																									3.35371e-05	0.00099914
GO:1901653	cellular response to peptide																					0.000110101	0.0028024			6.34434e-05	0.00171209
GO:1901698	response to nitrogen compound																	5.25e-05	0.00283			1.5599e-06	8.06051e-05			2.3945e-11	4.16557e-09
GO:1901699	cellular response to nitrogen compound																	5.79e-05	0.00303			0.000120458	0.00300649			1.99164e-06	8.90025e-05
GO:1901700	response to oxygen-containing compound																	6.74e-05	0.00343			1.26172e-08	1.09027e-06			1.36733e-12	3.24891e-10
GO:1901701	cellular response to oxygen-containing compound																	0.000177	0.00701			1.08069e-05	0.000401181			1.61797e-07	9.85138e-06
GO:1901722	regulation of cell proliferation involved in kidney development																			0.000297	0.00937
GO:1901796	regulation of signal transduction by p53 class mediator											1.4e-05	0.00063
GO:1901836	regulation of transcription of nucleolar large rRNA by RNA polymerase I																											0.000111674	0.00307812
GO:1901838	positive regulation of transcription of nucleolar large rRNA by RNA polymerase I																							2.74897e-05	0.000899933			1.35265e-06	5.53715e-05
GO:1901888	regulation of cell junction assembly																			1.98e-06	0.000135	2.95811e-05	0.00088683			9.743e-06	0.000352849
GO:1901890	positive regulation of cell junction assembly																			8.1e-05	0.00341
GO:1901976	regulation of cell cycle checkpoint							0.000127	0.00509															7.44835e-05	0.00218583			4.09851e-06	0.000156178
GO:1901978	positive regulation of cell cycle checkpoint																							1.73392e-05	0.000596134			1.85983e-06	7.46548e-05
GO:1901985	positive regulation of protein acetylation																							0.000164425	0.00444435
GO:1901987	regulation of cell cycle phase transition							1.19e-06	0.00012			3.76e-07	2.23e-05			1.88e-05	0.0016							6.1967e-19	1.5912e-16			7.83317e-23	2.3133e-20
GO:1901988	negative regulation of cell cycle phase transition											0.000322	0.00997											2.4982e-09	2.0735e-07			3.87539e-12	4.27275e-10
GO:1901989	positive regulation of cell cycle phase transition																							3.7416e-06	0.000149246			3.92369e-07	1.82275e-05
GO:1901990	regulation of mitotic cell cycle phase transition							1.6e-05	0.000946			3.62e-06	0.000182			1.51e-07	3.52e-05							2.67425e-16	5.35959e-14			8.95519e-18	1.89873e-15
GO:1901991	negative regulation of mitotic cell cycle phase transition															1.23e-05	0.00118							5.45574e-07	2.68442e-05			2.40727e-08	1.53121e-06
GO:1901992	positive regulation of mitotic cell cycle phase transition																							7.66139e-06	0.000282303			6.75672e-07	2.90996e-05
GO:1902099	regulation of metaphase/anaphase transition of cell cycle							5.2e-08	9.87e-06			1.39e-06	7.49e-05			1.1e-05	0.00113							4.08371e-13	5.88698e-11			3.60033e-16	5.83748e-14
GO:1902100	negative regulation of metaphase/anaphase transition of cell cycle							6.94e-07	8.35e-05															1.36462e-05	0.000481248			5.12123e-08	2.90051e-06
GO:1902115	regulation of organelle assembly																							0.000117255	0.00329961			5.64538e-05	0.00169136
GO:1902253	regulation of intrinsic apoptotic signaling pathway by p53 class mediator											7.13e-05	0.00268
GO:1902414	protein localization to cell junction																			0.000305	0.00947
GO:1902473	regulation of protein localization to synapse																					4.92485e-05	0.0013799			0.000290667	0.00607657
GO:1902531	regulation of intracellular signal transduction							5.5e-08	1.01e-05	2.78e-06	0.000382					1.03e-05	0.0011	3.33e-07	4.49e-05			1.98461e-13	6.00227e-11			8.99089e-12	1.71744e-09
GO:1902532	negative regulation of intracellular signal transduction																	0.000272	0.00964			8.25355e-08	5.62061e-06			4.31842e-09	4.04519e-07
GO:1902533	positive regulation of intracellular signal transduction																					2.61178e-09	2.7405e-07			1.46679e-06	6.9705e-05
GO:1902600	proton transmembrane transport											1.14e-05	0.000521
GO:1902652	secondary alcohol metabolic process																							0.000162231	0.0043995			0.00016362	0.00417584
GO:1902653	secondary alcohol biosynthetic process											2.3e-07	1.41e-05			8.44e-06	0.000928							3.93559e-07	2.04676e-05			6.04603e-08	3.33298e-06
GO:1902679	negative regulation of RNA biosynthetic process									1.8e-09	5.26e-07									4.27e-09	6.04e-07					0.000326296	0.00655417
GO:1902680	positive regulation of RNA biosynthetic process									4.83e-09	1.11e-06									5.89e-09	7.77e-07	1.94885e-05	0.000644372	5.24088e-07	2.59424e-05	4.04375e-05	0.00115526	3.39966e-05	0.00107708
GO:1902692	regulation of neuroblast proliferation																									0.00052024	0.00933367
GO:1902749	regulation of cell cycle G2/M phase transition																							1.92393e-07	1.1212e-05			4.24477e-09	3.13393e-07
GO:1902750	negative regulation of cell cycle G2/M phase transition																							3.67784e-05	0.00116683			1.03018e-05	0.000362491
GO:1902806	regulation of cell cycle G1/S phase transition																							0.000113687	0.0032102			0.000241908	0.00581492
GO:1902808	positive regulation of cell cycle G1/S phase transition																											0.00026826	0.00637426
GO:1902850	microtubule cytoskeleton organization involved in mitosis											9.43e-07	5.28e-05											2.06939e-08	1.39379e-06			1.70863e-09	1.3329e-07
GO:1902883	negative regulation of response to oxidative stress																					0.000165837	0.00391123
GO:1902893	regulation of miRNA transcription																			1.19e-06	8.92e-05
GO:1902895	positive regulation of miRNA transcription																			1.08e-05	0.000619
GO:1902903	regulation of supramolecular fiber organization																	8.56e-05	0.00405			1.63083e-07	1.04161e-05			4.97008e-07	2.66036e-05
GO:1902904	negative regulation of supramolecular fiber organization																	2.12e-05	0.00147
GO:1902905	positive regulation of supramolecular fiber organization																					2.85308e-09	2.93382e-07			4.80868e-07	2.61711e-05
GO:1903008	organelle disassembly											1.4e-05	0.000627
GO:1903034	regulation of response to wounding																					7.3152e-06	0.000292693			1.78366e-07	1.05312e-05
GO:1903036	positive regulation of response to wounding																					0.000269653	0.00592488			0.000121938	0.00298473
GO:1903037	regulation of leukocyte cell-cell adhesion							7.63e-05	0.00339
GO:1903039	positive regulation of leukocyte cell-cell adhesion							0.000102	0.00427
GO:1903046	meiotic cell cycle process																							2.04577e-06	8.8474e-05			6.40228e-10	5.40209e-08
GO:1903047	mitotic cell cycle process							3.96e-13	2.48e-09			1.64e-11	1.54e-09			1.46e-07	3.52e-05	7.95e-05	0.00384					8.83973e-34	5.18829e-31			6.37754e-39	5.85954e-36
GO:1903050	regulation of proteolysis involved in protein catabolic process											1.06e-07	7.05e-06
GO:1903051	negative regulation of proteolysis involved in protein catabolic process											0.000199	0.0066
GO:1903053	regulation of extracellular matrix organization																					7.29623e-09	6.94695e-07			5.29865e-07	2.82074e-05
GO:1903055	positive regulation of extracellular matrix organization																					2.13838e-06	0.000104709			5.9657e-05	0.0016234
GO:1903241	U2-type prespliceosome assembly																							0.000210608	0.00544203
GO:1903311	regulation of mRNA metabolic process																							9.96772e-06	0.000359231			4.86308e-07	2.2217e-05
GO:1903313	positive regulation of mRNA metabolic process																											6.56475e-05	0.00191816
GO:1903320	regulation of protein modification by small protein conjugation or removal											3.51e-08	2.49e-06			4.04e-06	0.000605					3.24328e-06	0.000146919			1.55697e-06	7.29233e-05
GO:1903322	positive regulation of protein modification by small protein conjugation or removal											0.000221	0.00717									0.000337261	0.0072402			0.000350059	0.00688944
GO:1903490	positive regulation of mitotic cytokinesis																							0.000390508	0.00930087			0.000391404	0.00891603
GO:1903504	regulation of mitotic spindle checkpoint																							5.29299e-05	0.00161682			5.31512e-05	0.00161583
GO:1903506	regulation of nucleic acid-templated transcription									1.23e-13	1.08e-10									1.49e-16	2.35e-13
GO:1903507	negative regulation of nucleic acid-templated transcription									1.53e-09	4.59e-07									3.84e-09	5.74e-07					0.000298774	0.00620608
GO:1903508	positive regulation of nucleic acid-templated transcription									4.6e-09	1.08e-06									4.46e-09	6.1e-07	1.90383e-05	0.000637691	5.63893e-07	2.74172e-05	4.16497e-05	0.00117609	6.74058e-05	0.00195571
GO:1903510	mucopolysaccharide metabolic process																					1.46347e-05	0.000517144			7.55926e-05	0.0020176
GO:1903828	negative regulation of protein localization																									6.43662e-05	0.0017322
GO:1903829	positive regulation of protein localization									8.79e-05	0.00838
GO:1903844	regulation of cellular response to transforming growth factor beta stimulus							7.51e-05	0.00338													2.95523e-05	0.000888555			9.69875e-06	0.000352557
GO:1904018	positive regulation of vasculature development							1.03e-05	0.000654													3.65794e-05	0.00105659			1.78966e-05	0.000577313
GO:1904358	positive regulation of telomere maintenance via telomere lengthening											6.99e-05	0.00263
GO:1904380	endoplasmic reticulum mannose trimming																									0.000163063	0.00380038
GO:1904666	regulation of ubiquitin protein ligase activity											6.93e-06	0.000336
GO:1904851	positive regulation of establishment of protein localization to telomere											6.89e-05	0.00261
GO:1904869	regulation of protein localization to Cajal body											1.65e-05	0.000716
GO:1904871	positive regulation of protein localization to Cajal body											1.65e-05	0.000719
GO:1904872	regulation of telomerase RNA localization to Cajal body											1.88e-05	0.000801
GO:1904874	positive regulation of telomerase RNA localization to Cajal body											1.05e-05	0.00049
GO:1904994	regulation of leukocyte adhesion to vascular endothelial cell							0.000214	0.00797
GO:1904996	positive regulation of leukocyte adhesion to vascular endothelial cell							3.62e-05	0.00187
GO:1905005	regulation of epithelial to mesenchymal transition involved in endocardial cushion formation																					1.98583e-05	0.000654497			0.000248247	0.0053152
GO:1905007	positive regulation of epithelial to mesenchymal transition involved in endocardial cushion formation																					0.000120762	0.00300677			4.66599e-05	0.00129874
GO:1905037	autophagosome organization																					0.000269653	0.00591224			0.000353083	0.00693494
GO:1905048	regulation of metallopeptidase activity																									0.000307692	0.00629734
GO:1905049	negative regulation of metallopeptidase activity																					0.000119421	0.00298784			3.92268e-05	0.00112728
GO:1905475	regulation of protein localization to membrane																									9.41357e-05	0.002382
GO:1905508	protein localization to microtubule organizing center																							0.000210608	0.00542497			3.4907e-05	0.00109336
GO:1905562	regulation of vascular endothelial cell proliferation																			4.61e-05	0.00205
GO:1905563	negative regulation of vascular endothelial cell proliferation																			0.000143	0.00526
GO:1905606	regulation of presynapse assembly																			0.000163	0.00582
GO:1905818	regulation of chromosome separation							3.77e-12	4.72e-09			7.46e-08	5.04e-06			1.53e-05	0.00138							2.73743e-17	6.4267e-15			1.75065e-20	4.3867e-18
GO:1905819	negative regulation of chromosome separation							1.65e-06	0.000147															4.24607e-05	0.00132662			2.46052e-07	1.21832e-05
GO:1905820	positive regulation of chromosome separation							1.56e-05	0.000932															1.76463e-07	1.04316e-05			1.77592e-07	8.9543e-06
GO:1905821	positive regulation of chromosome condensation							0.000174	0.00663															2.27636e-06	9.79311e-05			2.28389e-06	9.03611e-05
GO:1990000	amyloid fibril formation																					8.75501e-05	0.00228497			8.12214e-05	0.00211567
GO:1990440	positive regulation of transcription from RNA polymerase II promoter in response to endoplasmic reticulum stress																					5.51888e-05	0.00152555			0.000171743	0.00395537
GO:1990542	mitochondrial transmembrane transport											0.000311	0.00967
GO:1990748	cellular detoxification											0.000108	0.00382
GO:1990778	protein localization to cell periphery																	0.000226	0.00834
GO:2000026	regulation of multicellular organismal development							7.12e-05	0.00323									1.66e-05	0.00121	5.51e-12	1.62e-09	1.04687e-09	1.18296e-07			4.517e-11	7.45841e-09
GO:2000027	regulation of animal organ morphogenesis																	1.19e-05	0.00092
GO:2000045	regulation of G1/S transition of mitotic cell cycle																							4.06474e-05	0.00127969			9.46861e-05	0.00263623
GO:2000058	regulation of ubiquitin-dependent protein catabolic process											1.7e-05	0.000735
GO:2000059	negative regulation of ubiquitin-dependent protein catabolic process											7.82e-05	0.00282
GO:2000096	positive regulation of Wnt signaling pathway, planar cell polarity pathway																	0.000104	0.00465
GO:2000112	regulation of cellular macromolecule biosynthetic process											6.95e-09	5.22e-07															0.000408606	0.00928231
GO:2000116	regulation of cysteine-type endopeptidase activity																									0.000249062	0.00530932
GO:2000142	regulation of DNA-templated transcription initiation											3.48e-05	0.00141
GO:2000144	positive regulation of DNA-templated transcription initiation											6.04e-05	0.0023
GO:2000145	regulation of cell motility							1.03e-08	2.81e-06									7.04e-09	1.69e-06	1.99e-07	1.76e-05	1.06671e-11	1.99436e-09			9.37469e-13	2.46833e-10
GO:2000146	negative regulation of cell motility							1.97e-05	0.00111									0.000194	0.00762	0.000243	0.00794	5.84008e-05	0.00159717			1.35591e-05	0.000463485
GO:2000147	positive regulation of cell motility							1.68e-05	0.000976							0.000128	0.00754	8.3e-05	0.00396			3.95502e-12	9.03766e-10			5.46954e-12	1.13371e-09
GO:2000177	regulation of neural precursor cell proliferation																									0.00043962	0.00818887
GO:2000377	regulation of reactive oxygen species metabolic process																					0.000221999	0.00501718
GO:2000573	positive regulation of DNA biosynthetic process											7.13e-06	0.000344
GO:2000628	regulation of miRNA metabolic process																			1.02e-05	0.000596
GO:2000630	positive regulation of miRNA metabolic process																			4.38e-05	0.00198
GO:2000779	regulation of double-strand break repair																							1.48304e-11	1.90409e-09			1.50751e-11	1.59815e-09
GO:2000780	negative regulation of double-strand break repair																							0.000231938	0.00590041
GO:2000781	positive regulation of double-strand break repair																							7.88494e-08	5.02252e-06			1.97549e-08	1.28624e-06
GO:2000816	negative regulation of mitotic sister chromatid separation							9.36e-07	0.000101															9.95003e-05	0.00284876			6.06366e-07	2.69572e-05
GO:2000819	regulation of nucleotide-excision repair																							5.60507e-06	0.000214218			5.63523e-06	0.000208026
GO:2001020	regulation of response to DNA damage stimulus											7.91e-07	4.51e-05											1.6515e-16	3.66767e-14			5.33568e-17	1.05049e-14
GO:2001021	negative regulation of response to DNA damage stimulus																							4.15442e-05	0.00130293			0.000126063	0.00336263
GO:2001022	positive regulation of response to DNA damage stimulus											0.000142	0.00489											4.9248e-07	2.49797e-05			2.44555e-09	1.88993e-07
GO:2001141	regulation of RNA biosynthetic process									1.55e-13	1.24e-10									2.28e-16	3.01e-13
GO:2001233	regulation of apoptotic signaling pathway											0.000186	0.00625					5e-05	0.00275			8.21791e-11	1.19021e-08			8.62815e-09	7.50495e-07
GO:2001234	negative regulation of apoptotic signaling pathway																	0.000104	0.00464			2.93511e-09	2.9883e-07			1.66185e-07	9.93237e-06
GO:2001236	regulation of extrinsic apoptotic signaling pathway																					1.33674e-05	0.000482307			1.22453e-06	5.93502e-05
GO:2001237	negative regulation of extrinsic apoptotic signaling pathway																									0.000140065	0.00332809
GO:2001239	regulation of extrinsic apoptotic signaling pathway in absence of ligand																	7.14e-05	0.00354
GO:2001242	regulation of intrinsic apoptotic signaling pathway											0.000199	0.00661									0.000298344	0.00647231			0.000336284	0.00672707
GO:2001243	negative regulation of intrinsic apoptotic signaling pathway																					6.04389e-05	0.00164416			7.86069e-05	0.0020697
GO:2001251	negative regulation of chromosome organization																							3.88278e-08	2.55238e-06			3.92329e-08	2.33393e-06
GO:2001252	positive regulation of chromosome organization											3.29e-05	0.00135											5.75215e-05	0.0017377			2.46758e-07	1.20736e-05
