# Supplementary material for: Endogenous expression of inactive lysine deacetylases reveals deacetylation-dependent cellular mechanisms
Source: PLoS One. 2023 Sep 18;18(9):e0291779. doi: 10.1371/journal.pone.0291779 (PMC10506724; doi:10.1371/journal.pone.0291779)
Supplement: S6 Table — (XLSX) [file pone.0291779.s014.xlsx]

## Sheet: S6
Endogenous expression of inactive lysine deacetylases reveals deacetylation-dependent cellular mechanisms. Tasha B. Toro, Elena V. Skripnikova, Kiara E. Bornes, Kun Zhang, Terry J. Watt.
S6 Table. Significant GO terms identified by the more stringent method for all cell lines and treatments.
	Cell line/treatment:	6H216A	6H216A	6H216A	6H216A	6H611A	6H611A	6H611A	6H611A	8H143A	8H143A	8H143A	8H143A	6KD	6KD	6KD	6KD	8KO	8KO	8KO	8KO	WT tubastatin	WT tubastatin	WT tubastatin	WT tubastatin	WT PCI-34051	WT PCI-34051	WT PCI-34051	WT PCI-34051
	Direction of gene expression changes:	up	up	down	down	up	up	down	down	up	up	down	down	up	up	down	down	up	up	down	down	up	up	down	down	up	up	down	down
GO ID	GO term	p value	adj p value	p value	adj p value	p value	adj p value	p value	adj p value	p value	adj p value	p value	adj p value	p value	adj p value	p value	adj p value	p value	adj p value	p value	adj p value	p value	adj p value	p value	adj p value	p value	adj p value	p value	adj p value
GO:0000070	mitotic sister chromatid segregation																							1.89423e-12	1.55649e-08			8.45163e-18	6.98865e-14
GO:0000077	DNA damage checkpoint signaling																											8.73846e-12	7.22583e-08
GO:0000086	G2/M transition of mitotic cell cycle																											7.93387e-11	6.56052e-07
GO:0000122	negative regulation of transcription by RNA polymerase II									5.57e-09	5.36e-05									1.82e-08	0.000145
GO:0000278	mitotic cell cycle							1.47e-06	0.00919															3.27725e-17	2.69292e-13			8.44616e-20	6.98413e-16
GO:0000398	mRNA splicing, via spliceosome																							3.19201e-14	2.62287e-10			1.06477e-14	8.80457e-11
GO:0000462	maturation of SSU-rRNA from tricistronic rRNA transcript (SSU-rRNA, 5.8S rRNA, LSU-rRNA)																							9.53642e-11	7.83608e-07
GO:0000723	telomere maintenance																											4.71603e-12	3.89968e-08
GO:0000724	double-strand break repair via homologous recombination																							1.67143e-16	1.37341e-12			3.97497e-12	3.2869e-08
GO:0000727	double-strand break repair via break-induced replication																											8.39676e-11	6.94328e-07
GO:0001525	angiogenesis			4.12e-07	0.000713																	1.1217e-11	1.15345e-07			1.79522e-12	1.7489e-08
GO:0001666	response to hypoxia																					1.23658e-11	1.27158e-07			9.976e-14	9.71862e-10
GO:0001667	ameboidal-type cell migration																	1.17e-06	0.00869
GO:0001933	negative regulation of protein phosphorylation																					7.19058e-14	7.39407e-10			2.80036e-13	2.72811e-09
GO:0001936	regulation of endothelial cell proliferation																			1.7e-08	0.000134
GO:0002009	morphogenesis of an epithelium																			8.62e-10	6.83e-06					6.73374e-11	6.56001e-07
GO:0002065	columnar/cuboidal epithelial cell differentiation																			1.03e-06	0.00817
GO:0002181	cytoplasmic translation											4.23e-30	4.29e-26									1.36105e-21	1.39957e-17			2.24495e-15	2.18703e-11
GO:0002474	antigen processing and presentation of peptide antigen via MHC class I																			9.96e-07	0.00789
GO:0002484	antigen processing and presentation of endogenous peptide antigen via MHC class I via ER pathway																			3.88e-07	0.00308
GO:0006091	generation of precursor metabolites and energy																									1.68607e-12	1.64257e-08
GO:0006120	mitochondrial electron transport, NADH to ubiquinone			1.72e-07	0.000297							2.12e-11	2.15e-07
GO:0006139	nucleobase-containing compound metabolic process															2.43e-08	0.000181
GO:0006260	DNA replication																							1.32758e-14	1.09087e-10
GO:0006261	DNA-templated DNA replication																											4.90707e-12	4.05766e-08
GO:0006270	DNA replication initiation																											2.14768e-11	1.77592e-07
GO:0006275	regulation of DNA replication																							1.19327e-11	9.80511e-08
GO:0006281	DNA repair											1.91e-09	1.94e-05											2.11164e-13	1.73514e-09			3.94005e-18	3.25803e-14
GO:0006310	DNA recombination											4.48e-07	0.00454											9.40535e-17	7.72838e-13			1.85486e-19	1.53378e-15
GO:0006325	chromatin organization									3.84e-07	0.0037																	5.08948e-11	4.20849e-07
GO:0006334	nucleosome assembly							3.95e-07	0.00247																			1.40862e-11	1.16479e-07
GO:0006364	rRNA processing											5.96e-11	6.04e-07	7.71e-12	4.39e-08									4.14947e-21	3.40962e-17			4.68203e-18	3.87157e-14
GO:0006399	tRNA metabolic process											2.26e-07	0.00229
GO:0006405	RNA export from nucleus																							1.58415e-11	1.30169e-07			1.59022e-11	1.31496e-07
GO:0006417	regulation of translation											2.35e-09	2.39e-05
GO:0006457	protein folding											1.33e-10	1.35e-06
GO:0006473	protein acetylation																							2.74763e-11	2.25773e-07
GO:0006518	peptide metabolic process											1.15e-44	1.17e-40									1.52709e-14	1.57031e-10			2.77464e-13	2.70306e-09
GO:0006605	protein targeting											6.41e-08	0.000651
GO:0006695	cholesterol biosynthetic process											2.3e-07	0.00233											4.78957e-11	3.93559e-07			7.31169e-12	6.04603e-08
GO:0006725	cellular aromatic compound metabolic process											7.08e-36	7.18e-32	1.33e-11	7.55e-08									3.82124e-15	3.13992e-11			3.22117e-61	2.66358e-57
GO:0006796	phosphate-containing compound metabolic process																					6.13148e-12	6.305e-08			4.85907e-11	4.7337e-07
GO:0006886	intracellular protein transport																					5.92239e-12	6.09e-08
GO:0006888	endoplasmic reticulum to Golgi vesicle-mediated transport											5.64e-09	5.72e-05									3.3848e-14	3.48059e-10			4.2792e-13	4.16879e-09
GO:0006915	apoptotic process																	8.56e-08	0.000636			1.99439e-11	2.05083e-07			1.63937e-11	1.59707e-07
GO:0006974	cellular response to DNA damage stimulus									1.45e-07	0.0014
GO:0006979	response to oxidative stress																					8.5812e-13	8.82405e-09			3.12366e-14	3.04307e-10
GO:0006996	organelle organization											1.82e-08	0.000185			1.45e-08	0.000109
GO:0007010	cytoskeleton organization							1.6e-07	0.001																			3.21474e-13	2.65826e-09
GO:0007049	cell cycle											2.93e-09	2.97e-05
GO:0007052	mitotic spindle organization																							4.94165e-11	4.06055e-07			4.74116e-14	3.92046e-10
GO:0007059	chromosome segregation							3.18e-08	0.000199
GO:0007076	mitotic chromosome condensation																											4.62039e-11	3.8206e-07
GO:0007088	regulation of mitotic nuclear division							1.51e-06	0.00948															5.66704e-11	4.6566e-07
GO:0007093	mitotic cell cycle checkpoint signaling																							4.19694e-14	3.44863e-10
GO:0007094	mitotic spindle assembly checkpoint signaling							1.85e-07	0.00116																			4.69557e-12	3.88277e-08
GO:0007099	centriole replication																							1.80216e-11	1.48083e-07			1.80109e-11	1.48932e-07
GO:0007155	cell adhesion																					2.06215e-12	2.12051e-08
GO:0007179	transforming growth factor beta receptor signaling pathway																									9.94108e-11	9.6846e-07
GO:0007275	multicellular organism development																	5.21e-07	0.00387
GO:0007399	nervous system development																			1.37e-08	0.000109
GO:0007411	axon guidance																			7.75e-10	6.14e-06
GO:0007610	behavior																			3.2e-07	0.00253
GO:0008283	cell population proliferation																					4.09535e-11	4.21125e-07			1.045e-11	1.01804e-07
GO:0008284	positive regulation of cell population proliferation																			4.18e-09	3.32e-05	2.34237e-12	2.40866e-08			4.97974e-11	4.85126e-07
GO:0008285	negative regulation of cell population proliferation																			5.48e-07	0.00434	7.26509e-12	7.47069e-08			1.99337e-12	1.94194e-08
GO:0008360	regulation of cell shape							4.53e-09	2.83e-05
GO:0009059	macromolecule biosynthetic process																											5.20294e-12	4.30231e-08
GO:0009100	glycoprotein metabolic process																					1.40111e-12	1.44076e-08
GO:0009152	purine ribonucleotide biosynthetic process											1.5e-15	1.52e-11
GO:0009201	ribonucleoside triphosphate biosynthetic process			1.35e-06	0.00234							1.52e-14	1.54e-10
GO:0009225	nucleotide-sugar metabolic process											3.63e-07	0.00368
GO:0009259	ribonucleotide metabolic process											3.57e-12	3.62e-08
GO:0009612	response to mechanical stimulus																									3.88568e-11	3.78543e-07
GO:0009653	anatomical structure morphogenesis							3.94e-07	0.00247									3.66e-15	2.72e-11
GO:0009719	response to endogenous stimulus																	1.12e-06	0.00835
GO:0009725	response to hormone																									2.66156e-12	2.59289e-08
GO:0009887	animal organ morphogenesis																					1.09242e-12	1.12333e-08			7.83968e-11	7.63741e-07
GO:0009952	anterior/posterior pattern specification																			1.48e-08	0.000117
GO:0009966	regulation of signal transduction									6.99e-07	0.00672
GO:0009967	positive regulation of signal transduction																									3.95795e-14	3.85583e-10
GO:0009968	negative regulation of signal transduction							8.42e-08	0.000527									5.8e-08	0.000431
GO:0010243	response to organonitrogen compound																					3.04909e-11	3.13538e-07
GO:0010389	regulation of G2/M transition of mitotic cell cycle																							6.37603e-11	5.23918e-07			1.30281e-12	1.0773e-08
GO:0010463	mesenchymal cell proliferation																			1.64e-07	0.0013
GO:0010468	regulation of gene expression									1.91e-12	1.84e-08									1.08e-12	8.57e-09
GO:0010498	proteasomal protein catabolic process																									4.87267e-11	4.74695e-07
GO:0010595	positive regulation of endothelial cell migration																					4.20562e-12	4.32464e-08			2.5518e-13	2.48597e-09
GO:0010604	positive regulation of macromolecule metabolic process													1.99e-07	0.00113
GO:0010631	epithelial cell migration																									4.49066e-11	4.3748e-07
GO:0010646	regulation of cell communication																	9.62e-11	7.15e-07	4.26e-09	3.38e-05
GO:0010647	positive regulation of cell communication																					9.15907e-16	9.41828e-12
GO:0010648	negative regulation of cell communication																					5.12112e-15	5.26605e-11			3.74924e-17	3.65251e-13
GO:0010712	regulation of collagen metabolic process																									8.92152e-11	8.69134e-07
GO:0010810	regulation of cell-substrate adhesion																					2.24069e-11	2.3041e-07			6.12705e-11	5.96897e-07
GO:0010975	regulation of neuron projection development																			6.57e-07	0.0052	2.65874e-12	2.73399e-08			1.62863e-11	1.58661e-07
GO:0014070	response to organic cyclic compound																									4.4031e-12	4.2895e-08
GO:0015031	protein transport											6.9e-18	6.99e-14					2.69e-11	2e-07							5.6781e-16	5.53161e-12
GO:0016071	mRNA metabolic process																							4.75786e-22	3.90953e-18			7.30189e-23	6.03793e-19
GO:0016078	tRNA catabolic process																											8.39676e-11	6.94328e-07
GO:0016192	vesicle-mediated transport																	1.36e-10	1.01e-06			6.63881e-12	6.82669e-08
GO:0016241	regulation of macroautophagy											6.99e-08	0.000709
GO:0016310	phosphorylation									7.32e-08	0.000705
GO:0016477	cell migration							5.01e-09	3.14e-05											3.99e-08	0.000316	7.11859e-15	7.32004e-11
GO:0016570	histone modification																											5.34319e-11	4.41828e-07
GO:0016573	histone acetylation																							6.13447e-11	5.04069e-07
GO:0018126	protein hydroxylation																					1.80091e-12	1.85187e-08
GO:0018130	heterocycle biosynthetic process																							4.53804e-13	3.7289e-09
GO:0018279	protein N-linked glycosylation via asparagine											7.52e-09	7.62e-05
GO:0019438	aromatic compound biosynthetic process																							8.32059e-13	6.83703e-09
GO:0019637	organophosphate metabolic process											1.55e-09	1.57e-05									6.5667e-12	6.75254e-08
GO:0022409	positive regulation of cell-cell adhesion							2.57e-08	0.000161
GO:0022603	regulation of anatomical structure morphogenesis																	8.8e-12	6.54e-08	5.27e-13	4.18e-09	3.02896e-15	3.11468e-11			2.75465e-16	2.68358e-12
GO:0022613	ribonucleoprotein complex biogenesis													2.06e-07	0.00117									2.36041e-13	1.93955e-09			4.74457e-12	3.92329e-08
GO:0022618	ribonucleoprotein complex assembly											4.05e-08	0.000411											1.77322e-12	1.45705e-08			1.7911e-12	1.48106e-08
GO:0022900	electron transport chain																					7.88846e-11	8.11171e-07
GO:0022904	respiratory electron transport chain			1.46e-07	0.000253							5.02e-14	5.09e-10
GO:0023051	regulation of signaling																			2.39e-08	0.000189
GO:0023056	positive regulation of signaling																					8.42042e-16	8.65872e-12
GO:0023057	negative regulation of signaling																					3.49725e-15	3.59622e-11			2.36323e-17	2.30226e-13
GO:0030030	cell projection organization																	1.94e-08	0.000144
GO:0030036	actin cytoskeleton organization																	1.14e-09	8.47e-06
GO:0030071	regulation of mitotic metaphase/anaphase transition							3.09e-08	0.000193			5.21e-07	0.00528											7.88296e-17	6.47743e-13			6.56033e-20	5.42474e-16
GO:0030111	regulation of Wnt signaling pathway																					1.6181e-11	1.66389e-07
GO:0030154	cell differentiation																					1.50513e-11	1.54773e-07			1.68389e-11	1.64045e-07
GO:0030162	regulation of proteolysis																									6.0209e-11	5.86556e-07
GO:0030163	protein catabolic process											2.75e-13	2.78e-09									3.40432e-11	3.50066e-07
GO:0030182	neuron differentiation																			1.04e-12	8.24e-09
GO:0030326	embryonic limb morphogenesis																			9.25e-08	0.000733
GO:0030334	regulation of cell migration							1.53e-09	9.55e-06									1.91e-09	1.42e-05	8.39e-08	0.000664
GO:0030490	maturation of SSU-rRNA																											4.82671e-11	3.99121e-07
GO:0031297	replication fork processing																							2.95596e-12	2.42891e-08			1.17073e-10	9.6808e-07
GO:0031325	positive regulation of cellular metabolic process																					3.07231e-11	3.15925e-07			4.87714e-11	4.75131e-07
GO:0031327	negative regulation of cellular biosynthetic process									8.2e-10	7.89e-06									7.66e-08	0.000607
GO:0031328	positive regulation of cellular biosynthetic process									2.22e-09	2.14e-05									5.24e-07	0.00415			3.21339e-11	2.64044e-07
GO:0031329	regulation of cellular catabolic process															3.55e-08	0.000266
GO:0031346	positive regulation of cell projection organization																					1.55846e-11	1.60257e-07
GO:0031396	regulation of protein ubiquitination											1.56e-07	0.00158			8.09e-07	0.00605
GO:0031399	regulation of protein modification process																					3.21347e-13	3.30441e-09			1.1374e-12	1.10805e-08
GO:0031507	heterochromatin formation																							2.3798e-11	1.95548e-07
GO:0031570	DNA integrity checkpoint signaling																							1.81353e-11	1.49018e-07
GO:0032465	regulation of cytokinesis																							6.21727e-12	5.10873e-08			8.22278e-11	6.79942e-07
GO:0032508	DNA duplex unwinding											4.13e-07	0.00419											2.67476e-13	2.19785e-09			5.07529e-17	4.19676e-13
GO:0032543	mitochondrial translation											2.64e-25	2.68e-21
GO:0032774	RNA biosynthetic process																							2.24043e-11	1.84096e-07
GO:0032880	regulation of protein localization																					4.2753e-11	4.39629e-07			4.72053e-12	4.59874e-08
GO:0032922	circadian regulation of gene expression																									2.47447e-11	2.41063e-07
GO:0032956	regulation of actin cytoskeleton organization																					5.75515e-11	5.91802e-07
GO:0032981	mitochondrial respiratory chain complex I assembly											3.87e-12	3.93e-08
GO:0033036	macromolecule localization											2.83e-17	2.87e-13			9.07e-09	6.78e-05	2.29e-14	1.7e-10			1.87611e-18	1.92921e-14			1.74144e-17	1.69651e-13
GO:0033043	regulation of organelle organization															1.54e-10	1.15e-06
GO:0033047	regulation of mitotic sister chromatid segregation																											1.64744e-11	1.36227e-07
GO:0033554	cellular response to stress															1.32e-07	0.000988	2.22e-07	0.00165
GO:0034502	protein localization to chromosome																											5.66843e-12	4.68722e-08
GO:0034645	cellular macromolecule biosynthetic process											3.37e-43	3.42e-39									4.09048e-16	4.20624e-12			6.84709e-12	6.67044e-08
GO:0034654	nucleobase-containing compound biosynthetic process																											1.44512e-11	1.19497e-07
GO:0034728	nucleosome organization																							1.40244e-11	1.15238e-07
GO:0034976	response to endoplasmic reticulum stress																					8.39088e-16	8.62834e-12			1.44054e-19	1.40337e-15
GO:0035239	tube morphogenesis																			4.27e-10	3.38e-06	1.33902e-11	1.37692e-07			1.14201e-12	1.11255e-08
GO:0035556	intracellular signal transduction							3.02e-08	0.000189	1.68e-11	1.62e-07							8.02e-07	0.00596			8.09209e-11	8.3211e-07
GO:0035966	response to topologically incorrect protein																									9.70859e-11	9.45811e-07
GO:0036211	protein modification process									5.56e-08	0.000535					1.93e-07	0.00144									5.5205e-11	5.37807e-07
GO:0036297	interstrand cross-link repair																							7.55811e-11	6.2105e-07
GO:0040029	epigenetic regulation of gene expression																							2.04168e-11	1.67764e-07
GO:0042127	regulation of cell population proliferation							7.78e-07	0.00487
GO:0042221	response to chemical																	1.32e-06	0.00982
GO:0042770	signal transduction in response to DNA damage																							1.28114e-10	1.05271e-06
GO:0042776	proton motive force-driven mitochondrial ATP synthesis			6e-08	0.000104							3.32e-15	3.36e-11
GO:0043065	positive regulation of apoptotic process																					9.82756e-15	1.01057e-10			3.08876e-15	3.00907e-11
GO:0043066	negative regulation of apoptotic process																	7.75e-07	0.00576
GO:0043161	proteasome-mediated ubiquitin-dependent protein catabolic process											1.52e-13	1.54e-09
GO:0043170	macromolecule metabolic process																					1.4243e-12	1.4646e-08
GO:0043412	macromolecule modification											1.77e-07	0.0018
GO:0043414	macromolecule methylation																							3.91766e-11	3.21914e-07
GO:0043535	regulation of blood vessel endothelial cell migration																									8.62398e-11	8.40148e-07
GO:0043632	modification-dependent macromolecule catabolic process											3.76e-15	3.81e-11
GO:0043933	protein-containing complex organization											5.45e-09	5.52e-05	1.12e-06	0.00638
GO:0044087	regulation of cellular component biogenesis																					6.53116e-13	6.71599e-09			1.09311e-11	1.06491e-07
GO:0044238	primary metabolic process									1.67e-07	0.0016	3.58e-46	3.63e-42	3.75e-08	0.000214							3.20025e-18	3.29082e-14	1.16424e-36	9.56659e-33	6.86065e-18	6.68364e-14	8.04659e-33	6.65373e-29
GO:0044248	cellular catabolic process																					6.93615e-12	7.13245e-08			7.57489e-13	7.37946e-09
GO:0044249	cellular biosynthetic process															2.89e-09	2.16e-05
GO:0044260	cellular macromolecule metabolic process											8.9e-14	9.03e-10	2.81e-09	1.6e-05	6.98e-07	0.00522							1.34656e-17	1.10647e-13			6.55478e-34	5.42015e-30
GO:0044271	cellular nitrogen compound biosynthetic process																							1.20834e-14	9.9289e-11
GO:0044281	small molecule metabolic process											1.72e-09	1.74e-05									3.04934e-11	3.13564e-07
GO:0044772	mitotic cell cycle phase transition																							4.15109e-13	3.41095e-09
GO:0044774	mitotic DNA integrity checkpoint signaling																											6.09945e-11	5.04363e-07
GO:0045040	protein insertion into mitochondrial outer membrane											1.68e-07	0.0017
GO:0045132	meiotic chromosome segregation																											4.62039e-11	3.8206e-07
GO:0045184	establishment of protein localization															1.04e-07	0.000778
GO:0045596	negative regulation of cell differentiation																			1.52e-09	1.2e-05
GO:0045597	positive regulation of cell differentiation																			7.46e-08	0.000591
GO:0045664	regulation of neuron differentiation																			2.93e-08	0.000232
GO:0045669	positive regulation of osteoblast differentiation																					1.09382e-12	1.12477e-08
GO:0045732	positive regulation of protein catabolic process																									8.77637e-11	8.54994e-07
GO:0045839	negative regulation of mitotic nuclear division																											2.96059e-12	2.44812e-08
GO:0045893	positive regulation of DNA-templated transcription									4.6e-09	4.43e-05													6.86251e-11	5.63893e-07
GO:0045931	positive regulation of mitotic cell cycle																							7.04364e-11	5.78776e-07
GO:0045935	positive regulation of nucleobase-containing compound metabolic process																											1.61846e-12	1.33831e-08
GO:0045943	positive regulation of transcription by RNA polymerase I																											4.47069e-11	3.69681e-07
GO:0045944	positive regulation of transcription by RNA polymerase II																			3.62e-11	2.86e-07
GO:0046034	ATP metabolic process											1.5e-12	1.52e-08
GO:0046390	ribose phosphate biosynthetic process											2.4e-15	2.43e-11
GO:0046483	heterocycle metabolic process											3.25e-36	3.29e-32	1.88e-12	1.07e-08									7.46346e-16	6.13273e-12			1.88667e-63	1.56009e-59
GO:0046907	intracellular transport															4.71e-08	0.000352	1.05e-06	0.00782
GO:0048513	animal organ development																	1.47e-08	0.000109	1.01e-15	7.98e-12	5.18101e-12	5.32763e-08			1.50538e-11	1.46654e-07
GO:0048522	positive regulation of cellular process									2.86e-09	2.76e-05					1.85e-10	1.39e-06	5.03e-09	3.74e-05
GO:0048523	negative regulation of cellular process									4.48e-09	4.31e-05
GO:0048562	embryonic organ morphogenesis																			4.32e-10	3.42e-06
GO:0048583	regulation of response to stimulus																	1.44e-07	0.00107
GO:0048584	positive regulation of response to stimulus																					2.27472e-12	2.3391e-08
GO:0048585	negative regulation of response to stimulus																					3.32552e-15	3.41963e-11			2.29697e-16	2.23771e-12
GO:0048646	anatomical structure formation involved in morphogenesis							2.42e-08	0.000152									1.7e-07	0.00126	9.1e-07	0.00721
GO:0048729	tissue morphogenesis																					4.37561e-12	4.49944e-08
GO:0048812	neuron projection morphogenesis							1.34e-06	0.00838
GO:0048869	cellular developmental process																	4.36e-09	3.24e-05
GO:0050000	chromosome localization																											1.18406e-10	9.79099e-07
GO:0050684	regulation of mRNA processing																											3.38254e-11	2.79702e-07
GO:0050767	regulation of neurogenesis																			4.55e-07	0.00361
GO:0050769	positive regulation of neurogenesis																									4.00658e-11	3.90321e-07
GO:0050772	positive regulation of axonogenesis									3.6e-07	0.00346
GO:0050790	regulation of catalytic activity							3.42e-07	0.00214																	4.95491e-11	4.82707e-07
GO:0050821	protein stabilization											2.96e-07	0.003
GO:0051028	mRNA transport																							2.66511e-13	2.18992e-09			1.93901e-14	1.60337e-10
GO:0051052	regulation of DNA metabolic process											4.84e-07	0.00491	2.3e-07	0.00131
GO:0051053	negative regulation of DNA metabolic process																							1.41354e-10	1.16151e-06
GO:0051094	positive regulation of developmental process							5.83e-07	0.00365									3.71e-07	0.00276			1.22391e-12	1.25855e-08
GO:0051128	regulation of cellular component organization							3.69e-07	0.00231	5.98e-09	5.75e-05
GO:0051129	negative regulation of cellular component organization																	4.81e-08	0.000357
GO:0051171	regulation of nitrogen compound metabolic process																			1.1e-08	8.69e-05							3.08246e-13	2.54888e-09
GO:0051172	negative regulation of nitrogen compound metabolic process									4.39e-09	4.22e-05											6.26812e-15	6.44551e-11			3.91018e-14	3.8093e-10
GO:0051173	positive regulation of nitrogen compound metabolic process									1.26e-11	1.21e-07													5.6875e-14	4.67342e-10	7.73127e-13	7.5318e-09
GO:0051236	establishment of RNA localization																							3.99689e-13	3.28424e-09			1.10217e-14	9.11384e-11
GO:0051239	regulation of multicellular organismal process																	8.41e-07	0.00625			1.66367e-12	1.71076e-08			6.19651e-13	6.03664e-09
GO:0051240	positive regulation of multicellular organismal process																			1.53e-09	1.21e-05
GO:0051241	negative regulation of multicellular organismal process																			2.41e-08	0.000191
GO:0051247	positive regulation of protein metabolic process																					9.06105e-12	9.31747e-08
GO:0051253	negative regulation of RNA metabolic process									2.84e-10	2.73e-06									6.02e-08	0.000477
GO:0051254	positive regulation of RNA metabolic process									3.71e-10	3.57e-06									3.66e-08	0.00029			2.04216e-12	1.67805e-08
GO:0051255	spindle midzone assembly																											4.00274e-11	3.30987e-07
GO:0051276	chromosome organization																							2.52434e-15	2.07425e-11
GO:0051301	cell division							8.16e-11	5.11e-07			1.45e-15	1.47e-11											1.62279e-24	1.33345e-20			3.16605e-29	2.61801e-25
GO:0051310	metaphase plate congression																											1.29946e-10	1.07453e-06
GO:0051649	establishment of localization in cell											8.22e-20	8.34e-16									7.43077e-15	7.64106e-11			3.28031e-12	3.19568e-08
GO:0051668	localization within membrane																					7.12315e-11	7.32473e-07
GO:0051960	regulation of nervous system development																									4.47675e-11	4.36125e-07
GO:0051963	regulation of synapse assembly																			5.3e-07	0.0042
GO:0051983	regulation of chromosome segregation							2.77e-11	1.73e-07															1.62199e-14	1.33279e-10			6.37613e-17	5.27243e-13
GO:0051984	positive regulation of chromosome segregation																							5.06545e-14	4.16228e-10			5.96948e-13	4.93616e-09
GO:0051988	regulation of attachment of spindle microtubules to kinetochore																							1.06219e-10	8.72805e-07
GO:0060255	regulation of macromolecule metabolic process																											3.55645e-11	2.94083e-07
GO:0060341	regulation of cellular localization																	2.74e-07	0.00203
GO:0060537	muscle tissue development																			2.94e-07	0.00233
GO:0060623	regulation of chromosome condensation																							2.35217e-11	1.93278e-07
GO:0060627	regulation of vesicle-mediated transport																					8.28958e-12	8.52418e-08
GO:0061035	regulation of cartilage development																					6.03138e-11	6.20207e-07
GO:0061136	regulation of proteasomal protein catabolic process											5.16e-07	0.00523
GO:0065004	protein-DNA complex assembly																							4.07429e-11	3.34785e-07
GO:0065008	regulation of biological quality																					2.6371e-12	2.71173e-08			3.35762e-12	3.27099e-08
GO:0065009	regulation of molecular function																	5.76e-07	0.00428			4.74407e-12	4.87833e-08
GO:0070085	glycosylation																									7.55562e-11	7.36069e-07
GO:0070585	protein localization to mitochondrion											3.81e-07	0.00386
GO:0071310	cellular response to organic substance																					8.31524e-11	8.55056e-07
GO:0071363	cellular response to growth factor stimulus																					4.68094e-11	4.81341e-07
GO:0071417	`																									1.62863e-11	1.58661e-07
GO:0071705	nitrogen compound transport																					7.82717e-14	8.04868e-10
GO:0071824	protein-DNA complex subunit organization																											2.25683e-14	1.86617e-10
GO:0072522	purine-containing compound biosynthetic process											2.67e-15	2.71e-11
GO:0072594	establishment of protein localization to organelle											2.51e-07	0.00255
GO:0080090	regulation of primary metabolic process									1.79e-14	1.72e-10									1.16e-08	9.22e-05	2.41263e-11	2.48091e-07	1.22198e-13	1.0041e-09	1.54759e-12	1.50767e-08	4.36786e-13	3.61178e-09
GO:0090068	positive regulation of cell cycle process							4.31e-08	0.00027															9.69781e-12	7.96869e-08
GO:0090092	regulation of transmembrane receptor protein serine/threonine kinase signaling pathway																					5.49166e-11	5.64707e-07
GO:0090267	positive regulation of mitotic cell cycle spindle assembly checkpoint																							8.41492e-11	6.91454e-07			8.39676e-11	6.94328e-07
GO:0090287	regulation of cellular response to growth factor stimulus																					1.2242e-12	1.25884e-08			5.33921e-12	5.20146e-08
GO:0090304	nucleic acid metabolic process									2.16e-07	0.00208			1.73e-06	0.00987
GO:0090305	nucleic acid phosphodiester bond hydrolysis																							2.70934e-14	2.22626e-10			2.74669e-14	2.27124e-10
GO:0090329	regulation of DNA-templated DNA replication																											6.98189e-12	5.77333e-08
GO:0097435	supramolecular fiber organization																									7.94174e-11	7.73684e-07
GO:0098609	cell-cell adhesion					3.63e-09	1.82e-05											2.45e-07	0.00182	4.97e-08	0.000394					4.63415e-12	4.51459e-08
GO:0120035	regulation of plasma membrane bounded cell projection organization																	8.69e-07	0.00645
GO:0140694	non-membrane-bounded organelle assembly																							6.83058e-14	5.61269e-10			2.4164e-14	1.99812e-10
GO:1901135	carbohydrate derivative metabolic process											1.34e-11	1.36e-07													8.44998e-15	8.23197e-11
GO:1901137	carbohydrate derivative biosynthetic process																					1.4916e-12	1.53381e-08
GO:1901214	regulation of neuron death																					1.78022e-11	1.8306e-07			6.40946e-12	6.2441e-08
GO:1901342	regulation of vasculature development																									9.27281e-11	9.03357e-07
GO:1901360	organic cyclic compound metabolic process											1.13e-34	1.15e-30	3.48e-11	1.98e-07									8.45525e-13	6.94768e-09			4.49118e-62	3.71375e-58
GO:1901362	organic cyclic compound biosynthetic process																							3.7282e-14	3.06346e-10
GO:1901565	organonitrogen compound catabolic process																									6.61669e-12	6.44598e-08
GO:1901566	organonitrogen compound biosynthetic process											2.29e-18	2.32e-14									1.25809e-20	1.2937e-16			4.56716e-14	4.44933e-10
GO:1901576	organic substance biosynthetic process															3.39e-10	2.53e-06
GO:1901698	response to nitrogen compound																									2.45791e-15	2.3945e-11
GO:1901700	response to oxygen-containing compound																					1.22699e-12	1.26172e-08
GO:1901701	cellular response to oxygen-containing compound																									1.66081e-11	1.61797e-07
GO:1901987	regulation of cell cycle phase transition							1.19e-06	0.00746			3.76e-07	0.00382											8.39167e-13	6.89543e-09			9.59374e-15	7.93306e-11
GO:1901990	regulation of mitotic cell cycle phase transition															1.51e-07	0.00113
GO:1901991	negative regulation of mitotic cell cycle phase transition																							6.63958e-11	5.45574e-07			2.91119e-12	2.40727e-08
GO:1901992	positive regulation of mitotic cell cycle phase transition																											8.17114e-11	6.75672e-07
GO:1902100	negative regulation of metaphase/anaphase transition of cell cycle							6.94e-07	0.00434																			6.19329e-12	5.12123e-08
GO:1902531	regulation of intracellular signal transduction							5.5e-08	0.000344									3.33e-07	0.00247
GO:1902532	negative regulation of intracellular signal transduction																					8.0264e-12	8.25355e-08			4.43278e-13	4.31842e-09
GO:1902533	positive regulation of intracellular signal transduction																					2.5399e-13	2.61178e-09
GO:1902850	microtubule cytoskeleton organization involved in mitosis											9.43e-07	0.00957
GO:1902893	regulation of miRNA transcription																			1.19e-06	0.00946
GO:1902905	positive regulation of supramolecular fiber organization																					2.77456e-13	2.85308e-09			4.93603e-11	4.80868e-07
GO:1903034	regulation of response to wounding																									1.8309e-11	1.78366e-07
GO:1903047	mitotic cell cycle process							3.96e-13	2.48e-09							1.46e-07	0.00109											1.26663e-29	1.04738e-25
GO:1903053	regulation of extracellular matrix organization																					7.09543e-13	7.29623e-09			5.43898e-11	5.29865e-07
GO:1905819	negative regulation of chromosome separation																											2.97559e-11	2.46052e-07
GO:1905820	positive regulation of chromosome separation																							2.14753e-11	1.76463e-07			2.14768e-11	1.77592e-07
GO:2000781	positive regulation of double-strand break repair																							9.59589e-12	7.88494e-08			2.38903e-12	1.97549e-08
GO:2001020	regulation of response to DNA damage stimulus											7.91e-07	0.00802
GO:2001022	positive regulation of response to DNA damage stimulus																							5.99343e-11	4.9248e-07			2.9575e-13	2.44555e-09
GO:2001234	negative regulation of apoptotic signaling pathway																					2.85434e-13	2.93511e-09			1.70586e-11	1.66185e-07
GO:2001251	negative regulation of chromosome organization																							4.7253e-12	3.88278e-08			4.74457e-12	3.92329e-08
GO:2001252	positive regulation of chromosome organization																											2.98413e-11	2.46758e-07
