# Supplementary material for: Endogenous expression of inactive lysine deacetylases reveals deacetylation-dependent cellular mechanisms
Source: PLoS One. 2023 Sep 18;18(9):e0291779. doi: 10.1371/journal.pone.0291779 (PMC10506724; doi:10.1371/journal.pone.0291779)
Supplement: S7 Table — (XLSX) [file pone.0291779.s015.xlsx]

## Sheet: S7
Endogenous expression of inactive lysine deacetylases reveals deacetylation-dependent cellular mechanisms. Tasha B. Toro, Elena V. Skripnikova, Kiara E. Bornes, Kun Zhang, Terry J. Watt.
S7 Table. Significant gene expression changes in HT1080 KDAC6KD relative to wild-type.
Gene	Uniprot	Regulation (vs WT)	log2FoldChange
FST	P19883	Down	-1.75603
CTTN	Q14247	Down	-1.6813
SNAI2	O43623	Down	-1.65826
STARD7		Down	-1.55794
BCAT2	O15382	Down	-1.52853
IGFBP6	P24592	Down	-1.52329
STARD7		Down	-1.50603
LOC402057		Down	-1.45861
KRT81	Q14533	Down	-1.39446
LCP1	P13796	Down	-1.36926
CREB3L2	Q70SY1	Down	-1.33116
HSPA1A	P0DMV8	Down	-1.33112
UCRC	Q9UDW1	Down	-1.30377
TXNRD1	Q16881	Down	-1.2917
KIAA1199	Q8WUJ3	Down	-1.28658
PHYH	O14832	Down	-1.2828
FAM20C	Q8IXL6	Down	-1.28023
PM20D2	Q8IYS1	Down	-1.27739
TSC22D1	P49815	Down	-1.27188
RTN4	Q9NQC3	Down	-1.26796
NAV2	Q8IVL1	Down	-1.25719
AKAP1	Q92667	Down	-1.24773
SDCBP	O00560	Down	-1.2448
PPM2C	Q9P0J1	Down	-1.2395
ITGB1	P05556	Down	-1.23759
FBXO32	Q969P5	Down	-1.18731
ABCB9	Q9NP78	Down	-1.18509
CPA4	Q9UI42	Down	-1.18374
LMO4	P61968	Down	-1.18023
HRASLS3	P53816	Down	-1.17844
RNF14	Q9UBS8	Down	-1.17829
CD70	P32970	Down	-1.17596
NOX4	Q9HBY0	Down	-1.17457
COL6A1	P12109	Down	-1.17033
RNF13	O43567	Down	-1.16404
CTTN	Q14247	Down	-1.15847
LRRC17	Q8N6Y2	Down	-1.15243
SC65	Q92791	Down	-1.13462
VPS36	Q86VN1	Down	-1.13016
IL8	P10145	Down	-1.11694
CAV1	Q03135	Down	-1.10967
MAGED1	Q9Y5V3	Down	-1.10824
DAAM1	Q9Y4D1	Down	-1.10681
RAB5B	P61020	Down	-1.10315
IRS2	Q9Y4H2	Down	-1.09233
ALCAM	Q13740	Down	-1.09173
H2AFY	O75367	Down	-1.08548
CAT	P04040	Down	-1.08004
MBNL1	Q9NR56	Down	-1.0791
SPOCK1	Q08629	Down	-1.07749
UPF3A	Q9H1J1	Down	-1.07445
ZNF580	Q9UK33	Down	-1.07272
SERPINE2	P07093	Down	-1.0722
TNFSF9	P32971	Down	-1.06834
NNT	Q13423	Down	-1.06584
PABPC1	P11940	Down	-1.0655
TXNRD1	Q16881	Down	-1.06368
SAP30	O75446	Down	-1.06361
PERP	Q96FX8	Down	-1.06168
LDOC1	O95751	Down	-1.06045
LIMA1	Q9UHB6	Down	-1.05679
IAH1	Q2TAA2	Down	-1.05671
ESM1	Q9NQ30	Down	-1.05173
CDH13	P55290	Down	-1.04385
USP14	P54578	Down	-1.04322
ANXA2P1		Down	-1.04093
PJA2	O43164	Down	-1.03093
DRAM1	Q8N682	Down	-1.02612
MYLK	Q15746	Down	-1.02108
FTHL12		Down	-1.01917
FOSL1	P15407	Down	-1.00894
GAGE8		Down	-1.00231
CYP51A1	Q16850	Down	-0.9969
CAMK2N1	Q7Z7J9	Down	-0.996045
COL6A3	P12111	Down	-0.991851
FTHL3		Down	-0.989101
DPYSL3	Q14195	Down	-0.980155
LRRC17	Q8N6Y2	Down	-0.972446
TSC22D1	Q15714	Down	-0.972022
MYADM	Q96S97	Down	-0.97119
RPS6KC1	Q96S38	Down	-0.964621
EAF1	Q96JC9	Down	-0.963642
CCDC53	Q9Y3C0	Down	-0.962275
ITGB1	P05556	Down	-0.960658
DDX17	Q92841	Down	-0.956491
CANT1	Q8WVQ1	Down	-0.949432
PTMS	P20962	Down	-0.9487
SOX9	P48436	Down	-0.945189
ATG16L1	Q676U5	Down	-0.945067
ADD3	Q9UEY8	Down	-0.943503
KPNA2	P52292	Down	-0.942502
EXOC1	Q9NV70	Down	-0.939422
NMI	Q9Y5B8	Down	-0.93599
KDELR3	O43731	Down	-0.93123
SAV1	Q9H4B6	Down	-0.930279
NCOR2	O75376	Down	-0.929727
ITGB1	P05556	Down	-0.929017
PAPSS1	O43252	Down	-0.928088
UBE2H	P62256	Down	-0.922404
UBE2Z	Q9H832	Down	-0.919718
GPBP1	Q86WP2	Down	-0.916668
PEG10	Q86TG7	Down	-0.916016
LAMP2	P13473	Down	-0.913663
DNER	Q8NFT8	Down	-0.912744
TNFRSF21	P20333	Down	-0.909414
NUCB2	P80303	Down	-0.907103
CXXC5	Q7LFL8	Down	-0.903385
FOXF2	Q12947	Down	-0.903254
DNAJC24	Q6P3W2	Down	-0.897916
ADD3	Q9UEY8	Down	-0.896748
C7ORF11		Down	-0.895884
PRKCA	P17252	Down	-0.894322
OPTN	Q96CV9	Down	-0.891951
MAN2B2	Q9Y2E5	Down	-0.879757
MBNL2	Q5VZF2	Down	-0.878167
PTMA	P06454	Down	-0.878012
TLE4	Q04726	Down	-0.875168
MRPL3	P09001	Down	-0.87288
FAM3C	Q92520	Down	-0.871841
NUF2	Q9BZD4	Down	-0.869565
UQCRC2	P22695	Down	-0.865585
NCOR2	Q9Y618	Down	-0.857981
C12ORF11		Down	-0.857879
PLEC1	Q15149	Down	-0.855854
DPYD	Q12882	Down	-0.855279
CCDC115	Q96NT0	Down	-0.85307
KPNA3	O00505	Down	-0.852274
DSTN	P60981	Down	-0.849621
ATG16L1	Q676U5	Down	-0.847054
CITED2	Q99967	Down	-0.844372
SPG11	Q96JI7	Down	-0.842296
ASAP1	Q9ULH1	Down	-0.837582
DOPEY2	Q9Y3R5	Down	-0.83395
HEBP2	Q9Y5Z4	Down	-0.83102
AGL	P35573	Down	-0.830284
ATF1	P18846	Down	-0.827687
GBE1	Q04446	Down	-0.826529
IDH1	O75874	Down	-0.825072
LDOC1L		Down	-0.824315
PHLDB2	Q86SQ0	Down	-0.82398
TGM2	P22735	Down	-0.823395
XRN2	Q9H0D6	Down	-0.821707
RAD23A	P54725	Down	-0.819733
DHX40		Down	-0.814819
LACTB	P83111	Down	-0.814304
TIAL1	Q92614	Down	-0.814248
RPF1	Q9H9Y2	Down	-0.805083
MTHFD2	P13995	Down	-0.804216
SEPN1	Q9NZV5	Down	-0.803923
TIAF1	P31483	Down	-0.803484
GRINA	Q7Z429	Down	-0.802468
DNASE1L1	P49184	Down	-0.802124
CKAP4		Down	-0.8019
ZNF33B	Q06732	Down	-0.800466
UBE2L6	O14933	Down	-0.799461
SNX7	Q9UNH6	Down	-0.794235
APH1A	Q96BI3	Down	-0.791932
CAV2	P51636	Down	-0.788019
TMEM219		Down	-0.787209
RNH1	P13489	Down	-0.787198
MET	P08581	Down	-0.786989
KANK1	Q14678	Down	-0.785962
RICS	A7KAX9	Down	-0.785582
PAK1IP1	Q9NWT1	Down	-0.782348
SLC5A6	Q9Y289	Down	-0.782318
AP1S2	P56377	Down	-0.78203
KIAA1539		Down	-0.779363
GNAI2	P04899	Down	-0.77893
FADS1	O60427	Down	-0.778422
GGH	Q92820	Down	-0.778215
LY6E	Q16553	Down	-0.777746
SLC36A4	Q6YBV0	Down	-0.777508
PPP3CA	Q08209	Down	-0.774819
TMEM123	Q9BTD3	Down	-0.774114
TIAL1	Q01085	Down	-0.773214
AKR1B1	P15121	Down	-0.771963
ZNF791	Q3KP31	Down	-0.771276
COX7B	P24311	Down	-0.770954
PTPLA	B0YJ81	Down	-0.770141
UBP1	Q9NZI7	Down	-0.76994
MMGT1	Q8N4V1	Down	-0.76974
SMARCB1	Q12824	Down	-0.769085
GRN	P28799	Down	-0.769032
RRM2B	Q7LG56	Down	-0.764894
TANC1	P37837	Down	-0.763041
GPC1	P35052	Down	-0.762615
B3GNT5	Q9C0J1	Down	-0.757935
MPZL2	O60487	Down	-0.757495
SYTL2	Q9HCH5	Down	-0.756634
ITGAV	P06756	Down	-0.755972
SQLE	Q14534	Down	-0.755915
NPAS2	Q99743	Down	-0.75524
STAG2	Q8N3U4	Down	-0.755145
FAM3C	Q92520	Down	-0.754384
FTHL11		Down	-0.751606
ZNF365	Q70YC5	Down	-0.749535
PDCD10	Q9BUL8	Down	-0.749237
IDS	P22304	Down	-0.742363
SAMD4B	Q5PRF9	Down	-0.741869
TP53TG3	Q96S44	Down	-0.741312
RMND1	Q9NWS8	Down	-0.739238
XRN1	Q8IZH2	Down	-0.737822
NRG1	Q02297	Down	-0.734221
IFI27L2	Q9H2X8	Down	-0.733846
SYNJ2	O15056	Down	-0.733801
NNT	Q13423	Down	-0.733684
NANP	P60321	Down	-0.733264
IDI1	Q13907	Down	-0.732624
PECI	O75521	Down	-0.732571
UGP2	Q16851	Down	-0.732451
SRBD1	Q8N5C6	Down	-0.730053
FUT8	Q9BYC5	Down	-0.729059
CBR3	O75828	Down	-0.727372
ITGA6	P23229	Down	-0.725648
PTPRM	P28827	Down	-0.725252
AGPAT1	Q99943	Down	-0.724673
IQGAP1	P46940	Down	-0.724064
BIVM		Down	-0.722718
C14ORF85		Down	-0.721899
TPRG1L		Down	-0.721898
HMGB1	P09429	Down	-0.721564
USP8	P40818	Down	-0.721434
SDHD	O14521	Down	-0.721355
PHLDA2	Q53GA4	Down	-0.72034
COL6A3	P12111	Down	-0.719919
MAPK8IP3	Q9UPT6	Down	-0.719324
NRIP1	P48552	Down	-0.71786
BLOC1S1	P78537	Down	-0.716804
LOC729264		Down	-0.716255
NR2F2	P24468	Down	-0.715718
F3	P13726	Down	-0.71466
TMED7	Q8WW62	Down	-0.713485
HTRA1	Q92743	Down	-0.713214
AFF3	P51826	Down	-0.712788
RTN4	Q9NQC3	Down	-0.710629
EIF4E	P06730	Down	-0.710308
MEA1	Q16626	Down	-0.709882
CD276	Q5ZPR3	Down	-0.709126
PIGV	Q9NUD9	Down	-0.708946
CST3	P01034	Down	-0.708196
AHNAK	Q09666	Down	-0.707032
TMEM55A	Q969K7	Down	-0.705702
LAMP2	P13473	Down	-0.703854
C9ORF30		Down	-0.70275
MTCP1	P56278	Down	-0.70216
RAB21	Q9UL25	Down	-0.698521
G6PD	P11413	Down	-0.697451
CD99	P14209	Down	-0.696973
TCFL5	Q9NQB0	Down	-0.694095
IDS	P22304	Down	-0.693121
AP1M1	Q9BXS5	Down	-0.693098
LOC440926		Down	-0.690782
EHD2	Q9NZN4	Down	-0.689968
TAP1	Q9H2K8	Down	-0.6896
PHLDA1	Q8WV24	Down	-0.68945
SPRY2	O43597	Down	-0.688954
ARHGDIA	P52565	Down	-0.688338
RPN2	P04844	Down	-0.686698
PLS3	P13797	Down	-0.686657
MTHFD2	P13995	Down	-0.686631
ILK	Q13418	Down	-0.686115
GNB2	P62879	Down	-0.682193
NDFIP2	Q9BT67	Down	-0.68146
HPCAL1		Down	-0.680486
GABARAPL2	P60520	Down	-0.680447
CYB5R3	P00387	Down	-0.679666
WSB1	Q9Y6I7	Down	-0.676325
ATP1A1	P05023	Down	-0.676082
ASCC3	Q8N3C0	Down	-0.675865
KCNMA1	Q12791	Down	-0.675643
ARL4C	P56559	Down	-0.675539
PRKDC	P78527	Down	-0.675462
SLC35B2	Q8TB61	Down	-0.675216
CD58	P19256	Down	-0.675091
IGF2BP2	Q9Y6M1	Down	-0.674553
SUMO2	P61956	Down	-0.673418
METTL9	Q9H1A3	Down	-0.671134
ETS2	P15036	Down	-0.669783
C4ORF27	Q9NWY4	Down	-0.668771
SNAP23	O00161	Down	-0.668189
MGST3	O14880	Down	-0.667454
VPS8	Q8N3P4	Down	-0.666691
MYH9	P35579	Down	-0.666519
PDPK1	O15530	Down	-0.666059
HLA-A	P04439	Down	-0.665911
TMX4	Q96JJ7	Down	-0.665581
ARF5	P84085	Down	-0.664816
CAPNS1	P04632	Down	-0.664594
FOXK1	P85037	Down	-0.663577
GTF3C1	Q12789	Down	-0.662718
LAMA4	Q16363	Down	-0.662167
PLDN	Q9UL45	Down	-0.66179
TUBB2A	Q13885	Down	-0.660595
TCIRG1	Q9BT92	Down	-0.659196
HMGB1L1	B2RPK0	Down	-0.65892
SPAG16	Q8N0X2	Down	-0.658388
GBAS	O75323	Down	-0.657906
TMEM14A		Down	-0.657749
YWHAE	P62258	Down	-0.657207
PPCS	Q9HAB8	Down	-0.65662
PPAPDC2	Q8IY26	Down	-0.656607
MAGED1	Q9Y5V3	Down	-0.656274
PPP1R12A	O14974	Down	-0.655907
ST6GAL1	P15907	Down	-0.655695
RNF19B	Q6ZMZ0	Down	-0.655695
NAB1	Q58DX5	Down	-0.655508
SOD2	P04179	Down	-0.654523
ANKRD13A	Q8IZ07	Down	-0.652879
PKN2	Q16513	Down	-0.652558
UBAP2L	Q14157	Down	-0.651969
G6PD	P11413	Down	-0.648994
TRIP12	Q15643	Down	-0.648985
LNX2	Q8N448	Down	-0.648372
BRI3		Down	-0.647896
RAD21	O60216	Down	-0.64773
ARMCX1	Q9P291	Down	-0.645551
TTC19	Q6DKK2	Down	-0.644542
C9ORF89		Down	-0.644429
C16ORF42		Down	-0.64375
SERGEF	Q9UGK8	Down	-0.643569
YTHDF2	Q9Y5A9	Down	-0.643432
HMGA1	P17096	Down	-0.643036
SEPT7	Q16181	Down	-0.641465
ZNF259	O75312	Down	-0.641089
KIAA0319L	Q8IZA0	Down	-0.640656
WSB1	Q9Y6I7	Down	-0.640344
SORD	Q00796	Down	-0.63914
LOC440145		Down	-0.638658
PTDSS1	P48651	Down	-0.63822
TJP1	Q5JTD0	Down	-0.637906
SACM1L	Q9NTJ5	Down	-0.637863
WDR55	Q9H6Y2	Down	-0.637461
RPL9	P32969	Down	-0.635762
SLC38A2	Q96QD8	Down	-0.635441
TCEAL1	O75764	Down	-0.634484
ANKRD20A1		Down	-0.634447
RG9MTD1	Q7L0Y3	Down	-0.633889
MYST3	Q92794	Down	-0.632503
GORASP1	Q9BQQ3	Down	-0.630293
PKM2	P14618	Down	-0.630267
ATP2C1	P98194	Down	-0.629969
AMY1A	P0DUB6	Down	-0.629723
EP300	Q09472	Down	-0.629678
IKBKG	Q9Y6K9	Down	-0.629472
TMX3	Q9H3N1	Down	-0.629244
ME1	P48163	Down	-0.628853
PEPD	P12955	Down	-0.628045
UCRC	Q9UDW1	Down	-0.627829
DVL3	Q92997	Down	-0.627818
MAD2L1	Q13257	Down	-0.627278
HAT1	O14929	Down	-0.626782
TMEM184B	Q6ZMB5	Down	-0.626579
TSHZ1	P16473	Down	-0.626163
PHF10	Q8WUB8	Down	-0.624399
LRFN4	Q6PJG9	Down	-0.624324
GBP1	P32455	Down	-0.624289
EFHD2		Down	-0.623209
DUSP10	Q9Y6W6	Down	-0.622543
AKR1C3	P42330	Down	-0.620289
DCAF7	P61962	Down	-0.619477
GPRASP2	Q96D09	Down	-0.619447
SC4MOL	Q15800	Down	-0.619415
COG3	Q96JB2	Down	-0.618643
GAGE7	O76087	Down	-0.61801
HIF1A	Q16665	Down	-0.617957
BRP44L	Q9Y5U8	Down	-0.61685
ZNF226	Q9NYT6	Down	-0.616828
CCNB1	P14635	Down	-0.616757
PHLDA3	Q9Y5J5	Down	-0.616646
THEM2	Q9P2T0	Down	-0.615368
LACTB	P83111	Down	-0.612864
DUSP19	Q8WTR2	Down	-0.612496
HIGD1A	Q9Y241	Down	-0.611653
ENPP1	P22413	Down	-0.611607
DEDD	O75618	Down	-0.611304
C7ORF70		Down	-0.610694
KRT80	Q6KB66	Down	-0.610427
PSMG2	Q969U7	Down	-0.609963
PGLS	O95336	Down	-0.60919
HMGB2	P26583	Down	-0.609027
STX1A	Q16623	Down	-0.608388
GGPS1	O95749	Down	-0.607581
PXN	P49023	Down	-0.607503
FEZ2	Q9UHY8	Down	-0.60716
MTMR3	Q13615	Down	-0.607159
RAP1B	P61224	Down	-0.607017
FER1L3	Q9NZM1	Down	-0.606691
TMSB15A	P63313	Down	-0.606435
COL13A1	Q5TAT6	Down	-0.605808
C10ORF32		Down	-0.605786
C18ORF10		Down	-0.604625
ATP1A1	P05023	Down	-0.604155
MAPRE2	Q15555	Down	-0.602779
UBR7	Q8N806	Down	-0.602775
BUB1B	O60566	Down	-0.602756
ADI1	Q9BV57	Down	-0.602681
SLC35A3	Q9Y2D2	Down	-0.6026
VPS26	O75436	Down	-0.602149
KDELC2	Q7Z4H8	Down	-0.601948
MFSD11	O43934	Down	-0.601615
TRIM56	Q9BYV6	Down	-0.600279
PPP2CB	P62714	Down	-0.600212
GNA13	Q14344	Down	-0.600088
FAM72D		Down	-0.599866
HYLS1	Q96M11	Down	-0.599465
CKAP2	Q8WWK9	Down	-0.599213
ERCC5	P28715	Down	-0.598696
JOSD2	Q8TAC2	Down	-0.598297
ARHGAP19	Q14CB8	Down	-0.597491
RAD23B	P54727	Down	-0.596935
KRR1	Q13601	Down	-0.596584
TGFBR3	P37173	Down	-0.596246
CMPK1	P30085	Down	-0.596207
C6ORF66		Down	-0.594319
CASP2	P42575	Down	-0.594272
ACTR3	P61158	Down	-0.594175
C14ORF129		Down	-0.594024
DSTN	P60981	Down	-0.593896
SERPINB7	O75635	Down	-0.593761
CIC	Q96RK0	Down	-0.592708
RSAD1	Q9HA92	Down	-0.592027
NDUFV2	P49821	Down	-0.591934
SMAGP		Down	-0.591915
TIAL1	Q01085	Down	-0.59189
CACNB3	P54284	Down	-0.591663
HNRPUL1	Q9BUJ2	Down	-0.591549
MME	P08473	Down	-0.591527
C6ORF211		Down	-0.59108
GDE1	Q9NZC3	Down	-0.590559
NDC80	Q92542	Down	-0.590466
BZW2	Q9Y6E2	Down	-0.590415
RPL23	P62829	Down	-0.590225
INO80E	Q8NBZ0	Down	-0.590134
ANXA11	P50995	Down	-0.589502
STAU1	O95793	Down	-0.589125
ZFP36L1	Q07352	Down	-0.58872
GPSM2	P81274	Down	-0.588149
RTN3	O95197	Down	-0.587908
CASP6	P55212	Down	-0.587169
OSTM1	Q86WC4	Down	-0.586717
LOC401152		Down	-0.586636
LMF2	Q9BU23	Down	-0.586194
PEBP1	P30086	Down	-0.586114
RPS29	P62273	Down	-0.584607
OAT	P04181	Down	-0.583734
DRAP1	Q14919	Down	-0.582081
LSS	P48449	Down	-0.582021
AGPAT9	Q53EU6	Down	-0.581793
NPC1	O15118	Down	-0.58131
IFI6	P09912	Down	-0.581279
NFU1	Q9Y697	Down	-0.581263
CSNK1D	P48730	Down	-0.581222
VDAC1	P21796	Down	-0.581064
EIF4A2	Q14240	Down	-0.580955
CEP55	Q53EZ4	Down	-0.580813
HPS3	Q969F9	Down	-0.580348
MRPL38	Q96DV4	Down	-0.580239
COBRA1	Q8WX92	Down	-0.580134
FAM162A	Q96A26	Down	-0.579672
RPS26	P62854	Down	-0.57957
RABAC1		Down	-0.579504
RNF14	Q9UBS8	Down	-0.579436
SAP18	O00422	Down	-0.577967
RBBP7	Q16576	Down	-0.577744
PECI	O75521	Down	-0.577584
SH3BGRL3	Q9H299	Down	-0.577484
RPS6KA4	O75676	Down	-0.577194
NTN4	Q9HB63	Down	-0.577156
FYN	P06241	Down	-0.5767
MSX1	P28360	Down	-0.576465
SMARCB1	Q12824	Down	-0.576001
DEPDC1B	Q8WUY9	Down	-0.575364
FLJ20254		Down	-0.575074
BAT2	P48634	Down	-0.574771
PCBP2	Q15366	Down	-0.574476
ANLN	Q9NQW6	Down	-0.573056
PYGB	P11216	Down	-0.572831
UCKL1	Q9NWZ5	Down	-0.571475
PTGFRN	Q9P2B2	Down	-0.571264
SERINC1	Q9NRX5	Down	-0.571152
LAMB1	P07942	Down	-0.570845
UBL3		Down	-0.570577
C12ORF23		Down	-0.57043
BSDC1		Down	-0.569761
SON	P18583	Down	-0.569403
C10ORF6		Down	-0.569233
PSME1	Q06323	Down	-0.56921
SEMA3E	O15041	Down	-0.568123
ANXA1	P04083	Down	-0.567952
MED23	Q9ULK4	Down	-0.567645
C11ORF73	Q53FT3	Down	-0.566874
KCTD20	Q7Z5Y7	Down	-0.566242
SMAD3	P84022	Down	-0.565941
APPL1	Q9UKG1	Down	-0.565902
POP4	O95707	Down	-0.565846
PKD2	Q13563	Down	-0.565812
USF2	Q15853	Down	-0.565508
VRK2	Q86Y07	Down	-0.565401
LOC407835		Down	-0.565208
STAT2	P52630	Down	-0.565178
PURA	Q00577	Down	-0.564149
GLCE	O94923	Down	-0.56389
ODF2	Q5BJF6	Down	-0.562782
TSC22D3	Q99576	Down	-0.56248
NAT6		Down	-0.562012
MNAT1	P51948	Down	-0.561949
MTF1	Q14872	Down	-0.561854
ITPK1	Q13572	Down	-0.5616
ATP6V1H	Q9UI12	Down	-0.56144
CACNA2D4	Q7Z3S7	Down	-0.560695
TPRKB	Q5T0D9	Down	-0.56044
RPSA	P08865	Down	-0.559891
RFNG	Q9Y644	Down	-0.559138
PRKAR1A	P10644	Down	-0.55895
DCTN4		Down	-0.558756
LSM3	P62310	Down	-0.558633
ZC3H14	Q6PJT7	Down	-0.558318
C18ORF56		Down	-0.558214
IGBP1	P78318	Down	-0.558066
TM9SF2	O15321	Down	-0.557543
PKM2	P14618	Down	-0.557342
PKM2	P14618	Down	-0.557207
DDR1		Down	-0.556779
FAM127A		Down	-0.556707
IL24	Q13007	Down	-0.556551
PDPR	Q8NCN5	Down	-0.556371
DYNC2H1	Q8NCM8	Down	-0.555238
GIPC1	O14908	Down	-0.55413
SMG7	Q92540	Down	-0.553222
ZNF384	Q8TF68	Down	-0.551199
PIR	O00625	Down	-0.550269
TXLNA	P40222	Down	-0.550135
MAPKAPK2	P49137	Down	-0.549231
MTHFD1L	Q6UB35	Down	-0.54918
LSM6	P62312	Down	-0.548995
MAGEB2	O15479	Down	-0.548533
VEGFB	P49765	Down	-0.548471
CD68	P34810	Down	-0.548399
TMEM200A	Q2M3R5	Down	-0.54833
UPF3A	Q9H1J1	Down	-0.548076
LRRC37B		Down	-0.548063
ASPH	Q12797	Down	-0.547884
EFHA1	Q8IYU8	Down	-0.547523
LIPA	P38571	Down	-0.547213
ASF1A	Q9Y294	Down	-0.54695
TYRO3	Q06418	Down	-0.546919
CTSA	P10619	Down	-0.546891
CD164	Q04900	Down	-0.546857
TARS		Down	-0.546629
TDP1	P48775	Down	-0.54656
SLC38A10	Q9HBR0	Down	-0.545931
GOLPH3L	Q9H4A5	Down	-0.54586
SEPHS1	P49903	Down	-0.545362
PCNA	P12004	Down	-0.544722
COG5	Q9UP83	Down	-0.544208
SPCS1	Q9Y6A9	Down	-0.543571
NFATC2IP	Q13469	Down	-0.543021
TXNL1	O43396	Down	-0.542439
SLC35A1	P78382	Down	-0.542059
MTX3	Q5HYI7	Down	-0.541964
GNG11	P61952	Down	-0.541442
RRBP1	Q9P2E9	Down	-0.540965
PEX7	O00628	Down	-0.540631
TNRC6A	Q8NDV7	Down	-0.540612
MFSD1	Q9H3U5	Down	-0.540447
NDUFC1	O95169	Down	-0.540415
ARL2BP	Q9Y2Y0	Down	-0.540368
XRCC2	O43543	Down	-0.540254
DDIT4	Q9NX09	Down	-0.540208
LHFP		Down	-0.539879
COMMD6	Q7Z4G1	Down	-0.539874
ZBTB4	Q9P1Z0	Down	-0.539761
NUP62	P37198	Down	-0.539431
EIF1AX	P47813	Down	-0.539217
VPS41	P49754	Down	-0.53916
SP3	Q02447	Down	-0.539015
SERINC3	Q13530	Down	-0.538958
ATP5C1	P36542	Down	-0.53871
SERPINB5	P36952	Down	-0.53861
C13ORF34		Down	-0.538308
DEK	P35659	Down	-0.538191
MAP3K11	Q16584	Down	-0.537965
CD47	Q08722	Down	-0.537373
NXT2	Q9NPJ8	Down	-0.53721
ZBTB38	Q8NAP3	Down	-0.536966
DPP3	Q9NY33	Down	-0.536122
SNTB1	Q13884	Down	-0.534986
BCL2L1	Q07817	Down	-0.534757
ABCF2		Down	-0.53461
SLC39A11	Q8N1S5	Down	-0.534482
MBTPS1	Q14703	Down	-0.534479
HERC4	Q5GLZ8	Down	-0.5342
FER	P16591	Down	-0.533918
C21ORF33		Down	-0.533805
SKA1	Q96BD8	Down	-0.533171
PYGL	P06737	Down	-0.5328
HYOU1	Q9Y4L1	Down	-0.532725
CDCA3	Q99618	Down	-0.532376
DLEU1		Down	-0.532095
RNASEH2B	Q5TBB1	Down	-0.531965
BCL9L	Q86UU0	Down	-0.531703
CARS	P49589	Down	-0.531521
ZYG11B	Q9C0D3	Down	-0.531059
ZNF69	Q9UC07	Down	-0.530968
RAB7L1	O14966	Down	-0.530794
PRDM8	Q9NQV8	Down	-0.530776
NOL8		Down	-0.529439
HOXC6	P09630	Down	-0.529271
FAIM	Q9NVQ4	Down	-0.529143
C1ORF63		Down	-0.52869
TAF1D	Q15572	Down	-0.528374
PRSS23	O95084	Down	-0.528043
AVEN	Q9NQS1	Down	-0.527836
ATAD1	Q8NBU5	Down	-0.527672
CLN3	Q13286	Down	-0.527641
ACTN4	O43707	Down	-0.526069
PDPR	Q8NCN5	Down	-0.525658
ABCB7	O75027	Down	-0.525548
VPS28	Q9UK41	Down	-0.525343
ANTXR1	Q9H6X2	Down	-0.52528
MTA1	Q13330	Down	-0.525177
GSTM1	P09488	Down	-0.524655
C20ORF7		Down	-0.524612
ZFYVE19	Q96K21	Down	-0.52445
GAGE5		Down	-0.524232
KIDINS220	Q9ULH0	Down	-0.524185
CAPZB	P47756	Down	-0.523987
ATP5S	Q99766	Down	-0.52328
LRRFIP1	Q32MZ4	Down	-0.522888
TCF3	Q9BQ70	Down	-0.521671
PRMT2	P55345	Down	-0.521667
MVD	P53602	Down	-0.521035
SCPEP1	Q9HB40	Down	-0.52067
KIF13B	Q9NQT8	Down	-0.520543
SCOC	Q9UIL1	Down	-0.519911
AVPI1	Q5T686	Down	-0.519679
KIAA1267	Q7Z3B3	Down	-0.518775
SUCLA2	Q9P2R7	Down	-0.518632
ARHGDIB	P52566	Down	-0.518568
C21ORF33		Down	-0.518101
ZNF654	Q8IZM8	Down	-0.517923
ANPEP	P15144	Down	-0.517916
HIBADH	P31937	Down	-0.517338
SMC2	O95347	Down	-0.517265
C11ORF1	Q9H5F2	Down	-0.517133
SLC25A40	Q8TBP6	Down	-0.517102
C11ORF54		Down	-0.516589
FAM89B	Q8N5H3	Down	-0.516465
SMAP1	Q8IYB5	Down	-0.515827
IMMT	Q16891	Down	-0.514614
C17ORF49	Q8IXM2	Down	-0.51449
RAP2C	Q9Y3L5	Down	-0.514249
NCOA7	Q96RS0	Down	-0.514236
TLK1	Q9H808	Down	-0.514059
PRMT2	P55345	Down	-0.513727
WRNIP1	Q96S55	Down	-0.51363
BRPF1	P55201	Down	-0.51334
UBE4A	Q14139	Down	-0.513123
UXT	Q9UBK9	Down	-0.513054
OBFC2B	Q9BQ15	Down	-0.512581
SH2B3	Q9UQQ2	Down	-0.512351
CRLF3	Q8IUI8	Down	-0.512211
DDB2	Q92466	Down	-0.511649
FAM195B	C9JLW8	Down	-0.511376
ATP1B1	P05026	Down	-0.51135
ACTR1B		Down	-0.511307
MRPS27	Q92552	Down	-0.510547
PEF1	Q9UBV8	Down	-0.510359
C3ORF39		Down	-0.510329
RHOT2	Q8IXI1	Down	-0.509918
IPO9	Q96P70	Down	-0.509774
CXORF39		Down	-0.50878
ARMC7		Down	-0.508645
RBM26	Q5T8P6	Down	-0.507356
CECR5	Q9BXW7	Down	-0.507324
ZNF329	Q86UD4	Down	-0.50731
ZNF483	Q8TF39	Down	-0.507143
RBM42	Q9BTD8	Down	-0.506869
PLK2	Q9NYY3	Down	-0.506748
NADSYN1	Q96BF6	Down	-0.506275
CPE	P16870	Down	-0.506269
PRRC1	Q96M27	Down	-0.506228
TRAM2	Q8N609	Down	-0.5058
FH	P07954	Down	-0.505638
RUNX3	Q13761	Down	-0.504591
HSDL2	Q6YN16	Down	-0.504034
BIRC2	Q13490	Down	-0.503939
C20ORF108		Down	-0.503805
ATP5SL	Q9NW81	Down	-0.503543
KIAA0141	Q14154	Down	-0.503442
EI24	O14681	Down	-0.503413
EIF3M	Q7L2H7	Down	-0.503304
MSL3L1	Q8N5Y2	Down	-0.503038
CYB5R4	Q7L1T6	Down	-0.502694
ZCCHC9		Down	-0.502567
CLK1	P49759	Down	-0.502331
HADHB	P55084	Down	-0.501856
ATP6V0E2	Q8NHE4	Down	-0.501828
VAMP7	P51809	Down	-0.50138
KIAA1751	Q9C0B2	Down	-0.501164
DHRS4	Q9BTZ2	Down	-0.500907
CLTC	Q00610	Down	-0.500543
C11ORF41		Down	-0.500075
ARPC5	O15511	Down	-0.499863
OSTC	Q9NRP0	Down	-0.499412
GNE	Q9Y223	Down	-0.499042
NDFIP1	Q9GZM8	Down	-0.498919
GPC6	Q9Y625	Down	-0.498291
COL13A1	Q5TAT6	Down	-0.498132
SLCO1B3	Q9NPD5	Down	-0.498052
TMEM106C	Q9NUM4	Down	-0.498036
AGTRAP	Q6RW13	Down	-0.497001
CDKN3	Q16667	Down	-0.496628
PRDX2	P32119	Down	-0.4959
TNFRSF14	Q96RJ3	Down	-0.49501
SEC24A	O95486	Down	-0.494692
FAM127B		Down	-0.494441
MRPL2	Q5T653	Down	-0.494156
UBXN6	Q9BZV1	Down	-0.493905
MTMR6	Q9Y217	Down	-0.493606
SUMF2		Down	-0.493486
GTPBP8		Down	-0.49269
RPS28	P62857	Down	-0.492571
TMEM126A	Q96AQ2	Down	-0.492253
ZNF654	Q8IZM8	Down	-0.491582
TRIM22	P19474	Down	-0.491529
THAP10	Q9NVV9	Down	-0.490786
HSF2	Q03933	Down	-0.490571
GDI1	P31150	Down	-0.490504
GGNBP2	Q9H3C7	Down	-0.490158
LOC649946		Down	-0.49015
POLR2C	P19387	Down	-0.490045
SREBF1	P36956	Down	-0.488699
POMT2	Q9UKY4	Down	-0.488384
PARVB	Q9HBI1	Down	-0.488099
SESN1	Q9Y6P5	Down	-0.487715
CNBP	P62633	Down	-0.487181
LCMT1	Q9UIC8	Down	-0.486651
SPTBN1	Q01082	Down	-0.486473
TTC37	Q6PGP7	Down	-0.485841
LSM5	Q9Y4Y9	Down	-0.485032
MYCBP2	O75592	Down	-0.484874
DDX21	Q9NR30	Down	-0.484797
GNG5	P63218	Down	-0.484641
GCC1		Down	-0.484532
PUM2	Q8TB72	Down	-0.484261
NAV1	Q9BTE0	Down	-0.48425
STIM1	Q13586	Down	-0.484128
HNRNPU	Q00839	Down	-0.483604
WRB	O00258	Down	-0.483562
HEATR5B	Q9P2D3	Down	-0.483365
UBE1C	Q8TBC4	Down	-0.483361
BCL2L1	Q07817	Down	-0.483356
DFNA5	O60443	Down	-0.483115
MAP4K5	Q9Y4K4	Down	-0.482644
KRT8	P05787	Down	-0.482107
PRICKLE1	Q96MT3	Down	-0.481593
C3ORF34		Down	-0.481212
PPCS	Q9HAB8	Down	-0.480628
DLGAP4	Q9Y2H0	Down	-0.480544
FAM119A	Q8WXB1	Down	-0.480535
PLCXD1	Q9NUJ7	Down	-0.479377
RPL13L		Down	-0.479211
SMAGP		Down	-0.478679
TBC1D23	Q9NU19	Down	-0.478372
LMNA	P02545	Down	-0.478336
RRBP1	Q9P2E9	Down	-0.477944
CTSD	P07339	Down	-0.477798
OSBPL3	Q9H4L5	Down	-0.47779
ERGIC2	Q96RQ1	Down	-0.47754
TDRD1	Q9NUW8	Down	-0.477057
UBE2C	O00762	Down	-0.476531
SNTA1	Q13424	Down	-0.47466
CHP	Q99653	Down	-0.474648
CHRNA5	P30532	Down	-0.474629
PMM1	Q92871	Down	-0.473681
UQCRC1	P31930	Down	-0.473641
SLC39A14	Q15043	Down	-0.473636
KIAA1715	Q9C0E8	Down	-0.473535
DNM1L	O00429	Down	-0.472801
UBE2D4	Q9Y2X8	Down	-0.47207
ZNF789	Q5FWF6	Down	-0.471588
ASPM	Q8IZT6	Down	-0.47139
FGFRL1	Q8N441	Down	-0.471109
ITFG3	Q9H0X4	Down	-0.470808
UNC45A	Q9H3U1	Down	-0.47068
NOMO1	Q5C9Z4	Down	-0.470314
IBTK	Q9P2D0	Down	-0.470268
CCNH	P51946	Down	-0.470128
MRPL19	P49406	Down	-0.469999
CDC23	Q9UJX2	Down	-0.469907
TMEM62		Down	-0.469649
ST3GAL1	Q11201	Down	-0.469517
DHRS2	Q13268	Down	-0.469151
SEC31A	O94979	Down	-0.469144
CHCHD3	Q9NX63	Down	-0.468996
RPL19	P84098	Down	-0.468423
RBM34		Down	-0.468128
FAM62B	A0FGR8	Down	-0.468114
PHF1	O43189	Down	-0.467985
LOC440145		Down	-0.467732
INTS8	Q75QN2	Down	-0.467718
PDS5A	Q29RF7	Down	-0.467627
TRIM25	O15164	Down	-0.467486
XPNPEP3	Q9NQH7	Down	-0.467438
STAMBPL1	Q96FJ0	Down	-0.467358
FER1L3	Q9NZM1	Down	-0.466681
RGS20	O76081	Down	-0.466628
KIF14	Q15058	Down	-0.466439
RBM23	Q86U06	Down	-0.466292
RNASET2	O00584	Down	-0.46628
NCOA5	Q13772	Down	-0.466213
PTPRA	P18433	Down	-0.466207
HBXIP	O43504	Down	-0.466062
KIF23	Q02241	Down	-0.465347
FKBP14		Down	-0.4653
CCDC97		Down	-0.465053
ALG6	Q9Y672	Down	-0.464877
TRIM21	Q9C040	Down	-0.464845
ARMCX6		Down	-0.464667
MID1	O15344	Down	-0.463963
STK3	Q13188	Down	-0.46368
G3BP1	Q13283	Down	-0.463611
CHPF	Q8IZ52	Down	-0.463233
VIM	P08670	Down	-0.46313
NCAM1	P13591	Down	-0.463024
BAT1	Q13838	Down	-0.462472
SF3A1	Q15459	Down	-0.462075
AES	Q08117	Down	-0.461813
DEM1	Q9H790	Down	-0.461543
VPS33B	Q9H267	Down	-0.461512
TTYH3	Q9C0H2	Down	-0.460083
ERCC6L	Q2NKX8	Down	-0.459065
SURF1	Q15526	Down	-0.458774
STXBP3	O00186	Down	-0.45747
ABHD5	Q8WTS1	Down	-0.457258
CNKSR3	Q6P9H4	Down	-0.456658
CROP	O95232	Down	-0.456635
NARS2	O43776	Down	-0.456516
C9ORF140		Down	-0.456254
WWTR1	Q9GZV5	Down	-0.455854
TRAPPC6B	Q86SZ2	Down	-0.45558
MYO1B	O43795	Down	-0.455451
SFRS15	O95104	Down	-0.455324
DSN1	Q9H410	Down	-0.455319
KIF3B	O15066	Down	-0.455078
MRPL35	Q9NZE8	Down	-0.45465
DYNLRB1	Q9NP97	Down	-0.454553
FKBP1A	P62942	Down	-0.454385
CALU	O43852	Down	-0.453935
PLEKHA5	Q9HAU0	Down	-0.453919
PPP1R7	Q15435	Down	-0.453836
C9ORF85		Down	-0.453775
WDSOF1	Q9NV06	Down	-0.453666
SFRS12	Q8WXA9	Down	-0.453554
METTL5	Q9NRN9	Down	-0.453343
ARMC10	Q8N2F6	Down	-0.453096
MGC3196		Down	-0.452978
MBD3	O95983	Down	-0.452826
CEPT1	Q9Y6K0	Down	-0.452813
IARS2	Q9NSE4	Down	-0.452763
ANKRD54	Q6NXT1	Down	-0.45175
COX17	Q14061	Down	-0.451578
BLZF1	Q9H2G9	Down	-0.451515
TGFA	O95455	Down	-0.451273
MAP4K4	O95819	Down	-0.451097
IFI44	Q8TCB0	Down	-0.45107
MBNL1	Q9NR56	Down	-0.450848
RPGR	Q92834	Down	-0.450656
C8ORF41		Down	-0.45028
PSMD10	O75832	Down	-0.450092
CAPNS1	P04632	Down	-0.449911
SSFA2		Down	-0.4499
RALBP1	Q15311	Down	-0.449829
TOP1MT	P11387	Down	-0.449624
MYO10	Q9HD67	Down	-0.44958
BRD8	Q9H0E9	Down	-0.449065
PITRM1	Q5JRX3	Down	-0.448859
C14ORF4		Down	-0.448235
PPME1	Q9Y570	Down	-0.448105
MAN1A1	P33908	Down	-0.447889
FTHL7		Down	-0.446807
PFKL	P17858	Down	-0.446716
TAPBP	Q03519	Down	-0.446241
LRAP	Q6P179	Down	-0.44607
PRCC	Q92733	Down	-0.44599
PKN1	Q16512	Down	-0.445944
MVP	Q14764	Down	-0.445908
PTPN14	Q15678	Down	-0.445628
GNPNAT1	Q96EK6	Down	-0.445471
RPS26L		Down	-0.445466
NGLY1	Q00994	Down	-0.445298
WDR33	Q9C0J8	Down	-0.445066
TRIOBP	Q9H2D6	Down	-0.444731
NRP1	O14786	Down	-0.444096
ARHGEF3	Q9NR81	Down	-0.443945
CDC42	P60953	Down	-0.443808
CDC42EP3	Q9UKI2	Down	-0.443628
ORC3L	Q9UBD5	Down	-0.443581
MAGT1	Q9H0U3	Down	-0.443474
ANXA2	P07355	Down	-0.443328
ATP1A1	P05023	Down	-0.443099
GTF2H2	Q13888	Down	-0.442973
PHPT1	Q9NRX4	Down	-0.442932
H1FX	Q92522	Down	-0.44287
STX12	Q86Y82	Down	-0.442799
MLEC	Q14165	Down	-0.44255
MYL12A	P19105	Down	-0.44237
APAF1	O14727	Down	-0.44225
C20ORF117		Down	-0.441424
UPF3B	Q9BZI7	Down	-0.440607
ACTR6	Q9GZN1	Down	-0.440212
PTPRG	P23470	Down	-0.439598
CLPTM1	O96005	Down	-0.439521
INPP5E	Q9NRR6	Down	-0.439409
CDC42BPB	Q9Y5S2	Down	-0.43927
FAM49B	Q9NUQ9	Down	-0.439257
PSMD14	O00487	Down	-0.438955
IRS1	P35568	Down	-0.438433
TM9SF3	Q99805	Down	-0.438121
SLC25A12	O75746	Down	-0.437795
TATDN1	P17735	Down	-0.437462
AKTIP	Q9H8T0	Down	-0.436543
HDGFRP3	Q9Y3E1	Down	-0.43624
VAC14	Q08AM6	Down	-0.436073
MRPL21	Q7Z2W9	Down	-0.436034
RPL28	P46779	Down	-0.435933
COMTD1	Q86VU5	Down	-0.435904
COASY	Q13057	Down	-0.4359
DPYSL2	Q16555	Down	-0.435289
PROS1	P07225	Down	-0.435129
EID2B	Q96D98	Down	-0.435051
GRIPAP1	Q4V328	Down	-0.434704
ZNF444	Q8N0Y2	Down	-0.434526
DECR1	Q16698	Down	-0.434477
CREBBP	Q92793	Down	-0.433999
SF3B5	Q9BWJ5	Down	-0.433341
CAPN2	P17655	Down	-0.43331
RPS27	P42677	Down	-0.43313
AGPAT2	O15120	Down	-0.432767
NKIRAS1	Q16617	Down	-0.432651
SEH1L	Q96EE3	Down	-0.432204
STK38	Q15208	Down	-0.431433
C1ORF122		Down	-0.431316
CMTM8	Q8IZV2	Down	-0.430854
STAT1	P42224	Down	-0.430326
TOMM40L	O96008	Down	-0.429438
STXBP6	Q8NFX7	Down	-0.428509
GNA11	P29992	Down	-0.42788
DHRS2	Q13268	Down	-0.427741
ANTXR2	P58335	Down	-0.427709
MEX3C	Q5U5Q3	Down	-0.427214
CYBASC3	Q8NBI2	Down	-0.426985
TFG	Q92734	Down	-0.426841
PPAPDC1A	Q5VZY2	Down	-0.42678
DULLARD	O95476	Down	-0.426479
C7ORF28B		Down	-0.426193
WDR48	Q8TAF3	Down	-0.426026
OSBPL1A	Q9BXW6	Down	-0.42587
BCL7C	Q8WUZ0	Down	-0.425836
TRIM24	O15164	Down	-0.425621
FAM173A	Q9BQD7	Down	-0.425593
PRDX5	P30044	Down	-0.424958
XKR8	Q9H6D3	Down	-0.424936
FAM103A1	Q9BTL3	Down	-0.424842
UBE2E3	Q969T4	Down	-0.424679
CCNDBP1	O95273	Down	-0.424658
NDUFA1	Q9H3R1	Down	-0.424648
ZNF549	Q6P9A3	Down	-0.424615
ZBED4	O75132	Down	-0.424471
ZMAT3	Q9HA38	Down	-0.424464
ALG8	Q9BVK2	Down	-0.4244
YEATS4	O95619	Down	-0.424372
CD99L2	Q8TCZ2	Down	-0.424193
BAIAP2	Q9UQB8	Down	-0.42412
EDEM2	Q9BV94	Down	-0.423856
C21ORF34		Down	-0.423554
FTSJD1	Q8IYT2	Down	-0.423505
ADAM15	Q13444	Down	-0.423415
TMEM135		Down	-0.423277
TSPYL1	Q9H0U9	Down	-0.42299
DLEU1		Down	-0.422252
ZYX	Q15942	Down	-0.422085
C1ORF166		Down	-0.421844
WBP5		Down	-0.421264
TMEM66	Q6PI78	Down	-0.421147
C3ORF58	Q8NDZ4	Down	-0.421012
DERL1	Q9BUN8	Down	-0.420936
SLC12A2	P55011	Down	-0.420894
SLC25A4	P12235	Down	-0.420729
PFDN5	Q99471	Down	-0.420603
STX2	P32856	Down	-0.420599
CD44	P16070	Down	-0.42051
FAM39DP	C4AMC7	Down	-0.420421
HJURP	Q8NCD3	Down	-0.420286
HSD17B4	P51659	Down	-0.42027
SLC35A5	Q9BS91	Down	-0.420039
WAC	Q9BTA9	Down	-0.419813
CUL4B	Q13620	Down	-0.41978
ATP1B3	P54709	Down	-0.419048
NTM	Q9P121	Down	-0.418952
RHOT1	Q8IXI2	Down	-0.418937
MAT2B	Q9NZL9	Down	-0.418869
MINPP1	Q9UNW1	Down	-0.418856
LAMB2	P55268	Down	-0.418083
PNMA1	Q8ND90	Down	-0.417905
MMD	Q15546	Down	-0.417658
FKBP3		Down	-0.415721
RSU1	Q15404	Down	-0.415558
SYNJ1	O43426	Down	-0.415192
FLJ40504		Down	-0.414473
HIF1AN	Q9NWT6	Down	-0.41427
RBMS2	Q15434	Down	-0.414043
C2ORF7		Down	-0.413616
WBP4	O75554	Down	-0.413324
GBF1	Q92538	Down	-0.413201
TBC1D9B	Q6ZT07	Down	-0.413191
CADM1	Q9BY67	Down	-0.412778
GLT8D1	Q68CQ7	Down	-0.412426
C3ORF31		Down	-0.412424
FAM116A	Q8IWF6	Down	-0.412418
PHAX	Q9H814	Down	-0.412148
DHX29	Q7Z478	Down	-0.412084
ADAT1	Q9BUB4	Down	-0.411953
TPM4	P06753	Down	-0.411041
SAR1A	Q9NR31	Down	-0.411034
MOBKL2B	Q86TA1	Down	-0.410729
SPATA20	Q8TB22	Down	-0.410692
ELOVL5	Q9NYP7	Down	-0.410374
DHCR7	Q9UBM7	Down	-0.41008
RHOT1	Q8IXI2	Down	-0.409952
STAT1	P42224	Down	-0.409555
MAPK12	P53778	Down	-0.409311
HMGB3	O15347	Down	-0.409091
PRDX5	P30044	Down	-0.4085
ARF3	P61204	Down	-0.408412
PLA2G15	Q8NCC3	Down	-0.408356
ING1	Q9UK53	Down	-0.40801
EIF3L	Q9Y262	Down	-0.407934
GALK1	P51570	Down	-0.407781
KIAA0913	A7E2V4	Down	-0.407715
RND3	P61587	Down	-0.407319
SPIN1	Q9Y657	Down	-0.406927
KIF4A	O95239	Down	-0.406764
LARP1	Q6PKG0	Down	-0.406284
COMMD9	Q9P000	Down	-0.406256
IRF9	Q00978	Down	-0.405747
CLIC4	Q9Y696	Down	-0.405692
INPP5A	Q14642	Down	-0.40554
CSRP2	Q16527	Down	-0.405461
ITCH	Q96J02	Down	-0.405216
NUDT15	Q9NV35	Down	-0.405204
HUWE1	Q7Z6Z7	Down	-0.405134
SMARCD1	Q96GM5	Down	-0.404764
MSRA	Q9UJ68	Down	-0.40454
PEX14	O75381	Down	-0.40441
EPHB4	P54760	Down	-0.404176
GPX4	P36969	Down	-0.40368
CES2	O00748	Down	-0.403579
NR2C1	P13056	Down	-0.402848
SHOC2	Q9UQ13	Down	-0.402627
KCNH6	Q9H252	Down	-0.402204
LZTFL1	Q9NQ48	Down	-0.402103
SLTM	Q9NWH9	Down	-0.401931
C1ORF53		Down	-0.40172
NUDCD3	Q8IVD9	Down	-0.401713
HIST2H2AA3	Q6FI13	Down	-0.401493
USP16	Q9Y5T5	Down	-0.401212
COPG	Q9Y678	Down	-0.401204
LOC374395		Down	-0.400653
C1ORF57		Down	-0.400248
CHD1	O14646	Down	-0.40002
HOXB5	P09067	Down	-0.399533
USF2	Q15853	Down	-0.39937
EPM2AIP1	Q7L775	Down	-0.399162
COX6B1	P14854	Down	-0.398986
CSNK1E	P49674	Down	-0.398841
TUSC3	Q13454	Down	-0.398652
RECQL	P46063	Down	-0.398335
RILPL2	Q969X0	Down	-0.398317
KTN1	Q86UP2	Down	-0.397937
PIP5K1C	O60331	Down	-0.397562
TACC2	O75410	Down	-0.397286
PREPL	Q4J6C6	Down	-0.39696
TCEA1	P23193	Down	-0.396617
TRAK1	Q9UPV9	Down	-0.396246
LOC399900		Down	-0.396152
VCPIP1	Q96JH7	Down	-0.396041
CD82		Down	-0.39603
MPPE1	Q53F39	Down	-0.395834
TAX1BP1	Q17R31	Down	-0.395691
OSBPL11	Q9BXB4	Down	-0.395638
CCT6A	P40227	Down	-0.395392
RNF130	Q86XS8	Down	-0.395382
PHF20L1	A8MW92	Down	-0.394734
CAPN1	P07384	Down	-0.394686
SOCS2	O14508	Down	-0.394616
SH3GL3	Q99963	Down	-0.394452
BCOR	Q6W2J9	Down	-0.393768
C1ORF43	Q9BWL3	Down	-0.3936
MTIF3	Q9H2K0	Down	-0.39314
SP2	Q02086	Down	-0.39239
LRRC1		Down	-0.392375
GRINA	Q7Z429	Down	-0.392118
CIB1	Q99828	Down	-0.391941
FBXL5	Q9UKA1	Down	-0.391661
TP53INP2	Q96A56	Down	-0.391465
UGDH	O60701	Down	-0.390673
DCAF16	Q9NXF7	Down	-0.390638
PFKFB4	Q16877	Down	-0.39037
ZDHHC16	Q969W1	Down	-0.390236
KLHL5	Q96PQ7	Down	-0.390204
TNFRSF1A	Q9NS68	Down	-0.390007
MYH16		Down	-0.389779
POMGNT1	Q8WZA1	Down	-0.389373
TRMT11	Q7Z4G4	Down	-0.388967
RAG1AP1	Q9BRV3	Down	-0.388849
ARFGEF1	Q9Y6D6	Down	-0.388601
ZDHHC6	Q9H6R6	Down	-0.388553
UBE2Q2	Q8WVN8	Down	-0.387988
ARFIP1	P53367	Down	-0.387752
RPL37A	P61513	Down	-0.387631
FAM63A	Q8N5J2	Down	-0.387594
RBM45	Q8IUH3	Down	-0.387207
BUB3	O43684	Down	-0.386894
TIMM23	Q9Y584	Down	-0.386797
RIOK1	Q9BRS2	Down	-0.386189
SMARCD2	Q92925	Down	-0.385665
PPP4R1	Q8TF05	Down	-0.385597
MRPL52	Q86TS9	Down	-0.385475
ARMCX6		Down	-0.385287
NPC2	P61916	Down	-0.38511
S100A3		Down	-0.385015
ERCC1	P07992	Down	-0.385003
C6ORF205		Down	-0.384998
SHROOM4	Q9ULL8	Down	-0.384794
CCDC25	Q86WR0	Down	-0.383765
C4ORF41		Down	-0.383542
NAT13	Q147X3	Down	-0.383442
BAZ1B	Q9UIG0	Down	-0.383142
DDAH1	O94760	Down	-0.383087
HSD17B12	Q53GQ0	Down	-0.382901
ERGIC1	Q969X5	Down	-0.382771
LYPLA2	O95372	Down	-0.382548
KIAA0562		Down	-0.382115
ESD	P10768	Down	-0.382079
CD68	P34810	Down	-0.382065
TMEM199	Q66K66	Down	-0.382028
FERMT1	Q9BQL6	Down	-0.382006
TRIM27	Q12899	Down	-0.381974
NAP1L1	Q9NR45	Down	-0.381861
CFDP1	Q9UEE9	Down	-0.381773
IVNS1ABP	Q9Y6Y0	Down	-0.381616
XAB2	Q9HCS7	Down	-0.38158
CYB5D2	Q8WUJ1	Down	-0.381565
GOPC	Q9HD26	Down	-0.381302
DNAJB1	P25685	Down	-0.381008
BRE	Q9NXR7	Down	-0.380806
TDRD7	O60522	Down	-0.380697
C9ORF46		Down	-0.380691
GAPDH	P04406	Down	-0.380592
UNC45A	Q9H3U1	Down	-0.380209
DCAF6	Q58WW2	Down	-0.379888
PAAF1		Down	-0.379885
DYNLRB1	Q9NP97	Down	-0.379799
MTFR1	Q15390	Down	-0.379627
XPO4	Q9C0E2	Down	-0.379424
HAX1	O00165	Down	-0.379342
LCMT1	Q9UIC8	Down	-0.379069
HLA-H	P01893	Down	-0.378665
ALG5	Q9Y673	Down	-0.378288
NDEL1	Q9NXR1	Down	-0.378269
GTF2H5	Q6ZYL4	Down	-0.378186
KCTD9	Q7L273	Down	-0.377875
TTC3	P53804	Down	-0.377873
RHOB	P62745	Down	-0.377778
CENTG3	Q96P47	Down	-0.37776
SLC33A1	O00400	Down	-0.37751
WBP2	Q969T9	Down	-0.377502
SRGAP1	Q7Z6B7	Down	-0.377148
SLC25A1	P53007	Down	-0.377118
GPS2	Q13227	Down	-0.376635
NKIRAS2	Q9NYR9	Down	-0.376193
MCCC1	Q96RQ3	Down	-0.376051
FMNL2	Q96PY5	Down	-0.375996
USP11	P51784	Down	-0.375955
FAM46A	Q96IP4	Down	-0.375323
NUDT22		Down	-0.375184
CHES1	O00409	Down	-0.375005
SF3A2	Q15428	Down	-0.374779
EIF3K	Q9UBQ5	Down	-0.374489
PTS	Q03393	Down	-0.374302
ATP2C1	P98194	Down	-0.374043
POLE	Q07864	Down	-0.373836
C5ORF35		Down	-0.373673
UGCGL2	Q9NYU1	Down	-0.373602
ACTB	P60709	Down	-0.37354
PIGO	Q8TEQ8	Down	-0.373468
RNF170	Q96K19	Down	-0.373213
MRPL47	Q9HD33	Down	-0.37283
TOR1AIP1	O14656	Down	-0.372671
MARCKSL1	P49006	Down	-0.372474
CERCAM	Q5T4B2	Down	-0.372316
RPL14	P50914	Down	-0.372212
BOLA3	Q53S33	Down	-0.372129
LOC158160		Down	-0.370772
GRN	P28799	Down	-0.370697
B4GALT4	O60513	Down	-0.370677
S100A10	P60903	Down	-0.370582
C2ORF76		Down	-0.370557
FBXO5	Q9UKT4	Down	-0.370495
CEP164	Q9UPV0	Down	-0.369944
ACTN1	P12814	Down	-0.369926
ARL6IP4	Q66PJ3	Down	-0.369798
EIF6	P56537	Down	-0.369798
TMEM17	Q9BYT9	Down	-0.369724
ATP11B	Q9Y2G3	Down	-0.369495
GALNT11	Q8NCW6	Down	-0.368689
GEM	P55040	Down	-0.368618
PINK1	Q9BXM7	Down	-0.368558
PPHLN1	Q8NEY8	Down	-0.368494
CCDC41	Q9Y592	Down	-0.36843
SIGMAR1	Q99720	Down	-0.368253
ARHGEF7	Q14155	Down	-0.368188
TRIM13	Q96F44	Down	-0.368088
PAPD4	Q6PIY7	Down	-0.36733
NTAN1	Q96AB6	Down	-0.367097
ATP9A	O75110	Down	-0.366628
HIBCH	Q6NVY1	Down	-0.366558
TMBIM4	Q969X1	Down	-0.366551
SLC35B3	Q9H1N7	Down	-0.366225
NDUFA4	O95167	Down	-0.365891
PPP4R1	Q8TF05	Down	-0.365791
NFE2L2	Q14494	Down	-0.365604
RRAGA	Q7L523	Down	-0.365601
RBBP5	Q15291	Down	-0.365531
TRIM13	O60858	Down	-0.365455
PRCP	P42785	Down	-0.365375
CASC4		Down	-0.365351
SETDB1	Q15047	Down	-0.364854
TIPRL	O75663	Down	-0.364796
FVT1	Q06136	Down	-0.364565
MVP	Q14764	Down	-0.364451
ELOVL1	Q9BW60	Down	-0.364451
TMEM167A	Q9H8M9	Down	-0.364132
CAP1	Q01518	Down	-0.364011
GOLM1	Q8NBJ4	Down	-0.363955
SIDT2	Q8NBJ9	Down	-0.363818
IMPDH2	P12268	Down	-0.363754
B3GALTL	Q6Y288	Down	-0.363728
C6ORF111		Down	-0.363607
GYG1	P46976	Down	-0.363587
C5ORF13		Down	-0.363471
NUP214	P35658	Down	-0.363391
FKBP9L		Down	-0.363047
CHCHD6	Q9BRQ6	Down	-0.362924
UGP2	Q16851	Down	-0.362604
PDCD2	Q16342	Down	-0.362589
TSPAN31	Q12999	Down	-0.362397
BRCC3	P46736	Down	-0.361869
BOLA3	Q53S33	Down	-0.36183
MAPK9	P45984	Down	-0.361706
EXTL2	Q9UBQ6	Down	-0.361391
CYFIP2	Q96F07	Down	-0.361275
AGPAT2	O15120	Down	-0.361159
GOLGA3	Q08378	Down	-0.36056
PICALM	Q13492	Down	-0.36055
FAM108B1	Q5VST6	Down	-0.360474
STX5	Q13190	Down	-0.360343
GOLGB1	Q14789	Down	-0.360185
APH1A	Q96BI3	Down	-0.360131
SELM	Q8WWX9	Down	-0.359804
FAM43A		Down	-0.359525
FEZ2	Q9UHY8	Down	-0.359475
TAF2	Q8IZX4	Down	-0.359394
PCCA	P05165	Down	-0.358462
MAP2K1IP1	Q9UHA4	Down	-0.358109
CDCP1		Down	-0.358065
TRIM4	Q9HCM9	Down	-0.35796
TMEM185A	Q9Y519	Down	-0.357557
CHTF18	Q8WVB6	Down	-0.357556
TSPO	P30536	Down	-0.35748
CDAN1	Q8IWY9	Down	-0.357321
COPB1	P53618	Down	-0.357307
SIRT1	Q96EB6	Down	-0.357294
FAM122B	Q7Z309	Down	-0.357276
TSC22D4	Q99576	Down	-0.357245
TAF7	Q9Y6J9	Down	-0.356741
ECH1	Q13011	Down	-0.356674
CCDC90A	Q96AQ8	Down	-0.356375
ZNF577	Q9BSK1	Down	-0.356074
UVRAG	Q9P2Y5	Down	-0.355744
FCAR	P24071	Down	-0.355701
CXORF48		Down	-0.355469
LOC201725		Down	-0.355413
ZBTB8OS	Q8IWT0	Down	-0.355233
TRPV2	Q8NER1	Down	-0.354891
NDE1	O14777	Down	-0.354864
CMTM7	Q96FZ5	Down	-0.354787
H2AFY2	Q9P0M6	Down	-0.354469
PPIL1	Q9Y3C6	Down	-0.354252
PTBP2	Q9UKA9	Down	-0.35392
TMEM39B	Q9NV64	Down	-0.353856
TCEA1	P23193	Down	-0.353809
TBCB	O75347	Down	-0.353776
CAST	P20810	Down	-0.353643
RIOK3	O14730	Down	-0.353478
N-PAC	P00491	Down	-0.353469
NAT15	Q8WUY8	Down	-0.353245
CLIC1	O00299	Down	-0.353021
MAP2K4	P45985	Down	-0.353008
CDKN1B	P46527	Down	-0.35258
TIPRL	Q9BVW5	Down	-0.352485
LAMP2	P13473	Down	-0.352463
EIF3I	Q13347	Down	-0.351961
UBE4B	O95155	Down	-0.35193
RAVER1	Q8IY67	Down	-0.351686
ITGB1BP1	O14713	Down	-0.351631
KIF15	Q9NS87	Down	-0.351563
CBFB	Q13951	Down	-0.351556
RPP40	O75818	Down	-0.351526
KIF11	P52732	Down	-0.351474
SFRS11	Q05519	Down	-0.351231
PANK1	Q8TE04	Down	-0.351218
HARS2	P49590	Down	-0.35062
ANXA3	P12429	Down	-0.35054
SLC25A3	Q00325	Down	-0.350171
ARL1	P40616	Down	-0.349878
EXOSC9	Q06265	Down	-0.349729
TNRC15	Q92752	Down	-0.349671
PRPF18	Q99633	Down	-0.349255
CISD1	Q9NZ45	Down	-0.349157
ANKRD37		Down	-0.349045
TPI1	Q8IWU9	Down	-0.348961
C11ORF67		Down	-0.348809
PECR	Q9BY49	Down	-0.348542
TADA2A		Down	-0.348428
FAT1	Q14517	Down	-0.348353
TGIF1	Q15583	Down	-0.348318
HSPC268	Q96HJ9	Down	-0.348304
LIAS	O43766	Down	-0.347559
DPP8	Q6V1X1	Down	-0.347243
SP100	P23497	Down	-0.347201
SBF2	Q86WG5	Down	-0.347125
DTL	Q9NZJ0	Down	-0.347016
EIF4B	P23588	Down	-0.346965
ZWILCH	Q9H900	Down	-0.346913
TMUB2	Q9BVT8	Down	-0.346541
MED20	Q9H944	Down	-0.346335
EXD2	Q9NVH0	Down	-0.346276
STUB1	Q9UNE7	Down	-0.346166
PIGH	Q14442	Down	-0.346162
GNAI3	P08754	Down	-0.345827
C6ORF72		Down	-0.345508
BLM	P54132	Down	-0.345379
GOT1	P17174	Down	-0.345269
ATP5H	O75947	Down	-0.345243
FOXM1	Q08050	Down	-0.345195
YWHAB	P31946	Down	-0.345062
UBE2C	O00762	Down	-0.344862
POLR1D	P0DPB6	Down	-0.3446
MTMR14	Q8NCE2	Down	-0.344324
S100A11	P31949	Down	-0.344093
RAC2	P15153	Down	-0.343708
MRPL17	Q9NRX2	Down	-0.343508
H2AFX	P16104	Down	-0.343471
SLC25A15	Q9Y619	Down	-0.343188
FAM96A	Q9H5X1	Down	-0.342998
COQ6	Q9Y2Z9	Down	-0.342452
EHD1	Q9H4M9	Down	-0.342206
MSRB2	Q9Y3D2	Down	-0.34194
APIP	Q96GX9	Down	-0.341789
TFDP1	Q9NZI6	Down	-0.341432
IDS	P22304	Down	-0.341425
NPEPPS	P55786	Down	-0.341233
CSAG3B		Down	-0.340867
LPP	Q93052	Down	-0.340678
C14ORF159	Q7Z3D6	Down	-0.340573
CHAC2	Q8WUX2	Down	-0.340548
SS18L1	O75177	Down	-0.340519
OIP5	O43482	Down	-0.340258
ATP5O	P48047	Down	-0.340007
C16ORF63		Down	-0.339807
PTGES3	Q15185	Down	-0.339479
KIF18A	Q8NI77	Down	-0.339456
NCOA1	P19338	Down	-0.339314
CPS1	P31327	Down	-0.339183
B3GAT3	O94766	Down	-0.339138
GRB14	Q14449	Down	-0.339036
TST	Q16762	Down	-0.33868
ALDH7A1	P49419	Down	-0.338665
BIRC3	Q13489	Down	-0.338619
WDFY1	Q8IWB7	Down	-0.33861
PARP3	Q9Y6F1	Down	-0.338565
SPIN4	Q56A73	Down	-0.338484
HINT1	P49773	Down	-0.338169
PIGF	Q07326	Down	-0.337858
RGS4	P49798	Down	-0.337765
AIG1	Q9NVV5	Down	-0.337725
CAST	P20810	Down	-0.337636
CXORF56	Q9H5V9	Down	-0.33755
TADA3	O75528	Down	-0.337282
PHF2	O75151	Down	-0.337132
ARSB	P15848	Down	-0.337
C17ORF97	Q6ZQX7	Down	-0.336982
PPP2R5D	Q14738	Down	-0.336876
KIAA0240	Q6AI39	Down	-0.336827
HMGCS1	Q01581	Down	-0.336321
FBXO38	Q6PIJ6	Down	-0.336201
FAM10A7		Down	-0.336052
DUS1L	Q6P1R4	Down	-0.336005
PDIA3P		Down	-0.335935
C21ORF24		Down	-0.335781
SC5DL	O75845	Down	-0.335755
FOXM1	Q08050	Down	-0.335685
TMEM132A		Down	-0.335508
NRD1	O43847	Down	-0.335197
GOLGA7	Q7Z5G4	Down	-0.335013
RAB5C	P51148	Down	-0.334377
LDHA	P00338	Down	-0.334374
FAM98A	Q8NCA5	Down	-0.334374
ANKS1A	Q92625	Down	-0.334351
CHPF2	Q9P2E5	Down	-0.334338
TUFM	P49411	Down	-0.334336
ALG10B	Q5I7T1	Down	-0.334298
FBXO30	Q8TB52	Down	-0.334149
RAB3GAP1	Q15042	Down	-0.334074
PON2	Q15165	Down	-0.333841
MRPL40	Q9NQ50	Down	-0.33382
PLOD2	O00469	Down	-0.333817
GLRX	P35754	Down	-0.333625
MBIP	Q9NS73	Down	-0.333495
LMOD3	Q0VAK6	Down	-0.333472
PHKB	Q93100	Down	-0.333433
PTPRK	Q15262	Down	-0.333417
MAPK3	P27361	Down	-0.333375
C20ORF7		Down	-0.333252
C6ORF70		Down	-0.3327
TNFRSF25	Q93038	Down	-0.332696
TSTA3	Q13630	Down	-0.332074
MITD1	Q8WV92	Down	-0.331896
CYTSA	Q69YQ0	Down	-0.331864
DPH3	Q96FX2	Down	-0.33182
FAM64A	Q9BSJ6	Down	-0.331624
TOP2B	P11388	Down	-0.331261
SAMD9	Q5K651	Down	-0.330959
GIT1	Q9Y2X7	Down	-0.330855
C6ORF129		Down	-0.330811
VPS37C	A5D8V6	Down	-0.330793
RBM7	Q9Y580	Down	-0.330747
GSS	P48637	Down	-0.330563
LGALS1	P09382	Down	-0.330518
TAP2	Q03519	Down	-0.330455
VGLL4	Q14135	Down	-0.330089
C12ORF32		Down	-0.329954
NAE1	Q13564	Down	-0.329892
SC4MOL	Q15800	Down	-0.32975
TIMM9	Q9Y5J9	Down	-0.329339
WIBG	Q9BRP8	Down	-0.329318
ZNF394	Q53GI3	Down	-0.32917
PACS1	Q6VY07	Down	-0.329163
GIYD1	Q9BQ83	Down	-0.328883
KLHL20	Q9Y2M5	Down	-0.328841
UBE2H	P62256	Down	-0.328627
ARID5B	Q14865	Down	-0.328424
DAP	P51397	Down	-0.32837
GNPAT	O15228	Down	-0.328163
NHP2L1	P55769	Down	-0.327774
ZNF143	P52747	Down	-0.327746
RAB5A	P20339	Down	-0.327646
P4HA1	P13674	Down	-0.32762
LARP4	Q71RC2	Down	-0.327617
NBL1	P41271	Down	-0.327219
COQ9	O75208	Down	-0.327214
SLC38A1	Q9H2H9	Down	-0.327165
PCGF2		Down	-0.327156
NDUFV3	P56181	Down	-0.327071
C6ORF192		Down	-0.326995
DRD4	P21917	Down	-0.326708
SYDE1	Q6ZW31	Down	-0.326693
NPTN	Q9Y639	Down	-0.326224
FRMD6	Q96NE9	Down	-0.326061
MTDH	Q86UE4	Down	-0.325904
YIF1B	Q5BJH7	Down	-0.325371
RERE	Q9P2R6	Down	-0.325251
C21ORF33		Down	-0.325161
ZUFSP	Q96AP4	Down	-0.3251
CYP20A1		Down	-0.324944
NUMA1	Q14980	Down	-0.324585
FKBP2	P26885	Down	-0.324498
BUD31	P41223	Down	-0.324124
NSUN5B	Q3KNT7	Down	-0.323977
DDR2	Q16832	Down	-0.323816
MALT1	Q9UDY8	Down	-0.323815
RPLP2	P05387	Down	-0.323646
HDDC3		Down	-0.323513
SMARCC2	Q8TAQ2	Down	-0.323369
LRRFIP2	Q9Y608	Down	-0.322913
GSTK1	Q9Y2Q3	Down	-0.322906
GPAA1	O43292	Down	-0.322777
TTC38		Down	-0.322053
HSF2BP	O75031	Down	-0.322003
NME1	P15531	Up	0.322228
EXOSC10	Q01780	Up	0.322446
UBL4A	P11441	Up	0.323029
RNF121	Q9H920	Up	0.323224
AHCTF1	Q8WYP5	Up	0.323273
MBD6		Up	0.323765
PLSCR3	Q9NRY6	Up	0.323828
HNRPDL	O14979	Up	0.323853
OSBPL6	Q9BZF3	Up	0.324248
C16ORF59	Q7L2K0	Up	0.324341
COPS6	Q7L5N1	Up	0.324351
FAM111A	Q96PZ2	Up	0.326108
PSMC4	P43686	Up	0.326721
RPUSD4	Q96CM3	Up	0.327205
VPS33A	Q96AX1	Up	0.327603
VCP	P55072	Up	0.327651
GNL3	Q9BVP2	Up	0.328049
TSPAN4	O14817	Up	0.328149
EIF5A	P63241	Up	0.328297
PRR14	Q9BWN1	Up	0.328911
TIGD5		Up	0.32901
AARS	P49588	Up	0.329411
RAD51AP1	Q96B01	Up	0.330721
GNPTG	Q9UJJ9	Up	0.331343
SFRS13A	O75494	Up	0.331474
SDC4	P31431	Up	0.332361
H2AFY	O75367	Up	0.332504
SMAP2	Q8WU79	Up	0.332504
RPS6KB2	Q9UBS0	Up	0.332563
TRABD	Q13595	Up	0.33268
LPXN	O60711	Up	0.332962
PPAP2C	O43688	Up	0.333304
IKBIP	Q70UQ0	Up	0.333604
TAGLN3	P37802	Up	0.333737
FAM108A3		Up	0.334052
SBDSP		Up	0.334343
FUBP1	Q96AE4	Up	0.334629
SLC3A2	P08195	Up	0.334665
PSMD4	P55036	Up	0.334715
C19ORF53		Up	0.335024
BRWD1	Q9NSI6	Up	0.335081
DEDD2	Q8WXF8	Up	0.335082
UBE2Q1	Q7Z7E8	Up	0.335216
C10ORF47		Up	0.335363
VARS	P26640	Up	0.335491
POLE3	Q9NRF9	Up	0.335875
RAI1	Q7Z5J4	Up	0.336112
SH3BGRL2		Up	0.336153
CCNC	P24863	Up	0.336341
TH1L	P07101	Up	0.336424
ARHGAP22	Q7Z5H3	Up	0.336637
MLKL	Q8NB16	Up	0.33676
AGPAT5	Q9NUQ2	Up	0.336927
CCT3	P49368	Up	0.337483
PILRB	Q9UKJ0	Up	0.337629
NAMPT	P59047	Up	0.337693
BRSK1	Q8TDC3	Up	0.337902
FANCG	O15287	Up	0.338119
KRTCAP2	Q8N6L1	Up	0.338126
MRRF	Q96E11	Up	0.338188
POLRMT	O00411	Up	0.338206
ALDOC	P09972	Up	0.338231
ZNF689	Q96CS4	Up	0.338284
PPP1R15A	O75807	Up	0.33846
AMMECR1	Q9Y4X0	Up	0.338853
C9ORF90		Up	0.338903
GSK3B	P49841	Up	0.339099
RBMS1	P29558	Up	0.339339
MRPL21	Q7Z2W9	Up	0.33957
SF4	Q8IWZ8	Up	0.339878
DOLPP1	Q86YN1	Up	0.339979
RGS10	O43665	Up	0.340192
ETV5	P41161	Up	0.341488
RIPK3	Q9Y572	Up	0.341502
SSR2	P43308	Up	0.342415
MTX1	Q13505	Up	0.342777
MRPL36	Q9P0J6	Up	0.343705
ITGB5	P18084	Up	0.344002
CDC42SE1	Q9NRR8	Up	0.344147
IFITM2	Q01629	Up	0.344383
MTMR2	Q13614	Up	0.344589
SBDS	Q9Y3A5	Up	0.344985
METTL11A	Q9BV86	Up	0.345044
SIN3A	Q96ST3	Up	0.345185
CDK4	P11802	Up	0.345525
EIF2B5	Q13144	Up	0.345645
TNS1	Q9HCJ0	Up	0.345775
NGDN	Q9NPG2	Up	0.346099
HSPBAP1		Up	0.346285
KCTD3	Q9Y597	Up	0.346446
EML3	Q32P44	Up	0.346446
C1ORF77		Up	0.346916
HNRNPAB	Q99729	Up	0.346964
DDX42	Q86XP3	Up	0.347181
EXOSC7	Q15024	Up	0.347268
C3ORF10		Up	0.347354
GFOD2	Q3B7J2	Up	0.347855
BCL6	P41182	Up	0.347878
EPRS	P07814	Up	0.348217
WDR4	P57081	Up	0.348244
ZNF434	Q9NX65	Up	0.348395
TIMM22	O60830	Up	0.348397
TOR3A	Q5JU69	Up	0.34864
C12ORF49	Q9H741	Up	0.34864
SLC25A25	Q6KCM7	Up	0.348653
CD81	P60033	Up	0.348779
C2ORF49	Q9BVC5	Up	0.348804
KCTD15	Q96SI1	Up	0.349246
C21ORF51		Up	0.349758
C17ORF53	Q8N3J3	Up	0.34988
PPP1CC	P36873	Up	0.350067
CDKN1A	P38936	Up	0.350099
BRD9	Q9H8M2	Up	0.35026
SCML1	Q9UN30	Up	0.350893
IL27RA	Q6UWB1	Up	0.350988
UBB	P0CG47	Up	0.351434
EVL	Q9UI08	Up	0.351571
EMG1	Q92979	Up	0.351628
MRRF	Q96E11	Up	0.351713
EXOSC2	Q13868	Up	0.352262
NXT1	Q9UKK6	Up	0.352648
ARID3A	Q99856	Up	0.352654
KBTBD8	Q8NFY9	Up	0.352777
FAM101B	Q8N5W9	Up	0.353237
CCDC99	Q96EA4	Up	0.35399
IMP4	Q96G21	Up	0.354123
SSRP1	Q08945	Up	0.354869
ZNF511		Up	0.355946
AOF2	O60341	Up	0.356491
CCDC138		Up	0.356517
RAI14	Q9P0K7	Up	0.356554
MARCH4	Q9P2E8	Up	0.35724
EXO1	Q9UQ84	Up	0.357312
RSL24D1	Q9UHA3	Up	0.357337
TMEM69		Up	0.358674
SPG7	Q9UQ90	Up	0.358763
ARHGEF2	Q92974	Up	0.358782
TICAM2	Q8IUC6	Up	0.359167
NSMCE1	Q8WV22	Up	0.359385
CCDC51	Q96ER9	Up	0.359424
BMS1	Q14692	Up	0.359876
ZFAND2A	Q8N6M9	Up	0.359895
C2ORF44	Q9H6R7	Up	0.36034
MEPCE	Q7L2J0	Up	0.360853
LIMS1	P48059	Up	0.362235
AXUD1	Q96S65	Up	0.362525
TROVE2	P10155	Up	0.362794
DNAJA3	Q96EY1	Up	0.362866
NDUFA7	Q16718	Up	0.363142
MRPL37	Q9BZE1	Up	0.363408
FRAT2	O75474	Up	0.363505
ARAP3	Q8WWN8	Up	0.363948
UAP1	Q16222	Up	0.3645
AP3D1	O14617	Up	0.364518
SLC6A15	Q9H2J7	Up	0.365505
UHMK1	Q8TAS1	Up	0.366154
CHCHD7	Q9BUK0	Up	0.366362
C14ORF80	Q86SX3	Up	0.366634
SQSTM1	Q13501	Up	0.366979
MTMR9	Q96QG7	Up	0.367027
FUS	P35637	Up	0.367242
ZIC2	O95409	Up	0.367409
MKKS	Q9NPJ1	Up	0.367582
TOMM40	Q15785	Up	0.367627
SCHIP1	P0DPB3	Up	0.368214
ZFR		Up	0.36852
SSSCA1	O60232	Up	0.368523
LIX1L	Q8IVB5	Up	0.368761
SDCCAG3	Q96C92	Up	0.369042
TMEM41B		Up	0.369057
HARS	P12081	Up	0.369394
SIRPA	P78324	Up	0.370017
EMD	P50402	Up	0.371333
STIP1	P31948	Up	0.371477
ILF3	Q12906	Up	0.371637
RCN3	Q96D15	Up	0.371984
MPDU1	O75352	Up	0.372081
ATP2A2	P16615	Up	0.372749
SLC25A19	Q9HC21	Up	0.373015
C12ORF52		Up	0.373147
SATB2	Q9UPW6	Up	0.373172
NAT9	Q9UHF3	Up	0.373553
PELO	Q9BRX2	Up	0.373956
POLA1	P09884	Up	0.374029
LBR	Q14739	Up	0.374499
ADCK2	Q7Z695	Up	0.374718
MMACHC	Q9Y4U1	Up	0.374875
TMEM41A		Up	0.374992
SPHK2	Q9NRA0	Up	0.37511
ANKRD11	Q6UB99	Up	0.37617
PRCC	Q92733	Up	0.376701
LSM14A	Q8ND56	Up	0.376876
JAZF1	Q86VZ6	Up	0.376966
CENPV	Q7Z7K6	Up	0.377602
FBL	P22087	Up	0.379088
WDR59	Q6PJI9	Up	0.379607
TRA2A		Up	0.379932
CSNK1G1	Q9HCP0	Up	0.380244
ARL5A	Q9Y689	Up	0.380459
CCNB1IP1	Q9NPC3	Up	0.381408
ASB3	Q9Y575	Up	0.381973
DDX55		Up	0.382314
MRPS26	Q9BYN8	Up	0.382831
COG2	Q14746	Up	0.383124
SH3GL1	Q99961	Up	0.383231
DLX1	P56177	Up	0.383361
ARID1A	O14497	Up	0.383466
DENND5A	Q6IQ26	Up	0.383711
FAM125A	Q96EY5	Up	0.383876
ITGB1BP1	O14713	Up	0.385144
STARD13	Q9Y3M8	Up	0.385701
SDF2L1	Q9HCN8	Up	0.385835
XPO7	Q9UIA9	Up	0.38638
YRDC	Q86U90	Up	0.38656
CSTF3	Q12996	Up	0.386729
PIK3R2	O00459	Up	0.386802
SF3B1	O75533	Up	0.387098
RPRC1	Q3KQU3	Up	0.387432
RFC3	P40938	Up	0.387437
CDCA4		Up	0.38796
PHF19	Q5T6S3	Up	0.38843
PEA15	Q15121	Up	0.388918
DFFA	O00273	Up	0.389115
PRAME	P78395	Up	0.389293
DDX23	Q9BUQ8	Up	0.389666
THUMPD2	Q9NXG2	Up	0.390001
SNX6	Q9UNH7	Up	0.390017
NOG	Q96S42	Up	0.390772
PPRC1	Q5VV67	Up	0.391
TNFRSF10B	O00220	Up	0.392325
FBXO18	Q8NFZ0	Up	0.392469
FOXD1	Q16676	Up	0.392823
DYNLL2	Q96FJ2	Up	0.393437
NOP2	P78316	Up	0.393583
AMMECR1	Q9Y4X0	Up	0.393755
PSMD8	P48556	Up	0.393838
MYL6B	P14649	Up	0.393997
OCIAD2	Q56VL3	Up	0.39409
MRPL35	Q9NZE8	Up	0.394289
COMT	P21964	Up	0.394298
SMARCA4	P51532	Up	0.394303
CCNY	Q8ND76	Up	0.394378
GEMIN6	Q8WXD5	Up	0.394868
ALG3	Q92685	Up	0.394879
DDX31	Q9H8H2	Up	0.395369
GPATCH4		Up	0.395786
ZNF770	Q6IQ21	Up	0.396093
CSAG1		Up	0.396856
RAF1	P04049	Up	0.396881
NFKB1	Q14938	Up	0.397339
C1ORF163		Up	0.398226
ARAF	P10398	Up	0.398411
NIPA2	Q8N8Q9	Up	0.398537
MAPKAPK3	Q16644	Up	0.398556
CLTB	P09497	Up	0.398968
HBG2	P69892	Up	0.399922
EIF4G2	P78344	Up	0.400668
E2F7	Q96AV8	Up	0.400734
C17ORF90		Up	0.401237
IER3	P46695	Up	0.401261
COPB2	P35606	Up	0.401831
HLA-DMA	P28067	Up	0.402396
SNIP1	Q8TAD8	Up	0.403098
HBG1	P69891	Up	0.403174
SP140	Q13342	Up	0.403525
CP110	O43303	Up	0.403633
BCKDK	O14874	Up	0.403648
TAGLN	Q8N103	Up	0.404148
NOP56	P46087	Up	0.404791
C10ORF35		Up	0.405345
DTNA	Q9Y4J8	Up	0.405415
NOS3	P35228	Up	0.405831
ATL3	Q6DD88	Up	0.406201
BCL2L12	Q9HB09	Up	0.406355
GINS3	Q9BRX5	Up	0.406457
CDC42	P60953	Up	0.406702
LSM4	Q9Y4Z0	Up	0.407101
FJX1	Q86VR8	Up	0.407899
MAT2A	P31153	Up	0.408475
HNRPUL1	Q9BUJ2	Up	0.408822
MED16	Q9Y2X0	Up	0.408872
ACAD11	Q709F0	Up	0.408913
CCDC106		Up	0.409493
MTRR	Q9UBK8	Up	0.409718
BHLHB2	O14503	Up	0.410541
TMEM9	A6NDV4	Up	0.410729
RFWD3	Q6PCD5	Up	0.410772
C17ORF68		Up	0.410832
POLR3K	Q9Y2Y1	Up	0.411497
SIL1	Q9H173	Up	0.411917
LRWD1	Q9UFC0	Up	0.412186
UCK2	Q9BZX2	Up	0.41224
SLC43A3	Q8NBI5	Up	0.412655
OSGEP	Q9NPF4	Up	0.412742
LEPROT	O15243	Up	0.41294
MXD1	Q05195	Up	0.414113
ARFGAP1	Q8N6T3	Up	0.41433
WDR54	Q9H977	Up	0.414935
STX4	Q12846	Up	0.414989
FLAD1	Q8NFF5	Up	0.415052
HBE1	P02100	Up	0.415255
C9ORF91	Q5VZI3	Up	0.415414
IFNGR2	P38484	Up	0.415597
MYO19	Q96H55	Up	0.415724
NUDT1	P36639	Up	0.416183
CDCA4		Up	0.416193
PEX5	P50542	Up	0.416433
HSPA14	Q0VDF9	Up	0.417694
SDHAF1	A6NFY7	Up	0.41816
MLLT11	Q13015	Up	0.418731
C16ORF33		Up	0.419004
SPSB3	Q6PJ21	Up	0.419609
FOXR2	Q6PJQ5	Up	0.41966
CDC42EP2	O14613	Up	0.420049
ZSWIM4		Up	0.420163
EEF1B2	P24534	Up	0.42018
NOLC1	Q9NY12	Up	0.421283
NELF	Q8TD19	Up	0.42141
SNF8	Q96H20	Up	0.421662
LRRC41	Q15345	Up	0.421773
TGFBRAP1	Q03167	Up	0.42231
HSPC111	Q9Y3C1	Up	0.422502
GALNT4	Q8N4A0	Up	0.42309
MPV17	P39210	Up	0.423876
MED22	Q15528	Up	0.42432
PSMG3	Q9BT73	Up	0.424513
SF3A3	Q12874	Up	0.425887
ZMAT2	Q96NC0	Up	0.425897
VEGFB	P49765	Up	0.426098
BCL7B	Q9BQE9	Up	0.426377
PKP4	Q99569	Up	0.4271
EEF1B2	P24534	Up	0.42711
RBM14	Q96PK6	Up	0.428436
FAM131A		Up	0.428465
COL4A1	P02462	Up	0.42949
TRIB3	Q92519	Up	0.430299
HMBS	P08397	Up	0.430776
UBA52	P62987	Up	0.431102
ATP1B3	P54709	Up	0.431926
THOC5	Q13769	Up	0.432133
WFS1	O76024	Up	0.432282
TSR2	Q969E8	Up	0.432488
SUPV3L1	Q8IYB8	Up	0.434448
TUBB6	Q9BUF5	Up	0.434675
COQ10B	Q9H8M1	Up	0.435485
MED19	A0JLT2	Up	0.435666
CGB1	A6NKQ9	Up	0.437205
NSMAF	Q92636	Up	0.437317
MAGMAS	Q9Y3D7	Up	0.439052
NUDC	Q9Y266	Up	0.439439
DPH5	Q9H2P9	Up	0.439569
PSMD3	O43242	Up	0.440208
NOTCH1	Q8IVI9	Up	0.440506
NUP37	Q8NFH4	Up	0.441271
TICAM1	Q8IUC6	Up	0.441852
FLNC	Q14315	Up	0.44216
ADA	P00813	Up	0.44406
MAPK6	Q16659	Up	0.444108
SPHK1	Q9NYA1	Up	0.445432
PDXK	O00764	Up	0.446108
PUS1	Q9Y606	Up	0.446405
CERK	Q8TCT0	Up	0.446554
ZBTB20	Q9HC78	Up	0.446645
FXR1	P51114	Up	0.446779
RPL9	P32969	Up	0.447123
PFKFB3	Q16875	Up	0.447215
PLOD2	O00469	Up	0.447539
IL4R	P24394	Up	0.448234
LUZP1	Q86V48	Up	0.448386
GDF15	Q99988	Up	0.448687
VPS16	Q9H269	Up	0.448848
TBC1D2	Q8N5T2	Up	0.449026
SETD2	Q9BYW2	Up	0.449361
FAM136A		Up	0.450398
RPS7	P62081	Up	0.451588
CCT3	P49368	Up	0.451668
XRCC1	P18887	Up	0.452342
C2CD2		Up	0.453039
MCM7	P33993	Up	0.45368
NVL	O15381	Up	0.454581
PCNT	O95613	Up	0.455778
RASSF7	Q02833	Up	0.456008
ANKRD9	Q96BM1	Up	0.456573
ATRIP	Q8WXE1	Up	0.45697
HOXB2	P14652	Up	0.457096
LGMN	Q99538	Up	0.457704
ITGB5	P18084	Up	0.458336
OSMR	Q99650	Up	0.459127
RCL1	Q9Y2P8	Up	0.460156
DECR2	Q9NUI1	Up	0.460296
EWSR1	Q01844	Up	0.460735
CCM2	Q9BSQ5	Up	0.460754
ALDH18A1	P54886	Up	0.461922
PLOD2	O00469	Up	0.461968
TRIM8	Q86UV6	Up	0.46219
SGSM2	O43147	Up	0.462637
SFXN4	Q6P4A7	Up	0.46272
SKP2	Q13309	Up	0.463168
BCS1L	Q9Y276	Up	0.464502
C20ORF72		Up	0.464543
RHOC	P08134	Up	0.464656
NAF1	Q13564	Up	0.46637
RBMS1	P29558	Up	0.468161
RNMTL1	Q9HC36	Up	0.468754
PMPCA	Q10713	Up	0.468886
WDR37	Q9Y2I8	Up	0.470045
HES4	Q9HCC6	Up	0.470289
UBE2E2	Q96LR5	Up	0.470438
TM4SF19		Up	0.471486
PSMC4	P43686	Up	0.471683
MFSD3	Q96ES6	Up	0.472236
SHPK	Q9UHJ6	Up	0.472632
UBE3C	Q15386	Up	0.473542
UIMC1	Q96RL1	Up	0.47429
ZNF317	Q96PQ6	Up	0.474554
SPP1	P10451	Up	0.474744
SEC14L1	Q92503	Up	0.475507
LAS1L	Q9Y4W2	Up	0.475534
GEMIN4	P57678	Up	0.475688
FARP1	Q9Y4F1	Up	0.475966
BCL2L12	Q9HB09	Up	0.47662
NINJ1	Q8N4C6	Up	0.476725
WDR18	Q9BV38	Up	0.477221
INPPL1	O15357	Up	0.480247
ZC3HAV1	Q7Z2W4	Up	0.481022
C6ORF136		Up	0.483272
POLA2	Q14181	Up	0.483429
SCML1	Q9UN30	Up	0.484015
ATP8B2	P98198	Up	0.48467
RQCD1	Q92600	Up	0.486122
AFG3L2	Q9Y4W6	Up	0.486209
SLC2A4RG	Q9NR83	Up	0.487608
REPIN1	Q9BWE0	Up	0.488893
SLC25A28	Q96A46	Up	0.489311
CACYBP	Q9HB71	Up	0.489445
CIRH1A	Q969X6	Up	0.490068
TUBG1	P23258	Up	0.490375
GNG10	P50151	Up	0.490441
SDCCAG3	Q96C92	Up	0.491988
FAM53C	Q9NYF3	Up	0.492591
HIST1H2BK	O60814	Up	0.493359
SPP1	P10451	Up	0.494468
CPSF1	Q10570	Up	0.494733
PIGQ	Q9BRB3	Up	0.496224
DFFA	O00273	Up	0.496731
TRMT1	Q9H3H1	Up	0.497089
CSNK1A1	P48729	Up	0.49788
ZNF668	Q96K58	Up	0.499083
ATF5	Q9Y2D1	Up	0.499891
FAM57A	Q8TBR7	Up	0.500413
MFI2	P08582	Up	0.502036
RPL36A	P83881	Up	0.502524
URM1	Q9BTM9	Up	0.503767
RUVBL1	Q9Y265	Up	0.503982
THOC5	Q86V81	Up	0.504671
FMN2	Q9NZ56	Up	0.506256
SCAP	Q12770	Up	0.507863
ABHD12	Q8N2K0	Up	0.508894
LFNG	Q8NES3	Up	0.509118
ZNF593	O00488	Up	0.509691
UCHL5IP	Q99871	Up	0.509782
HSPB1	P04792	Up	0.510046
CASP3	P42574	Up	0.511036
SETD3	Q86TU7	Up	0.511412
RRP8	O43159	Up	0.511959
NAMPT	P43490	Up	0.512561
WDR74	Q6RFH5	Up	0.512775
PCNX		Up	0.513001
PQLC1	Q8N2U9	Up	0.51328
ADAM19	Q9H013	Up	0.513419
FKBP4	Q02790	Up	0.51364
RCC2	Q9P258	Up	0.514064
INTS1	Q8N201	Up	0.51409
ECE2	P0DPD6	Up	0.517119
NLGN2	Q8N2Q7	Up	0.519661
PVR	P15151	Up	0.520144
FASTKD5	Q7L8L6	Up	0.520592
ADIPOR2	Q86V24	Up	0.52086
UGCG	Q16739	Up	0.520935
PTK2	Q05397	Up	0.521918
MRTO4	Q9UKD2	Up	0.522765
LAMA5	O15230	Up	0.52426
DBN1	Q16643	Up	0.525279
EGLN2	Q96KS0	Up	0.525344
RPS24	P62847	Up	0.527854
CXXC1	Q9P0U4	Up	0.528385
E2F6	O75461	Up	0.528873
OAF		Up	0.529777
CHD7	Q9P2D1	Up	0.529897
MAD1L1	Q9Y6D9	Up	0.53101
GINS2	Q9Y248	Up	0.531274
C16ORF48		Up	0.532687
RAGE		Up	0.533631
ACSL4	O60488	Up	0.53483
LARS	Q9P2J5	Up	0.53726
[truncated: 178 more rows]
