# Supplementary material for: Endogenous expression of inactive lysine deacetylases reveals deacetylation-dependent cellular mechanisms
Source: PLoS One. 2023 Sep 18;18(9):e0291779. doi: 10.1371/journal.pone.0291779 (PMC10506724; doi:10.1371/journal.pone.0291779)
Supplement: S8 Table — (XLSX) [file pone.0291779.s016.xlsx]

## Sheet: S8
Endogenous expression of inactive lysine deacetylases reveals deacetylation-dependent cellular mechanisms. Tasha B. Toro, Elena V. Skripnikova, Kiara E. Bornes, Kun Zhang, Terry J. Watt.
S8 Table. Significant gene expression changes in HAP1 KDAC8KO relative to wild-type.
Gene	ENSEMBL	Uniprot	Regulation (vs WT)	log2FoldChange	p value	adj p value
SLC16A14	ENSG00000163053	Q7RTX9	Down	-12.1934	5.04503e-25	5.1789e-23
AMBN	ENSG00000178522	Q9NP70	Down	-11.526	6.10821e-43	1.55394e-40
GABRA5	ENSG00000186297	P31644	Down	-10.8074	5.58905e-20	4.00036e-18
COL11A1	ENSG00000060718	P12107	Down	-10.3509	2.62972e-18	1.68166e-16
ZNF544	ENSG00000198131	Q6NX49	Down	-9.91862	5.80872e-17	3.32403e-15
FOLH1	ENSG00000086205	Q04609	Down	-9.77416	1.68554e-16	9.34836e-15
LINC02582	ENSG00000261780		Down	-9.46143	1.55135e-15	8.05086e-14
ARGFX	ENSG00000186103	A6NJG6	Down	-9.3589	3.5457e-15	1.77323e-13
DCAF12L2	ENSG00000198354		Down	-9.30243	6.8261e-15	3.33538e-13
ZNF676	ENSG00000196109		Down	-9.18264	8.58667e-15	4.16952e-13
FSTL4	ENSG00000053108	Q6MZW2	Down	-9.11417	1.38779e-14	6.58848e-13
FUT9	ENSG00000172461	Q9Y231	Down	-9.01859	3.14555e-14	1.43232e-12
FZD10-AS1	ENSG00000250208		Down	-8.93046	6.56563e-14	2.92702e-12
SCGB3A2	ENSG00000164265		Down	-8.89366	8.64999e-14	3.79126e-12
FZD10	ENSG00000111432	Q9ULW2	Down	-8.88727	8.35425e-14	3.68232e-12
TBX18	ENSG00000112837	O95935	Down	-8.88192	1.26957e-13	5.49249e-12
KCNQ5	ENSG00000185760	Q9NR82	Down	-8.81032	1.36204e-13	5.87082e-12
AC007182.1	ENSG00000224721		Down	-8.79349	2.52959e-13	1.05344e-11
MLF1	ENSG00000178053	P58340	Down	-8.71755	2.949e-13	1.21731e-11
TRPC4	ENSG00000133107	Q9UBN4	Down	-8.61733	4.7576e-13	1.9265e-11
KNG1	ENSG00000113889	P01042	Down	-8.59175	8.97966e-13	3.56219e-11
IFI16	ENSG00000163565	Q16666	Down	-8.49101	1.95483e-23	1.75298e-21
SLC17A9	ENSG00000101194	Q9BYT1	Down	-8.4509	1.02253e-45	2.88342e-43
KIAA1210	ENSG00000250423		Down	-8.24478	4.1862e-12	1.57016e-10
GLYATL2	ENSG00000156689	Q8WU03	Down	-8.11636	1.11575e-11	3.98081e-10
BMP2	ENSG00000125845	P12643	Down	-7.99691	1.95418e-11	6.71623e-10
PTCHD1	ENSG00000165186	Q96NR3	Down	-7.9512	2.18256e-11	7.43565e-10
CHRM3	ENSG00000133019	P20309	Down	-7.9054	4.68902e-11	1.54355e-09
ARHGEF15	ENSG00000198844	O94989	Down	-7.88283	3.58658e-11	1.1992e-09
ARHGEF34P	ENSG00000204959		Down	-7.82833	8.85924e-11	2.81726e-09
GABRB2	ENSG00000145864	P47870	Down	-7.76626	4.63247e-14	2.08907e-12
KDM4E	ENSG00000235268	B2RXH2	Down	-7.75281	1.13524e-10	3.59545e-09
ITGAL	ENSG00000005844	P20701	Down	-7.71205	1.24999e-10	3.927e-09
CHL1	ENSG00000134121	O00533	Down	-7.61	1.72268e-10	5.31918e-09
RNF128	ENSG00000133135	Q8TEB7	Down	-7.59322	3.55247e-10	1.05381e-08
AC073323.1	ENSG00000232524		Down	-7.56149	3.57851e-10	1.05885e-08
ALDH1A2	ENSG00000128918	O94788	Down	-7.53523	1.2757e-73	8.7817e-71
PWWP3B	ENSG00000157502		Down	-7.48213	9.89838e-10	2.76458e-08
FOLH1B	ENSG00000134612	Q9HBA9	Down	-7.41092	1.01125e-09	2.81765e-08
ARHGEF5	ENSG00000050327	Q12774	Down	-7.38826	1.6575e-09	4.50045e-08
ESR1	ENSG00000091831	P03372	Down	-7.34531	1.69864e-09	4.60146e-08
PCDHA10	ENSG00000250120	Q9Y5I2	Down	-7.29201	1.96312e-09	5.27518e-08
LINC01608	ENSG00000253877		Down	-7.2127	3.57743e-09	9.27531e-08
SLITRK4	ENSG00000179542	Q8IW52	Down	-7.13266	3.05473e-09	8.00626e-08
PRKG2	ENSG00000138669	Q13237	Down	-7.06129	6.8394e-09	1.67619e-07
RORB	ENSG00000198963	Q92753	Down	-7.03814	4.53087e-09	1.14519e-07
TCEAL9	ENSG00000185222		Down	-7.02665	1.48723e-25	1.60409e-23
ZFP42	ENSG00000179059	Q96MM3	Down	-7.02402	4.52007e-09	1.14494e-07
CNN2P12	ENSG00000204718		Down	-7.01432	4.99442e-09	1.25423e-07
ZNF385D	ENSG00000151789		Down	-6.97771	8.85403e-09	2.12324e-07
ZNF486	ENSG00000256229	Q96H40	Down	-6.85032	4.20279e-11	1.39725e-09
LINC02570	ENSG00000237923		Down	-6.81954	4.18447e-08	9.11894e-07
ZNF793	ENSG00000188227	Q6ZN11	Down	-6.79135	6.03173e-48	1.80991e-45
VENTXP2	ENSG00000215037		Down	-6.77178	4.14482e-08	9.04095e-07
ACTL8	ENSG00000117148	Q9H568	Down	-6.74409	3.23723e-305	7.57674e-301
AL591501.1	ENSG00000233928		Down	-6.68755	6.40939e-08	1.35512e-06
AC074135.1	ENSG00000267886		Down	-6.67905	5.10628e-08	1.09745e-06
PRDM5	ENSG00000138738	Q9NQX1	Down	-6.62595	7.00272e-08	1.46863e-06
AC025566.1	ENSG00000244650		Down	-6.60662	9.88919e-08	2.01969e-06
VN1R85P	ENSG00000269345		Down	-6.60264	7.58469e-08	1.57655e-06
TCEAL8	ENSG00000180964		Down	-6.59545	4.85948e-08	1.04923e-06
PID1	ENSG00000153823	Q7Z2X4	Down	-6.59314	8.24279e-08	1.70426e-06
RAB39B	ENSG00000155961	Q96DA2	Down	-6.55056	1.02092e-07	2.08141e-06
CYP1B1	ENSG00000138061	Q16678	Down	-6.52195	1.22356e-39	2.6516e-37
BDNF	ENSG00000176697	P23560	Down	-6.51717	1.26893e-07	2.53841e-06
ARHGEF35-AS1	ENSG00000244198		Down	-6.51681	1.10318e-07	2.2297e-06
BTLA	ENSG00000186265	Q7Z6A9	Down	-6.4989	4.76851e-10	1.39161e-08
AC022415.3	ENSG00000286132		Down	-6.47555	1.42841e-07	2.83082e-06
LPL	ENSG00000175445	P06858	Down	-6.46113	9.44304e-08	1.93872e-06
CNTN1	ENSG00000018236	Q12860	Down	-6.45677	5.8215e-10	1.68629e-08
ZNF90	ENSG00000213988	Q03938	Down	-6.4111	7.55543e-18	4.66583e-16
CALHM2	ENSG00000138172	Q9HA72	Down	-6.38814	1.58701e-07	3.11872e-06
AC011447.7	ENSG00000280079		Down	-6.38076	2.39709e-07	4.56499e-06
GALNT5	ENSG00000136542	Q7Z7M9	Down	-6.372	1.77239e-28	2.39785e-26
KCNK1	ENSG00000135750	O00180	Down	-6.34973	1.77128e-36	3.23882e-34
AC105460.1	ENSG00000250920		Down	-6.34887	1.06682e-09	2.96191e-08
LRP2	ENSG00000081479	P98164	Down	-6.34431	1.49599e-07	2.95317e-06
PCDHA1	ENSG00000204970	Q9Y5I3	Down	-6.34197	1.71498e-07	3.35331e-06
ST6GALNAC5	ENSG00000117069	Q9BVH7	Down	-6.3321	3.62044e-07	6.67742e-06
NCF2	ENSG00000116701	P19878	Down	-6.33019	3.60755e-07	6.6589e-06
SHISA2	ENSG00000180730	Q6UWI4	Down	-6.30497	1.92859e-13	8.19215e-12
ERVMER61-1	ENSG00000230426		Down	-6.28679	1.15922e-06	1.93382e-05
TNR	ENSG00000116147	Q92752	Down	-6.28561	5.62424e-07	9.9951e-06
NEFM	ENSG00000104722	P07197	Down	-6.27456	4.75366e-07	8.59784e-06
GSAP	ENSG00000186088	A4D1B5	Down	-6.27002	5.29618e-07	9.49135e-06
LINC02008	ENSG00000239440		Down	-6.23405	5.66347e-07	1.00572e-05
AC006946.2	ENSG00000273203		Down	-6.20506	8.07022e-07	1.3909e-05
ZNF208	ENSG00000160321	O43345	Down	-6.1885	3.01448e-56	1.1759e-53
CT45A10	ENSG00000269586	P0DMU9	Down	-6.13047	4.68383e-07	8.47835e-06
AC009262.1	ENSG00000236212		Down	-6.12145	1.37539e-06	2.25269e-05
CHMP1B2P	ENSG00000278530		Down	-6.10754	7.68159e-13	3.06805e-11
TLL1	ENSG00000038295	O43897	Down	-6.09589	4.75719e-07	8.59784e-06
PTPRE	ENSG00000132334	P23469	Down	-6.0588	3.44757e-16	1.84224e-14
GCNT3	ENSG00000140297	O95395	Down	-6.02596	7.68034e-09	1.85701e-07
LRRTM4	ENSG00000176204		Down	-6.01344	1.66989e-06	2.69543e-05
SPINK5	ENSG00000133710	Q9NQ38	Down	-6.00894	2.25183e-06	3.55628e-05
HOXC-AS1	ENSG00000250451		Down	-6.00677	2.80715e-06	4.36265e-05
TMEM108	ENSG00000144868	Q6UXF1	Down	-5.99043	5.33504e-19	3.58812e-17
CNTNAP2	ENSG00000174469	Q9UHC6	Down	-5.98038	1.67576e-39	3.56555e-37
CECR7	ENSG00000237438		Down	-5.95389	1.93092e-08	4.38402e-07
NLRP2	ENSG00000022556	Q9NX02	Down	-5.94283	1.32228e-08	3.07328e-07
ZNF571-AS1	ENSG00000267470		Down	-5.93913	2.25056e-06	3.55628e-05
AC011447.3	ENSG00000267383		Down	-5.9344	5.24616e-06	7.67415e-05
ZNF69	ENSG00000198429	Q9UC07	Down	-5.9115	1.70124e-08	3.89604e-07
HCP5	ENSG00000206337		Down	-5.89771	2.16214e-28	2.90833e-26
SEMA5A	ENSG00000112902	Q13591	Down	-5.89531	2.91922e-06	4.50985e-05
SPOCK3	ENSG00000196104	Q9BQ16	Down	-5.88185	2.32372e-06	3.65502e-05
NPSR1-AS1	ENSG00000197085		Down	-5.85436	4.0764e-06	6.13556e-05
KHDRBS2	ENSG00000112232	Q5VWX1	Down	-5.84632	6.14454e-06	8.85003e-05
DMRT2	ENSG00000173253	Q9Y5R5	Down	-5.84373	1.25599e-18	8.14309e-17
IRAK3	ENSG00000090376	Q9Y616	Down	-5.84199	4.16802e-15	2.07559e-13
LINC01602	ENSG00000205293		Down	-5.8167	1.63449e-20	1.23804e-18
AC004846.1	ENSG00000258376		Down	-5.78869	4.86532e-06	7.15731e-05
ASTN1	ENSG00000152092	O14525	Down	-5.78821	5.43544e-15	2.68389e-13
TMEM200A	ENSG00000164484		Down	-5.76394	5.62805e-20	4.01599e-18
TWIST2	ENSG00000233608	Q8WVJ9	Down	-5.75466	2.68984e-06	4.19145e-05
PRRX1	ENSG00000116132	P54821	Down	-5.75448	8.23524e-15	4.00719e-13
CT45A3	ENSG00000269096	Q8NHU0	Down	-5.73034	6.78378e-06	9.65781e-05
BNC1	ENSG00000169594	Q01954	Down	-5.71151	2.40959e-11	8.16326e-10
EPHA6	ENSG00000080224	Q9UF33	Down	-5.70808	4.24884e-11	1.40656e-09
PSMB8	ENSG00000204264	P28062	Down	-5.68681	5.12262e-76	4.1343e-73
AC136475.7	ENSG00000270030		Down	-5.67712	7.69672e-06	0.000108193
AL355377.3	ENSG00000286782		Down	-5.66896	1.09763e-05	0.000150498
CASQ2	ENSG00000118729	O14958	Down	-5.6499	9.30563e-06	0.000128951
ZNF729	ENSG00000196350	A6NN14	Down	-5.6474	2.23268e-23	1.9945e-21
AC104083.1	ENSG00000260244		Down	-5.64172	4.21338e-06	6.31333e-05
NLGN4X	ENSG00000146938	Q8N0W4	Down	-5.639	1.48411e-07	2.93375e-06
NAP1L2	ENSG00000186462	Q9ULW6	Down	-5.60116	1.02843e-62	4.8141e-60
EFEMP1	ENSG00000115380	Q12805	Down	-5.58906	6.18306e-06	8.89456e-05
GLRA2	ENSG00000101958	P23416	Down	-5.58156	3.56662e-05	0.000436366
DNMT3L	ENSG00000142182	Q9UJW3	Down	-5.57318	5.39882e-06	7.87285e-05
ST8SIA1	ENSG00000111728	Q92185	Down	-5.56489	1.19695e-05	0.000162949
GJA1P1	ENSG00000176857		Down	-5.55379	7.04221e-06	9.98322e-05
CRYBA4	ENSG00000196431	P53673	Down	-5.53534	2.93936e-05	0.000366114
TLR2	ENSG00000137462	O60603	Down	-5.51874	1.76679e-07	3.44025e-06
AC009133.3	ENSG00000260719		Down	-5.50852	1.23789e-05	0.000168251
AC007381.1	ENSG00000228590		Down	-5.50317	2.58562e-05	0.000325882
APCDD1	ENSG00000154856	Q8J025	Down	-5.49882	2.3427e-07	4.47234e-06
PCDHA2	ENSG00000204969	Q9Y5H9	Down	-5.49198	1.85423e-05	0.000242719
NLRP7	ENSG00000167634	Q8WX94	Down	-5.48334	1.71922e-05	0.000226567
LINC01551	ENSG00000186960		Down	-5.47742	7.34594e-22	6.18459e-20
TRPC7	ENSG00000069018	Q9HCX4	Down	-5.47242	3.32499e-05	0.000408753
RGS7BP	ENSG00000186479	Q6MZT1	Down	-5.46042	2.60062e-05	0.000327421
AMIGO2	ENSG00000139211	Q86SJ2	Down	-5.45461	1.36598e-05	0.00018427
ZNF469	ENSG00000225614	Q96JG9	Down	-5.45274	2.27152e-10	6.9225e-09
LINGO2	ENSG00000174482		Down	-5.45169	5.22555e-05	0.000613052
RNASE1	ENSG00000129538	P07998	Down	-5.43652	2.87057e-05	0.000358707
ARHGAP36	ENSG00000147256	Q6ZRI8	Down	-5.42499	3.08445e-26	3.57083e-24
CCL26	ENSG00000006606	Q9Y258	Down	-5.41226	2.70891e-05	0.000340505
CRHBP	ENSG00000145708	P24387	Down	-5.39975	6.25961e-13	2.51729e-11
SYK	ENSG00000165025	P43405	Down	-5.38949	2.01367e-18	1.29478e-16
CHST9	ENSG00000154080	Q7L1S5	Down	-5.37999	3.91875e-07	7.1936e-06
DMRT3	ENSG00000064218	Q9NQL9	Down	-5.37083	1.83434e-12	7.06131e-11
LRRC4C	ENSG00000148948	Q9HCJ2	Down	-5.33221	0.000122444	0.0012944
ZFPM2	ENSG00000169946	Q8WW38	Down	-5.3185	1.76145e-05	0.00023161
BRINP3	ENSG00000162670	Q76B58	Down	-5.31289	1.81327e-09	4.90064e-08
ZNF737	ENSG00000237440	O75373	Down	-5.31014	1.55255e-12	6.00619e-11
CARD16	ENSG00000204397	Q5EG05	Down	-5.30676	2.53528e-05	0.000320747
TLX3	ENSG00000164438	O43711	Down	-5.30333	6.598e-07	1.1569e-05
TRBV27	ENSG00000211752	A0A0K0K1C4	Down	-5.30282	2.09612e-05	0.000270302
ASPA	ENSG00000108381	P45381	Down	-5.27924	0.000105	0.00113459
AL117378.1	ENSG00000236673		Down	-5.27604	0.000108049	0.00116244
LINC00462	ENSG00000233610		Down	-5.23105	8.687e-15	4.20951e-13
NLGN4Y	ENSG00000165246	Q8NFZ3	Down	-5.23081	6.93133e-05	0.000784847
MYH14	ENSG00000105357	Q7Z406	Down	-5.21639	1.44167e-06	2.34975e-05
DMRT1	ENSG00000137090	Q9Y5R6	Down	-5.21344	7.58002e-05	0.00084926
IL34	ENSG00000157368	Q6ZMJ4	Down	-5.1705	1.48621e-11	5.19176e-10
TMEM229A	ENSG00000234224		Down	-5.16002	0.00012445	0.00131205
WDR72	ENSG00000166415	Q3MJ13	Down	-5.14898	3.72462e-09	9.60075e-08
LINC02475	ENSG00000251350		Down	-5.13742	8.90907e-05	0.000979872
AC104958.2	ENSG00000272502		Down	-5.11197	3.82621e-05	0.000464129
ZNF667-AS1	ENSG00000166770		Down	-5.07359	0.000250737	0.00240424
AC122697.1	ENSG00000286953		Down	-5.0726	0.000332796	0.00306054
SGCZ	ENSG00000185053	Q96LD1	Down	-5.07208	0.000215654	0.00211188
SNTG2-AS1	ENSG00000235688		Down	-5.06341	3.39764e-27	4.2075e-25
TRDN	ENSG00000186439	Q13061	Down	-5.05774	0.000177717	0.0017921
ARHGAP4	ENSG00000089820	P98171	Down	-5.05438	1.35831e-98	2.11942e-95
AL356495.1	ENSG00000287477		Down	-5.04652	0.000129179	0.00135397
EMX2	ENSG00000170370	Q04743	Down	-5.03715	0.000323024	0.00298211
FOXB1	ENSG00000171956	Q99853	Down	-5.03358	0.000602068	0.00510189
HELT	ENSG00000187821	A6NFD8	Down	-5.02311	0.000144813	0.00149971
CHSY3	ENSG00000198108	Q70JA7	Down	-5.02271	6.01912e-05	0.000693636
AL356274.2	ENSG00000279511		Down	-5.01154	0.000165498	0.00168679
ZNF793-AS1	ENSG00000266916		Down	-5.00376	0.000184448	0.00184645
NPR3	ENSG00000113389	P17342	Down	-5.0022	1.13758e-20	8.78715e-19
GALNT14	ENSG00000158089	Q96FL9	Down	-4.98988	1.77693e-13	7.60311e-12
LRRTM1	ENSG00000162951	Q86UE6	Down	-4.9815	0.00031051	0.00287935
TRHDE-AS1	ENSG00000236333		Down	-4.95853	5.52242e-19	3.70331e-17
ZNF556	ENSG00000172000	Q9HAH1	Down	-4.95761	1.76912e-08	4.0357e-07
KLF8	ENSG00000102349	O95600	Down	-4.94133	6.68951e-18	4.15299e-16
CFAP47	ENSG00000165164	Q6ZTR5	Down	-4.93748	0.000167748	0.00170479
CPE	ENSG00000109472	P16870	Down	-4.93228	3.75029e-80	3.98979e-77
AC005392.2	ENSG00000231412		Down	-4.9084	0.000372513	0.00337933
ACKR3	ENSG00000144476	P25106	Down	-4.89984	1.93152e-10	5.91719e-09
AC068631.1	ENSG00000197099		Down	-4.89948	0.000245941	0.00236785
PRKG1	ENSG00000185532	Q13976	Down	-4.89563	0.000108678	0.00116732
ADAMTS19	ENSG00000145808		Down	-4.88828	0.000342803	0.00314024
AC008517.1	ENSG00000248588		Down	-4.88792	3.32622e-10	9.89201e-09
RERG	ENSG00000134533	Q96A58	Down	-4.88362	0.000227067	0.00220885
PTH2R	ENSG00000144407	P49190	Down	-4.87408	0.00010973	0.001177
ZNF667	ENSG00000198046	Q5HYK9	Down	-4.86832	0.000288628	0.00270755
SEMA3A	ENSG00000075213	Q14563	Down	-4.86819	2.94035e-14	1.34412e-12
KIF5A	ENSG00000155980	Q12840	Down	-4.8655	3.40025e-08	7.52912e-07
LINC01511	ENSG00000250584		Down	-4.86479	0.000102496	0.00111061
GJA1	ENSG00000152661	P17302	Down	-4.85573	9.08912e-60	3.93946e-57
PINCR	ENSG00000224294		Down	-4.85032	5.62878e-06	8.16749e-05
KLF4	ENSG00000136826	O43474	Down	-4.84597	1.28812e-159	7.53713e-156
IKZF1	ENSG00000185811	Q13422	Down	-4.8441	0.000410175	0.00366537
GUCY1A1	ENSG00000164116		Down	-4.84281	1.51737e-30	2.26205e-28
EDIL3	ENSG00000164176	O43854	Down	-4.82948	1.13845e-05	0.000155821
LINC00648	ENSG00000259129		Down	-4.82374	0.000457315	0.00402689
VN2R19P	ENSG00000235974		Down	-4.82219	0.00037375	0.00338792
ZNF878	ENSG00000257446	C9JN71	Down	-4.81669	0.000134712	0.00140255
ZNF43	ENSG00000198521	P17038	Down	-4.81662	8.38484e-36	1.49807e-33
SNTG2	ENSG00000172554	Q9NY99	Down	-4.81519	4.73688e-17	2.73745e-15
PSMB8-AS1	ENSG00000204261		Down	-4.80697	9.29662e-10	2.60896e-08
CCDC85A	ENSG00000055813	Q96PX6	Down	-4.8027	0.000431431	0.00382776
PPARGC1A	ENSG00000109819	Q9UBK2	Down	-4.79315	7.32881e-08	1.53016e-06
LSAMP	ENSG00000185565	Q13449	Down	-4.78456	6.30606e-12	2.33534e-10
AC079140.6	ENSG00000286705		Down	-4.78083	0.000353513	0.00322145
PDE10A	ENSG00000112541	Q9Y233	Down	-4.77575	7.12122e-54	2.56419e-51
HOXC9	ENSG00000180806	P31274	Down	-4.7688	7.74912e-24	7.28386e-22
HOXD10	ENSG00000128710	P28358	Down	-4.75063	0.000553285	0.00475042
ITLN1	ENSG00000179914	Q8WWA0	Down	-4.74613	0.000627978	0.00528129
PRAMEF31P	ENSG00000250894		Down	-4.73401	0.000631694	0.00529731
NEGR1	ENSG00000172260	Q7Z3B1	Down	-4.73038	0.000863328	0.00688456
ARHGEF35	ENSG00000213214		Down	-4.72767	0.000448471	0.00396093
AREG	ENSG00000109321	P15514	Down	-4.72662	0.000532006	0.00459639
CHMP4C	ENSG00000164695	Q96CF2	Down	-4.71587	1.91362e-05	0.000249265
EMSLR	ENSG00000232445		Down	-4.70953	2.20904e-22	1.90083e-20
AC080132.1	ENSG00000286891		Down	-4.70417	1.65971e-07	3.25067e-06
AC112493.1	ENSG00000242021		Down	-4.67034	0.00049027	0.00428163
GSDMC	ENSG00000147697	Q9BYG8	Down	-4.6434	0.000410917	0.003668
GATA4	ENSG00000136574	P43694	Down	-4.6346	1.65942e-05	0.000219677
SLIT3	ENSG00000184347	O75094	Down	-4.63277	1.44037e-24	1.42847e-22
GRID2	ENSG00000152208	O43424	Down	-4.62016	0.000312091	0.00289246
CFHR3	ENSG00000116785	Q02985	Down	-4.6072	0.000653577	0.0054593
HOPX	ENSG00000171476	Q9BPY8	Down	-4.60713	2.44557e-07	4.64222e-06
OVOL2	ENSG00000125850	Q9BRP0	Down	-4.5899	2.91144e-07	5.46888e-06
ENTPD3	ENSG00000168032	O75355	Down	-4.58864	0.000827745	0.00665246
WNT16	ENSG00000002745	Q9UBV4	Down	-4.58092	0.000957536	0.00751043
RIPK4	ENSG00000183421	P57078	Down	-4.57156	3.80272e-05	0.000461872
KCNK9	ENSG00000169427	Q9NPC2	Down	-4.55809	3.48117e-26	3.95519e-24
PDGFD	ENSG00000170962	Q9GZP0	Down	-4.54293	3.54501e-09	9.20877e-08
CASC9	ENSG00000249395		Down	-4.53295	3.15378e-07	5.87693e-06
DCT	ENSG00000080166	P40126	Down	-4.53057	4.97506e-09	1.25071e-07
TRPA1	ENSG00000104321	O75762	Down	-4.52273	0.000890117	0.0070621
MCTP2	ENSG00000140563	Q6DN12	Down	-4.52169	0.000414512	0.00369446
TRIM60	ENSG00000176979	Q495X7	Down	-4.51852	0.00110875	0.00849994
AC009055.2	ENSG00000260834		Down	-4.51196	0.00040019	0.00359145
VSNL1	ENSG00000163032	P62760	Down	-4.50301	7.06152e-27	8.51933e-25
BHLHE22	ENSG00000180828	Q8NFJ8	Down	-4.4826	2.18052e-08	4.92616e-07
CNTN4	ENSG00000144619	Q8IWV2	Down	-4.48011	7.69372e-05	0.000860762
ADAMTS20	ENSG00000173157	P59510	Down	-4.45654	0.000529961	0.00458379
SYBU	ENSG00000147642	Q9NX95	Down	-4.45186	7.03676e-18	4.35702e-16
ZNF257	ENSG00000197134	Q9Y2Q1	Down	-4.44598	1.32854e-11	4.66883e-10
TAL1	ENSG00000162367	P17542	Down	-4.42651	5.36637e-201	6.28e-197
MOBP	ENSG00000168314	Q13875	Down	-4.4045	8.57797e-102	1.67306e-98
MKX	ENSG00000150051	Q8IYA7	Down	-4.39782	6.62459e-24	6.27254e-22
HOXD11	ENSG00000128713	P31277	Down	-4.39017	1.75642e-06	2.82537e-05
LPAR1	ENSG00000198121	Q92633	Down	-4.37954	1.41644e-08	3.26619e-07
CNKSR2	ENSG00000149970	Q8WXI2	Down	-4.3792	1.06907e-13	4.65085e-12
CD44	ENSG00000026508	P16070	Down	-4.37219	2.20679e-25	2.34772e-23
EPHA5	ENSG00000145242	P54756	Down	-4.36286	0.000696648	0.00574755
GALNTL6	ENSG00000174473	Q49A17	Down	-4.36006	0.00103161	0.00798969
NSG1	ENSG00000168824	P42857	Down	-4.34033	1.78635e-125	5.9728e-122
KLHL14	ENSG00000197705		Down	-4.33732	3.98009e-10	1.17323e-08
NCAM2	ENSG00000154654	O15394	Down	-4.33559	8.68715e-05	0.000957263
ARHGAP22	ENSG00000128805	Q7Z5H3	Down	-4.33368	4.12542e-13	1.67922e-11
CALB1	ENSG00000104327	P05937	Down	-4.31684	0.000928744	0.00731894
ZIK1	ENSG00000171649	Q3SY52	Down	-4.31505	2.77262e-11	9.33713e-10
GRIA2	ENSG00000120251	P42262	Down	-4.31008	1.99304e-13	8.42006e-12
SLC16A7	ENSG00000118596	O60669	Down	-4.30748	1.03459e-27	1.35276e-25
SLC4A4	ENSG00000080493	Q9Y6R1	Down	-4.30603	2.33491e-06	3.66768e-05
C4orf19	ENSG00000154274		Down	-4.30575	2.32111e-08	5.2186e-07
CHST15	ENSG00000182022	Q7LFX5	Down	-4.30264	1.03348e-11	3.70421e-10
AC011365.2	ENSG00000254042		Down	-4.28236	0.00112781	0.00861652
PCDHA7	ENSG00000204963	Q9UN72	Down	-4.28133	0.000901771	0.00712798
SLC35F3	ENSG00000183780	Q8IY50	Down	-4.27073	0.000105712	0.00114123
ZNF141	ENSG00000131127	Q15928	Down	-4.16008	4.16e-37	7.85199e-35
MEIOB	ENSG00000162039	Q8N635	Down	-4.15897	2.47164e-62	1.13429e-59
SGPP2	ENSG00000163082	Q8IWX5	Down	-4.15463	0.000438999	0.00388313
AL606500.1	ENSG00000287064		Down	-4.12798	2.20109e-53	7.68905e-51
NRG1	ENSG00000157168	Q02297	Down	-4.11894	9.23277e-09	2.2118e-07
EGFR	ENSG00000146648	P00533	Down	-4.10634	0.000261327	0.00249444
PKIB	ENSG00000135549	Q9C010	Down	-4.09644	4.01544e-07	7.34804e-06
PLPPR5	ENSG00000117598	Q32ZL2	Down	-4.09485	5.97183e-15	2.9302e-13
UBASH3B	ENSG00000154127	Q8TF42	Down	-4.06008	2.57279e-14	1.18536e-12
DCLK3	ENSG00000163673	Q9C098	Down	-4.05099	0.000301972	0.00281355
CNTNAP5	ENSG00000155052	Q8WYK1	Down	-4.0363	1.31247e-08	3.05656e-07
ZNF329	ENSG00000181894	Q86UD4	Down	-4.03247	3.51695e-47	1.04195e-44
ZNF253	ENSG00000256771	O75346	Down	-4.02547	2.79726e-16	1.51902e-14
PROK2	ENSG00000163421	Q9HC23	Down	-4.0242	6.57122e-10	1.88711e-08
C3	ENSG00000125730	P01024	Down	-4.00958	4.36845e-21	3.51353e-19
LINC01239	ENSG00000234840		Down	-3.97481	0.000308017	0.00286041
AL137800.1	ENSG00000286966		Down	-3.95959	1.36777e-06	2.24336e-05
ZNF440	ENSG00000171295	Q8IYI8	Down	-3.95192	1.24111e-43	3.26385e-41
TMEM47	ENSG00000147027	Q9BQJ4	Down	-3.94285	1.35698e-109	2.88729e-106
AC016590.3	ENSG00000276846		Down	-3.93733	0.00041418	0.0036929
ST8SIA4	ENSG00000113532	Q92187	Down	-3.93456	4.32955e-20	3.11794e-18
ZNF347	ENSG00000197937	Q96SE7	Down	-3.88077	3.23736e-17	1.9134e-15
AL355377.4	ENSG00000287868		Down	-3.87701	0.000586229	0.00499843
GXYLT2	ENSG00000172986	A0PJZ3	Down	-3.87407	3.21264e-16	1.72064e-14
HAGLR	ENSG00000224189		Down	-3.86445	1.63522e-14	7.66981e-13
ESX1	ENSG00000123576	Q8N693	Down	-3.86361	2.57845e-69	1.5474e-66
BCL11B	ENSG00000127152	Q9C0K0	Down	-3.85784	3.03243e-31	4.79554e-29
CLDN11	ENSG00000013297	O75508	Down	-3.85297	0.000617179	0.00520731
ZNF568	ENSG00000198453	Q3ZCX4	Down	-3.84837	6.23289e-10	1.79656e-08
ZNF214	ENSG00000149050	Q9UL59	Down	-3.84383	0.000673688	0.00559534
INHBB	ENSG00000163083	P09529	Down	-3.81518	1.18866e-36	2.1906e-34
PPP1R14C	ENSG00000198729	Q8TAE6	Down	-3.79883	1.21968e-21	1.02318e-19
LRRC7	ENSG00000033122		Down	-3.75823	1.2059e-07	2.42059e-06
AC025569.1	ENSG00000258168		Down	-3.75229	6.78113e-31	1.05108e-28
Z95118.2	ENSG00000286511		Down	-3.72492	1.43412e-12	5.57566e-11
MUC4	ENSG00000145113	Q99102	Down	-3.68943	7.73356e-26	8.53792e-24
TRHDE	ENSG00000072657	Q9UKU6	Down	-3.67287	7.37457e-19	4.88957e-17
GAD1	ENSG00000128683	Q99259	Down	-3.66117	3.56094e-08	7.84781e-07
CHFR	ENSG00000072609	Q96EP1	Down	-3.65528	2.93007e-15	1.47164e-13
NR3C1	ENSG00000113580	P04150	Down	-3.65428	2.3283e-25	2.46578e-23
AC006450.3	ENSG00000236668		Down	-3.64548	0.00120149	0.00908882
PGM5	ENSG00000154330	Q15124	Down	-3.63734	1.25282e-32	2.09445e-30
THY1	ENSG00000154096	P04216	Down	-3.6314	1.20969e-08	2.83129e-07
RNF165	ENSG00000141622	Q6ZSG1	Down	-3.62827	2.16921e-11	7.40094e-10
ZNF804A	ENSG00000170396	Q7Z570	Down	-3.62129	1.05108e-08	2.48993e-07
DLEC1	ENSG00000008226	Q9Y238	Down	-3.61366	5.58961e-07	9.9411e-06
AC092490.1	ENSG00000249790		Down	-3.6016	0.000170922	0.00173077
SETBP1	ENSG00000152217	Q9Y6X0	Down	-3.58474	5.62907e-77	4.87957e-74
CSGALNACT1	ENSG00000147408	Q8TDX6	Down	-3.56637	0.000124691	0.001314
CT45A1	ENSG00000268940	Q5HYN5	Down	-3.54623	0.000238496	0.00230661
IRF8	ENSG00000140968	Q02556	Down	-3.52529	9.17736e-12	3.30965e-10
ANKRD45	ENSG00000183831	Q5TZF3	Down	-3.49071	9.79809e-08	2.00283e-06
ZNF578	ENSG00000258405	Q96N58	Down	-3.48581	4.69167e-30	6.82041e-28
TLE1	ENSG00000196781	Q04724	Down	-3.46441	9.35065e-27	1.12232e-24
FRMD4B	ENSG00000114541	Q9Y2L6	Down	-3.46125	1.33591e-27	1.71796e-25
EVA1C	ENSG00000166979	P58658	Down	-3.45817	2.55569e-05	0.000322806
EPHA8	ENSG00000070886	P29322	Down	-3.44824	0.000413552	0.00369012
GATA6	ENSG00000141448	Q92908	Down	-3.43917	4.92366e-20	3.53492e-18
EPHB1	ENSG00000154928	P54762	Down	-3.43306	5.40142e-24	5.13903e-22
B3GALT1	ENSG00000172318	Q9Y5Z6	Down	-3.39795	6.53087e-09	1.609e-07
IGF2	ENSG00000167244	P01344	Down	-3.39458	0.000549712	0.0047232
ESRG	ENSG00000265992		Down	-3.38827	8.03653e-44	2.13744e-41
ADAMTS12	ENSG00000151388	P58397	Down	-3.38553	7.59886e-21	5.96816e-19
GBX2	ENSG00000168505	P52951	Down	-3.38465	4.55015e-12	1.70122e-10
PXDN	ENSG00000130508	Q92626	Down	-3.37071	1.32483e-07	2.63459e-06
STAC	ENSG00000144681	Q99469	Down	-3.35563	1.37094e-23	1.24851e-21
AC019068.1	ENSG00000233611		Down	-3.34684	0.000654488	0.00546497
PDE1B	ENSG00000123360	Q01064	Down	-3.342	5.16882e-13	2.0894e-11
LINC02724	ENSG00000181908		Down	-3.33016	0.00048227	0.00422121
PAK5	ENSG00000101349		Down	-3.32935	1.56365e-05	0.000208769
ACADL	ENSG00000115361	P28330	Down	-3.31845	1.5895e-10	4.92744e-09
PROM1	ENSG00000007062	O43490	Down	-3.28742	3.29876e-22	2.79737e-20
AC012653.2	ENSG00000274719		Down	-3.28711	8.08417e-05	0.000900143
ADIRF-AS1	ENSG00000272734		Down	-3.27532	0.000142924	0.00148212
CCBE1	ENSG00000183287	Q6UXH8	Down	-3.27102	0.000770455	0.00627423
TIAM1	ENSG00000156299	Q13009	Down	-3.25832	1.32943e-30	1.99457e-28
LGSN	ENSG00000146166		Down	-3.25379	1.35986e-10	4.23239e-09
ETV7	ENSG00000010030	Q9Y603	Down	-3.22375	0.0006098	0.00515434
ZNF728	ENSG00000269067	P0DKX0	Down	-3.21388	0.000195613	0.00193997
AL713852.1	ENSG00000285847		Down	-3.2121	7.57957e-09	1.83834e-07
MCF2L-AS1	ENSG00000235280		Down	-3.20621	2.40034e-13	1.00501e-11
TSPAN7	ENSG00000156298		Down	-3.2042	5.20182e-25	5.31653e-23
PCDHB5	ENSG00000113209	Q9Y5E4	Down	-3.19051	3.36787e-37	6.40854e-35
SIX2	ENSG00000170577	Q9NPC8	Down	-3.17813	3.64929e-26	4.12617e-24
TEX19	ENSG00000182459	Q8NA77	Down	-3.14843	3.77091e-46	1.10323e-43
AL356740.1	ENSG00000267868		Down	-3.13446	1.9291e-06	3.08617e-05
ZDHHC15	ENSG00000102383	Q96MV8	Down	-3.12838	5.52348e-23	4.87838e-21
TDRD5	ENSG00000162782	Q8NAT2	Down	-3.11696	0.000180131	0.00181331
PCDHB6	ENSG00000113211	Q9Y5E3	Down	-3.0711	7.41554e-12	2.70344e-10
ADRA2C	ENSG00000184160	P18825	Down	-3.06659	1.96339e-11	6.73801e-10
FNDC1	ENSG00000164694		Down	-3.05555	2.08626e-07	4.01223e-06
C1orf61	ENSG00000125462	Q13536	Down	-3.03932	3.65598e-06	5.56722e-05
PLPP4	ENSG00000203805	Q5VZY2	Down	-3.0357	1.2155e-07	2.43777e-06
RHBDL3	ENSG00000141314	P58872	Down	-3.02035	1.32511e-08	3.07681e-07
DPP4	ENSG00000197635	P27487	Down	-2.984	3.21493e-55	1.19437e-52
IL20RA	ENSG00000016402	Q9UHF4	Down	-2.97257	2.7784e-10	8.37995e-09
FAAH2	ENSG00000165591	Q6GMR7	Down	-2.96975	1.80126e-10	5.55448e-09
SLCO1A2	ENSG00000084453	P46721	Down	-2.96104	8.99803e-05	0.000989192
KCTD12	ENSG00000178695	Q96CX2	Down	-2.96073	3.28427e-116	7.68683e-113
ABCC8	ENSG00000006071	Q09428	Down	-2.9595	1.19626e-11	4.22937e-10
NR5A2	ENSG00000116833	O00482	Down	-2.95632	5.00319e-91	6.88822e-88
KCNK2	ENSG00000082482	O95069	Down	-2.95064	1.71177e-99	3.08184e-96
CACNA2D3	ENSG00000157445	Q8IZS8	Down	-2.94982	6.14665e-17	3.5003e-15
PDE11A-AS1	ENSG00000229941		Down	-2.94021	3.50574e-13	1.44204e-11
PCDHB3	ENSG00000113205	Q9Y5E6	Down	-2.93816	3.50291e-25	3.66007e-23
LINC02617	ENSG00000256288		Down	-2.93746	0.000353362	0.00322145
SLC6A3	ENSG00000142319	Q01959	Down	-2.92653	0.000565218	0.00484222
MFAP2	ENSG00000117122	P55001	Down	-2.91318	4.43244e-28	5.89439e-26
TMEFF2	ENSG00000144339	Q9UIK5	Down	-2.90827	1.11497e-13	4.8353e-12
PLXDC2	ENSG00000120594		Down	-2.90174	2.63395e-59	1.12086e-56
KY	ENSG00000174611	Q8NBH2	Down	-2.89946	3.58252e-09	9.27531e-08
RNF43	ENSG00000108375	Q68DV7	Down	-2.88913	0.000165544	0.00168679
SERTAD4	ENSG00000082497		Down	-2.88261	2.15737e-52	7.42549e-50
BEGAIN	ENSG00000183092	Q9BUH8	Down	-2.86744	5.56819e-05	0.000647732
AL450472.1	ENSG00000229015		Down	-2.85698	5.77891e-14	2.58614e-12
AC020928.1	ENSG00000267260		Down	-2.85259	5.02944e-32	8.23175e-30
AC009236.1	ENSG00000286519		Down	-2.85168	9.06567e-06	0.000125999
FAM20C	ENSG00000177706	Q8IXL6	Down	-2.85015	1.12178e-58	4.68844e-56
ABCB1	ENSG00000085563	P08183	Down	-2.84569	8.11473e-32	1.30983e-29
RYR2	ENSG00000198626	Q92736	Down	-2.84213	2.66335e-78	2.59732e-75
ZNF702P	ENSG00000242779		Down	-2.82602	2.75325e-28	3.68228e-26
SNTB1	ENSG00000172164	Q13884	Down	-2.81008	1.34487e-23	1.22956e-21
EPDR1	ENSG00000086289	Q9UM22	Down	-2.80867	1.86386e-22	1.60973e-20
AP001790.1	ENSG00000250390		Down	-2.80252	0.000128507	0.00134936
ENPP5	ENSG00000112796	Q9UJA9	Down	-2.79873	5.90072e-05	0.000683018
LAMA3	ENSG00000053747	Q16787	Down	-2.79791	1.04546e-25	1.14342e-23
MAMDC2	ENSG00000165072		Down	-2.79017	1.85362e-08	4.219e-07
ACVR1C	ENSG00000123612	Q8NER5	Down	-2.78788	6.58323e-06	9.41813e-05
NLRC5	ENSG00000140853	Q86WI3	Down	-2.77376	1.65441e-87	2.03798e-84
ICOSLG	ENSG00000160223	O75144	Down	-2.75535	2.16546e-20	1.59373e-18
AL157778.1	ENSG00000281566		Down	-2.74877	6.2065e-06	8.91185e-05
MAL2	ENSG00000147676	Q969L2	Down	-2.74616	7.7345e-07	1.33796e-05
FGF12	ENSG00000114279	P61328	Down	-2.74178	6.6175e-07	1.15909e-05
IL1RAPL1	ENSG00000169306	Q9NZN1	Down	-2.7412	4.77848e-06	7.05617e-05
THBS4	ENSG00000113296	P35443	Down	-2.73581	0.000630396	0.00529211
TNFRSF21	ENSG00000146072	O75509	Down	-2.73355	1.13977e-64	5.92808e-62
ADGRG2	ENSG00000173698	Q8IZP9	Down	-2.72278	4.12734e-06	6.20426e-05
PCSK9	ENSG00000169174	Q8NBP7	Down	-2.72197	3.92673e-17	2.28052e-15
STK31	ENSG00000196335	Q9BXU1	Down	-2.71407	1.41612e-05	0.000189939
SRPX	ENSG00000101955	P78539	Down	-2.7061	3.62426e-18	2.28641e-16
ASXL3	ENSG00000141431	Q9C0F0	Down	-2.70147	3.4976e-11	1.1728e-09
KIT	ENSG00000157404	P10721	Down	-2.6931	8.88604e-63	4.24444e-60
GUCY1A2	ENSG00000152402	P33402	Down	-2.69259	1.21329e-06	2.0097e-05
AC020907.1	ENSG00000179066		Down	-2.65936	2.57286e-09	6.81969e-08
ENPEP	ENSG00000138792	Q07075	Down	-2.65376	2.52036e-19	1.7148e-17
CXCR4	ENSG00000121966	P61073	Down	-2.64977	1.71126e-05	0.000225772
KCND2	ENSG00000184408	Q9NZV8	Down	-2.63809	1.48556e-18	9.59962e-17
SERTAD4-AS1	ENSG00000203706		Down	-2.63312	1.95095e-05	0.000253255
RPRML	ENSG00000179673		Down	-2.63052	5.85026e-09	1.4551e-07
LINC02633	ENSG00000224265		Down	-2.61793	2.09602e-05	0.000270302
SUSD4	ENSG00000143502	Q5VX71	Down	-2.59713	0.000293434	0.00274164
ZNF99	ENSG00000213973	A8MXY4	Down	-2.59376	0.000628265	0.0052818
FP565260.3	ENSG00000277117		Down	-2.59136	6.68947e-11	2.16552e-09
CRLF1	ENSG00000006016	O75462	Down	-2.57932	1.49853e-63	7.62456e-61
ZNF582-AS1	ENSG00000267454		Down	-2.57223	6.95648e-08	1.46155e-06
NPTX2	ENSG00000106236	P47972	Down	-2.55161	1.31651e-10	4.10959e-09
LRATD1	ENSG00000162981		Down	-2.54638	4.06328e-13	1.65681e-11
KIAA1257	ENSG00000114656		Down	-2.52882	1.86152e-05	0.000243538
ADAMTS9	ENSG00000163638	Q9P2N4	Down	-2.51788	5.10641e-50	1.68332e-47
AL033523.1	ENSG00000228793		Down	-2.51691	5.18354e-06	7.58729e-05
FAM155A	ENSG00000204442	B1AL88	Down	-2.51166	1.11018e-10	3.52083e-09
ZNF66	ENSG00000160229	Q6ZN08	Down	-2.50543	3.04405e-06	4.68416e-05
NFIX	ENSG00000008441	Q14938	Down	-2.49876	7.28321e-70	4.48588e-67
SYT2	ENSG00000143858	Q8N9I0	Down	-2.48388	2.78019e-79	2.82915e-76
GASK1A	ENSG00000144649		Down	-2.47226	1.37193e-06	2.2486e-05
TNNI3	ENSG00000129991	P19429	Down	-2.47215	3.89799e-10	1.15047e-08
COL17A1	ENSG00000065618	Q9UMD9	Down	-2.47153	0.000262227	0.00249997
CHST2	ENSG00000175040	Q9Y4C5	Down	-2.46985	1.64476e-28	2.23812e-26
COL12A1	ENSG00000111799	Q99715	Down	-2.45324	3.5994e-11	1.20177e-09
PPP1R3C	ENSG00000119938	Q9UQK1	Down	-2.4369	0.000241241	0.00233123
AP000812.3	ENSG00000256518		Down	-2.4357	5.17608e-05	0.000608468
LTBP1	ENSG00000049323	Q14766	Down	-2.43503	7.47661e-26	8.29337e-24
SPOCK1	ENSG00000152377	Q08629	Down	-2.42746	1.05902e-27	1.37702e-25
TRPM6	ENSG00000119121	Q9BX84	Down	-2.42625	2.32057e-09	6.18599e-08
CSMD1	ENSG00000183117	Q96PZ7	Down	-2.41081	5.47374e-09	1.37019e-07
ANO5	ENSG00000171714	Q75V66	Down	-2.40422	3.36563e-56	1.29135e-53
PHLDA2	ENSG00000181649	Q53GA4	Down	-2.40281	2.40772e-15	1.2224e-13
RPL21P40	ENSG00000235670		Down	-2.39998	0.000347696	0.00317884
HAND2-AS1	ENSG00000237125		Down	-2.39753	5.35406e-05	0.000625308
PYCARD	ENSG00000103490	Q9ULZ3	Down	-2.38961	3.79324e-21	3.06141e-19
PSMB9	ENSG00000240065	P28065	Down	-2.38491	2.87424e-12	1.09207e-10
SPARCL1	ENSG00000152583	Q14515	Down	-2.38477	4.38432e-08	9.52785e-07
MTSS1	ENSG00000170873	O43312	Down	-2.38337	1.58421e-05	0.000210792
CD38	ENSG00000004468	P28907	Down	-2.379	6.99537e-05	0.000791333
KCNH5	ENSG00000140015	Q8NCM2	Down	-2.37441	1.05919e-07	2.14635e-06
FAM163A	ENSG00000143340		Down	-2.37281	0.000341417	0.00313121
MGLL	ENSG00000074416	Q99685	Down	-2.37214	0.000199585	0.0019735
ADAM12	ENSG00000148848	O43184	Down	-2.35904	0.000112358	0.00120299
RELN	ENSG00000189056	P78509	Down	-2.355	8.1574e-15	3.97758e-13
ENPP4	ENSG00000001561	Q9Y6X5	Down	-2.35126	2.41222e-24	2.37218e-22
MTUS2	ENSG00000132938		Down	-2.34301	2.49177e-07	4.72226e-06
STXBP2	ENSG00000076944	Q15833	Down	-2.33994	1.11962e-34	1.94109e-32
ZNF433-AS1	ENSG00000219665		Down	-2.33206	6.72998e-11	2.17563e-09
CDH23	ENSG00000107736	Q9H251	Down	-2.3317	6.81106e-12	2.50649e-10
GHR	ENSG00000112964	P10912	Down	-2.32594	2.78682e-08	6.22975e-07
AACSP1	ENSG00000250420		Down	-2.32451	7.61949e-10	2.16163e-08
CHODL	ENSG00000154645	Q9H9P2	Down	-2.32416	4.28602e-10	1.25707e-08
LINC01206	ENSG00000242512		Down	-2.32167	6.11611e-08	1.29663e-06
AC113174.1	ENSG00000235386		Down	-2.30766	0.00101151	0.00785742
ADRA1A	ENSG00000120907	P35348	Down	-2.28997	1.90555e-10	5.84527e-09
NPY1R	ENSG00000164128	P25929	Down	-2.27275	6.29961e-11	2.04781e-09
LINC00649	ENSG00000237945		Down	-2.27181	4.99936e-28	6.61074e-26
SERTM1	ENSG00000180440		Down	-2.26922	1.30945e-09	3.60986e-08
TMEM155	ENSG00000164112		Down	-2.25673	1.17265e-05	0.000160127
AL031595.3	ENSG00000280434		Down	-2.25646	9.90828e-31	1.52568e-28
ABCG2	ENSG00000118777	Q9UNQ0	Down	-2.2491	0.00020992	0.0020609
ZNF730	ENSG00000183850	Q6ZMV8	Down	-2.2471	1.45885e-10	4.52844e-09
ABLIM3	ENSG00000173210	O94929	Down	-2.24406	7.04582e-07	1.22426e-05
KIAA1549L	ENSG00000110427		Down	-2.24367	8.71333e-13	3.4624e-11
PRKN	ENSG00000185345		Down	-2.23151	0.000224345	0.00218831
THSD7B	ENSG00000144229	Q9C0I4	Down	-2.22912	3.45883e-18	2.18795e-16
ZNF600	ENSG00000189190	Q6ZNG1	Down	-2.22061	1.32819e-14	6.33122e-13
NEK3	ENSG00000136098	P51956	Down	-2.21857	1.91042e-11	6.58518e-10
SPOCK2	ENSG00000107742	Q92563	Down	-2.21236	0.000192853	0.00191584
IFITM1	ENSG00000185885	P13164	Down	-2.20883	2.71261e-15	1.36829e-13
KCNN2	ENSG00000080709	Q9H2S1	Down	-2.20525	1.43978e-06	2.34829e-05
ALOX5	ENSG00000012779	P09917	Down	-2.20262	4.79192e-05	0.000568448
FAM162B	ENSG00000183807		Down	-2.20085	1.59877e-06	2.59135e-05
NRXN2	ENSG00000110076	Q9P2S2	Down	-2.16909	2.29901e-30	3.36302e-28
TMEM51-AS1	ENSG00000175147		Down	-2.16372	5.24965e-05	0.000615077
SLCO4C1	ENSG00000173930	Q6ZQN7	Down	-2.16362	5.74468e-06	8.32019e-05
FAM78B	ENSG00000188859		Down	-2.1566	0.000524945	0.00454376
PRRG4	ENSG00000135378	Q9BZD6	Down	-2.15117	1.21298e-23	1.1177e-21
LINC00494	ENSG00000235621		Down	-2.13459	0.000188714	0.00188313
SLC12A3	ENSG00000070915	P55017	Down	-2.12502	7.55278e-19	4.99358e-17
CPED1	ENSG00000106034		Down	-2.12269	4.72626e-19	3.19706e-17
PLAAT4	ENSG00000133321		Down	-2.12126	3.72916e-13	1.52856e-11
ALDH1L1	ENSG00000144908	O75891	Down	-2.11694	5.78562e-09	1.44056e-07
MYOM1	ENSG00000101605	P52179	Down	-2.10446	1.36879e-71	8.89903e-69
PKN2-AS1	ENSG00000237505		Down	-2.08924	3.07409e-07	5.74215e-06
SDK1	ENSG00000146555	Q7Z5N4	Down	-2.08356	1.90992e-17	1.15808e-15
HAGLROS	ENSG00000226363		Down	-2.08086	0.00045752	0.00402717
TEPP	ENSG00000159648		Down	-2.07823	0.000382478	0.003459
EPHA10	ENSG00000183317	Q5JZY3	Down	-2.07761	2.14081e-06	3.3993e-05
RASAL1	ENSG00000111344	O95294	Down	-2.06587	7.85257e-13	3.13099e-11
SH3RF3	ENSG00000172985	Q8TEJ3	Down	-2.05	9.3967e-07	1.60182e-05
CARD6	ENSG00000132357	Q9BX69	Down	-2.046	7.0316e-05	0.000794279
PCDHB9	ENSG00000177839	Q9Y5E1	Down	-2.02564	5.07956e-05	0.000598024
TRO	ENSG00000067445	Q12816	Down	-2.02545	6.34307e-08	1.34231e-06
BMP6	ENSG00000153162	P22004	Down	-2.02492	3.75665e-09	9.67264e-08
AC022075.1	ENSG00000245648		Down	-2.024	2.62238e-09	6.94308e-08
ADGRE2	ENSG00000127507	Q9UHX3	Down	-2.02054	3.09711e-26	3.57083e-24
BMP7	ENSG00000101144	P18075	Down	-2.01468	6.4514e-29	8.9878e-27
BARX1	ENSG00000131668	Q9HBU1	Down	-2.01363	3.44897e-05	0.000422855
IRX6	ENSG00000159387	P78412	Down	-2.01116	1.70141e-06	2.74253e-05
MAF	ENSG00000178573	O75444	Down	-2.00468	4.24756e-25	4.39886e-23
BMP4	ENSG00000125378	P12644	Down	-2.00423	2.93006e-23	2.60753e-21
FRMD6	ENSG00000139926	Q96NE9	Down	-1.99774	6.97579e-30	1.00783e-27
JAKMIP3	ENSG00000188385		Down	-1.99349	3.21649e-07	5.98425e-06
PCDHB10	ENSG00000120324	Q9UN67	Down	-1.98881	3.61255e-08	7.95407e-07
HYAL1	ENSG00000114378	Q12794	Down	-1.98438	1.47258e-09	4.02636e-08
ST18	ENSG00000147488	O60284	Down	-1.97054	1.98539e-07	3.83084e-06
HOXC10	ENSG00000180818	Q9NYD6	Down	-1.96892	2.81661e-27	3.52529e-25
IGSF11	ENSG00000144847	Q5DX21	Down	-1.94979	1.95176e-15	1.00178e-13
GJB6	ENSG00000121742	O95452	Down	-1.94852	7.39788e-10	2.10642e-08
AEBP1	ENSG00000106624	Q8IUX7	Down	-1.94777	1.25692e-06	2.07609e-05
PLPPR4	ENSG00000117600	Q7Z2D5	Down	-1.93994	5.25069e-05	0.000615077
CHST13	ENSG00000180767	Q8NET6	Down	-1.93717	4.04878e-05	0.000488462
NRP2	ENSG00000118257	O60462	Down	-1.91468	3.28091e-26	3.76421e-24
WDR11-AS1	ENSG00000227165		Down	-1.90487	0.000244464	0.00235751
FAM181B	ENSG00000182103		Down	-1.89895	0.000220529	0.00215601
FLT4	ENSG00000037280	P35916	Down	-1.89872	2.34809e-29	3.35104e-27
BSPRY	ENSG00000119411	Q5W0U4	Down	-1.88759	0.000596214	0.00507063
NKX1-2	ENSG00000229544	Q9UD57	Down	-1.88492	6.01785e-05	0.000693636
IFITM3	ENSG00000142089	Q01628	Down	-1.88303	1.11626e-06	1.86881e-05
GLMP	ENSG00000198715	Q8WWB7	Down	-1.86752	4.70784e-05	0.00056132
ENPP2	ENSG00000136960	Q13822	Down	-1.8658	0.00016086	0.00164479
AFF3	ENSG00000144218	P51826	Down	-1.86403	2.57506e-26	2.99847e-24
AC092127.2	ENSG00000270124		Down	-1.86124	6.31264e-06	9.0476e-05
LAMA4	ENSG00000112769	Q16363	Down	-1.84585	6.32542e-19	4.21785e-17
FGF19	ENSG00000162344	O95750	Down	-1.84132	1.2807e-20	9.86013e-19
CADPS2	ENSG00000081803	Q86UW7	Down	-1.84053	1.90622e-13	8.11185e-12
MATK	ENSG00000007264	P42679	Down	-1.82928	1.04496e-71	6.98779e-69
PRIMA1	ENSG00000175785	Q86XR5	Down	-1.81906	1.23246e-66	7.03554e-64
UNC79	ENSG00000133958		Down	-1.81318	2.41055e-12	9.18875e-11
ECEL1	ENSG00000171551	O95672	Down	-1.81084	0.000287387	0.00269954
ACE	ENSG00000159640	P12821	Down	-1.80399	1.1997e-24	1.19995e-22
PALM2AKAP2	ENSG00000157654		Down	-1.79776	6.85163e-76	5.34541e-73
DYNC1I1	ENSG00000158560	O14576	Down	-1.79577	1.97853e-20	1.47598e-18
DDX60	ENSG00000137628	Q8IY21	Down	-1.79256	2.42831e-11	8.2131e-10
FGF5	ENSG00000138675	P12034	Down	-1.79206	0.000204348	0.00201379
SH3GL3	ENSG00000140600	Q99963	Down	-1.78399	7.83978e-32	1.27424e-29
EPHB6	ENSG00000106123		Down	-1.77801	1.55208e-07	3.05522e-06
ALPG	ENSG00000163286		Down	-1.77275	0.000346349	0.00316776
ASB12	ENSG00000198881	Q8WXK4	Down	-1.76777	0.000622255	0.00524069
ALDH3A1	ENSG00000108602	P30838	Down	-1.76525	1.17538e-11	4.16815e-10
MYRIP	ENSG00000170011	Q8NFW9	Down	-1.75677	1.38636e-40	3.11998e-38
C9orf135-DT	ENSG00000225626		Down	-1.75139	0.00120049	0.00908882
CACNA1H	ENSG00000196557	O95180	Down	-1.74893	2.60399e-15	1.31633e-13
PCDHA3	ENSG00000255408	Q9Y5H8	Down	-1.74789	1.32521e-15	6.89255e-14
C14orf39	ENSG00000179008	Q8N1H7	Down	-1.73967	1.3708e-07	2.72357e-06
RAX	ENSG00000134438	Q9Y2V3	Down	-1.73794	4.21677e-12	1.5791e-10
ADAMTS10	ENSG00000142303	Q9H324	Down	-1.7324	1.17882e-06	1.96092e-05
BMP3	ENSG00000152785	P12645	Down	-1.72566	0.000821048	0.00661724
VAMP8	ENSG00000118640	Q9BV40	Down	-1.72365	0.000697485	0.00575216
LINC01116	ENSG00000163364		Down	-1.71994	7.25062e-05	0.000816261
POF1B	ENSG00000124429	Q8WVV4	Down	-1.71129	2.22332e-10	6.78447e-09
SP110	ENSG00000135899	Q9HB58	Down	-1.70341	6.27963e-20	4.45378e-18
DPYSL3	ENSG00000113657	Q14195	Down	-1.69847	8.70002e-43	2.18951e-40
BTNL9	ENSG00000165810	Q6UXG8	Down	-1.69358	4.46069e-07	8.11838e-06
TMEM92	ENSG00000167105		Down	-1.6906	0.000922242	0.00727505
NRCAM	ENSG00000091129	Q92823	Down	-1.67352	1.02727e-07	2.09073e-06
ENC1	ENSG00000171617	O14682	Down	-1.66825	2.3869e-16	1.30222e-14
MYH7B	ENSG00000078814		Down	-1.66727	2.58958e-08	5.79991e-07
GRM8	ENSG00000179603	O00222	Down	-1.66598	8.36333e-08	1.72766e-06
NMNAT2	ENSG00000157064	Q9BZQ4	Down	-1.66389	1.89532e-05	0.000247457
ZNF704	ENSG00000164684	Q6ZNC4	Down	-1.65876	2.7975e-20	2.0334e-18
ADGRB1	ENSG00000181790	O14514	Down	-1.65151	6.14209e-44	1.67158e-41
RARB	ENSG00000077092	P10826	Down	-1.65075	1.00379e-06	1.70207e-05
CA7	ENSG00000168748	P43166	Down	-1.64573	0.000323121	0.00298211
TBILA	ENSG00000261488		Down	-1.64566	0.000702327	0.00578598
SLITRK1	ENSG00000178235	Q96PX8	Down	-1.64504	0.000154363	0.00158668
KCTD8	ENSG00000183783	Q6ZWB6	Down	-1.64278	2.47648e-08	5.55724e-07
DNAH11	ENSG00000105877	Q96DT5	Down	-1.63565	0.00015555	0.00159747
AKNAD1	ENSG00000162641		Down	-1.63392	2.61677e-08	5.85521e-07
PRR5L	ENSG00000135362	Q6MZQ0	Down	-1.62982	8.02352e-08	1.66186e-06
PCDHB16	ENSG00000272674	Q9NRJ7	Down	-1.62242	3.55676e-07	6.57551e-06
ZNF546	ENSG00000187187	Q86UE3	Down	-1.6203	5.57597e-07	9.92439e-06
PCDHB8	ENSG00000120322	Q9UN66	Down	-1.6169	1.88357e-10	5.78543e-09
HES2	ENSG00000069812	Q9Y543	Down	-1.61462	1.97091e-15	1.00939e-13
BMERB1	ENSG00000166780		Down	-1.61351	3.57073e-11	1.19561e-09
RIMS2	ENSG00000176406	Q9UQ26	Down	-1.61125	3.73613e-05	0.000454491
HACD4	ENSG00000188921	Q5VWC8	Down	-1.60563	3.04727e-09	7.99746e-08
PLEKHB1	ENSG00000021300	Q9UF11	Down	-1.59587	5.09697e-06	7.4746e-05
TAFA2	ENSG00000198673		Down	-1.58641	0.000563715	0.00483111
TKTL1	ENSG00000007350	P51854	Down	-1.5834	0.000588866	0.00501361
SLC1A6	ENSG00000105143	P48664	Down	-1.58191	4.35677e-42	1.06219e-39
KCNIP3	ENSG00000115041	Q9Y2W7	Down	-1.578	1.36666e-20	1.04874e-18
GSTO2	ENSG00000065621	Q9H4Y5	Down	-1.5739	3.71594e-05	0.000452271
LAMC3	ENSG00000050555	Q9Y6N6	Down	-1.57388	2.87764e-22	2.44913e-20
RAPGEF4	ENSG00000091428	Q8WZA2	Down	-1.55858	2.43649e-17	1.4622e-15
GUCY1B1	ENSG00000061918		Down	-1.55645	1.32476e-32	2.199e-30
AP003498.1	ENSG00000248671		Down	-1.55235	0.00057038	0.00487845
PLXNA2	ENSG00000076356	O75051	Down	-1.5522	0.000904732	0.00714655
AHRR	ENSG00000286169		Down	-1.55053	7.53084e-14	3.33825e-12
SPHK1	ENSG00000176170	Q9NYA1	Down	-1.54819	1.16383e-30	1.7688e-28
LINC02473	ENSG00000261121		Down	-1.54053	0.00018283	0.00183491
CACNB4	ENSG00000182389	O00305	Down	-1.53246	1.4681e-25	1.59079e-23
FMNL1	ENSG00000184922	O95466	Down	-1.52609	2.59654e-05	0.000327082
SUSD5	ENSG00000173705	O60279	Down	-1.52517	1.80843e-30	2.67888e-28
DTX1	ENSG00000135144	Q86Y01	Down	-1.51283	1.00429e-06	1.70207e-05
PCDHB18P	ENSG00000146001	Q96TA0	Down	-1.51275	8.21365e-07	1.41353e-05
ISL1	ENSG00000016082	P61371	Down	-1.5067	1.86127e-20	1.40074e-18
INSYN2B	ENSG00000204767		Down	-1.50602	0.0010069	0.00782941
MAGI2	ENSG00000187391	Q86UL8	Down	-1.50477	2.85097e-10	8.56598e-09
SHISAL1	ENSG00000138944		Down	-1.50441	1.96854e-21	1.61662e-19
AC096589.2	ENSG00000287048		Down	-1.49536	0.000278194	0.00262863
GPR37	ENSG00000170775	O15354	Down	-1.49083	1.65772e-10	5.13215e-09
SYN3	ENSG00000185666	O14994	Down	-1.49047	2.60818e-05	0.000328197
HTR7	ENSG00000148680	P34969	Down	-1.49045	3.82962e-05	0.000464175
MUC3A	ENSG00000169894		Down	-1.48999	2.17837e-09	5.84018e-08
IKZF2	ENSG00000030419	Q9UKS7	Down	-1.48933	3.67016e-05	0.000448097
TIAM2	ENSG00000146426	Q8IVF5	Down	-1.48185	1.56317e-19	1.07606e-17
HOOK1	ENSG00000134709	Q9UJC3	Down	-1.47934	1.48885e-18	9.59962e-17
BTN3A3	ENSG00000111801	O00478	Down	-1.47715	2.20973e-13	9.26858e-12
SFRP1	ENSG00000104332	Q8N474	Down	-1.4721	1.23902e-37	2.43691e-35
P2RY1	ENSG00000169860	P47900	Down	-1.46085	1.18684e-19	8.29196e-18
LDHD	ENSG00000166816	Q86WU2	Down	-1.45923	8.90256e-06	0.000124248
HS3ST3B1	ENSG00000125430	Q9Y662	Down	-1.45856	3.81574e-08	8.36995e-07
DLL1	ENSG00000198719	O00548	Down	-1.45823	7.8663e-10	2.22155e-08
AC008736.1	ENSG00000267475		Down	-1.45431	0.000533797	0.00460818
PCDHB2	ENSG00000112852	Q9Y5E7	Down	-1.45084	1.33732e-11	4.69151e-10
DOC2B	ENSG00000272636	Q14184	Down	-1.44881	1.94805e-08	4.41804e-07
IGSF1	ENSG00000147255	Q8N6C5	Down	-1.44669	1.95937e-20	1.46984e-18
ADCY1	ENSG00000164742	Q08828	Down	-1.44558	9.83448e-17	5.53308e-15
FZD8	ENSG00000177283	Q9H461	Down	-1.44381	1.02679e-09	2.85417e-08
SLIT1	ENSG00000187122	O75093	Down	-1.42749	5.41667e-07	9.67026e-06
SAMD12	ENSG00000177570	Q8N8I0	Down	-1.42514	1.09793e-06	1.84076e-05
HOMER2P1	ENSG00000228966		Down	-1.41855	0.000265127	0.00252507
MID2	ENSG00000080561	Q9UJV3	Down	-1.41806	2.38587e-16	1.30222e-14
GAP43	ENSG00000172020	P17677	Down	-1.4087	1.61117e-05	0.000213773
COA6-AS1	ENSG00000231663		Down	-1.40765	0.000138298	0.0014367
PLCE1	ENSG00000138193	Q9P212	Down	-1.40558	1.45819e-25	1.5874e-23
AC073834.1	ENSG00000237655		Down	-1.40514	0.000284559	0.00267689
MAPK15	ENSG00000181085	Q8TD08	Down	-1.40132	6.811e-06	9.69066e-05
JCAD	ENSG00000165757		Down	-1.39935	9.45748e-32	1.51611e-29
ANKRD34B	ENSG00000189127		Down	-1.39222	0.000899033	0.00710874
PDGFA	ENSG00000197461	P04085	Down	-1.39209	5.36848e-06	7.84327e-05
MAFA	ENSG00000182759	Q8NHW3	Down	-1.38115	1.58907e-05	0.000211199
SCUBE1	ENSG00000159307	Q8IWY4	Down	-1.37829	8.12056e-08	1.68048e-06
MOXD1	ENSG00000079931	Q6UVY6	Down	-1.37427	6.27211e-09	1.55178e-07
AC010478.1	ENSG00000259663		Down	-1.37408	5.23657e-08	1.12339e-06
PRKCH	ENSG00000027075	P24723	Down	-1.37082	2.77225e-07	5.21999e-06
MAB21L1	ENSG00000180660	Q13394	Down	-1.35971	1.32299e-06	2.17448e-05
GAREM1	ENSG00000141441		Down	-1.35712	5.13705e-19	3.46492e-17
TNMD	ENSG00000000005	Q9H2S6	Down	-1.35576	1.5629e-11	5.45152e-10
IFI35	ENSG00000068079	P80217	Down	-1.35559	1.38955e-05	0.000187019
SQOR	ENSG00000137767		Down	-1.35328	5.19785e-05	0.000610415
HCK	ENSG00000101336	P08631	Down	-1.34936	2.85106e-10	8.56598e-09
BEX5	ENSG00000184515	Q5H9J7	Down	-1.34639	9.2607e-15	4.47824e-13
AC020916.1	ENSG00000267519		Down	-1.33815	3.50525e-09	9.12573e-08
ADAMTS2	ENSG00000087116	O95450	Down	-1.3377	2.30471e-26	2.72433e-24
ZMAT1	ENSG00000166432		Down	-1.33527	6.7141e-06	9.58192e-05
SNORA24	ENSG00000275994		Down	-1.33142	0.000763521	0.00622438
ATP8A2	ENSG00000132932	Q9NTI2	Down	-1.3297	3.2448e-09	8.48542e-08
FRMPD3	ENSG00000147234		Down	-1.3282	7.0369e-07	1.22361e-05
RUNX1	ENSG00000159216	Q01196	Down	-1.32066	2.7082e-25	2.8424e-23
LINC00884	ENSG00000233058		Down	-1.31375	0.000117654	0.00125111
AC120114.3	ENSG00000279789		Down	-1.31218	6.92467e-05	0.000784472
IPCEF1	ENSG00000074706	Q8WWN9	Down	-1.3111	9.03674e-07	1.54609e-05
ELMOD1	ENSG00000110675	Q8N336	Down	-1.31062	1.0988e-05	0.000150571
FLT1	ENSG00000102755	P17948	Down	-1.30771	8.43151e-17	4.76665e-15
TCEAL2	ENSG00000184905		Down	-1.30115	5.16694e-08	1.10947e-06
CCKBR	ENSG00000110148	P32239	Down	-1.30083	1.16367e-16	6.53132e-15
RUNX1T1	ENSG00000079102	Q06455	Down	-1.29532	7.79678e-11	2.49636e-09
GREM2	ENSG00000180875	Q9H772	Down	-1.29014	1.66518e-05	0.000220314
AC027031.2	ENSG00000254615		Down	-1.28994	6.77046e-10	1.9372e-08
HOXB6	ENSG00000108511	P17509	Down	-1.28807	6.40707e-07	1.12496e-05
EPB41L4A	ENSG00000129595	Q9HCS5	Down	-1.28615	1.69432e-06	2.73298e-05
SNORD5	ENSG00000239195		Down	-1.28612	3.83471e-05	0.000464551
STAM-AS1	ENSG00000260589		Down	-1.28337	0.00015935	0.00163163
ZNF814	ENSG00000204514	B7Z6K7	Down	-1.28152	3.19825e-21	2.59914e-19
PGBD5	ENSG00000177614	Q8N414	Down	-1.274	5.78832e-15	2.85212e-13
ZSCAN18	ENSG00000121413	Q8TBC5	Down	-1.27017	8.64506e-14	3.79126e-12
FAM13C	ENSG00000148541		Down	-1.26598	7.38603e-10	2.1056e-08
POU3F1	ENSG00000185668	Q03052	Down	-1.26594	3.14975e-05	0.000390052
SCD5	ENSG00000145284	Q86SK9	Down	-1.26406	5.70043e-20	4.05528e-18
FLVCR2	ENSG00000119686	Q9UPI3	Down	-1.25965	7.83341e-20	5.539e-18
DUSP5P1	ENSG00000183929		Down	-1.25679	0.000745551	0.006097
AL356259.1	ENSG00000229791		Down	-1.25404	3.25742e-05	0.000402321
HMCN1	ENSG00000143341	Q96RW7	Down	-1.25183	8.22976e-05	0.000913312
NMNAT3	ENSG00000163864	Q96T66	Down	-1.25086	2.34929e-10	7.1502e-09
CLDN1	ENSG00000163347	O95832	Down	-1.24994	7.20312e-07	1.24881e-05
DNAAF3	ENSG00000167646	Q8N9W5	Down	-1.24898	1.46879e-07	2.90591e-06
ZNF256	ENSG00000152454	Q9Y2P7	Down	-1.2473	2.88696e-18	1.84112e-16
PRR15	ENSG00000176532		Down	-1.2466	1.28084e-10	4.01311e-09
LINC00458	ENSG00000234787		Down	-1.2452	9.24439e-05	0.0010142
SOCS2-AS1	ENSG00000246985		Down	-1.22909	8.57312e-19	5.62056e-17
CAMK1D	ENSG00000183049	Q8IU85	Down	-1.2259	5.98463e-29	8.38745e-27
HDAC2-AS2	ENSG00000228624		Down	-1.22378	3.93771e-06	5.94978e-05
EFR3B	ENSG00000084710	Q9Y2G0	Down	-1.22171	1.58065e-25	1.69703e-23
NAV2	ENSG00000166833	Q8IVL1	Down	-1.21963	3.40571e-05	0.000418209
SATB1-AS1	ENSG00000228956		Down	-1.21891	2.91805e-05	0.000364056
AC092183.1	ENSG00000243916		Down	-1.21808	0.000854808	0.00683058
WNT3	ENSG00000108379	P56703	Down	-1.21766	6.62122e-07	1.15909e-05
AL353708.3	ENSG00000272906		Down	-1.21634	0.00124846	0.00938274
CDA	ENSG00000158825	P32320	Down	-1.21332	3.41153e-09	8.90154e-08
RNF152	ENSG00000176641	Q8N8N0	Down	-1.21112	4.78712e-11	1.57363e-09
LBX1-AS1	ENSG00000227128		Down	-1.20886	9.62991e-12	3.46751e-10
SYT11	ENSG00000132718	Q9BT88	Down	-1.20437	2.02245e-13	8.52891e-12
SLC47A1	ENSG00000142494	Q96FL8	Down	-1.19806	1.95188e-27	2.4694e-25
ICA1	ENSG00000003147	Q05084	Down	-1.1972	2.43344e-05	0.000309033
AC005224.3	ENSG00000266709		Down	-1.19536	0.000125117	0.00131731
PITPNM3	ENSG00000091622	Q9BZ71	Down	-1.19221	4.42897e-05	0.000531589
NTNG2	ENSG00000196358	Q96CW9	Down	-1.18872	2.40325e-06	3.76997e-05
COL25A1	ENSG00000188517		Down	-1.18794	2.05084e-20	1.52381e-18
METTL7B	ENSG00000170439	Q6UX53	Down	-1.17568	9.38496e-09	2.24138e-07
MACROH2A2	ENSG00000099284		Down	-1.17455	5.82948e-27	7.06937e-25
AL662844.4	ENSG00000272501		Down	-1.17403	0.00128376	0.00960253
AC067750.1	ENSG00000272631		Down	-1.17203	6.2114e-07	1.09389e-05
PAX6	ENSG00000007372	P26367	Down	-1.17171	1.04659e-08	2.48222e-07
PRKCQ	ENSG00000065675	Q04759	Down	-1.17085	3.97746e-09	1.0174e-07
LEF1	ENSG00000138795	Q9UJU2	Down	-1.16718	5.02009e-18	3.14158e-16
AC074141.1	ENSG00000283236		Down	-1.1667	0.000533426	0.00460695
TENM1	ENSG00000009694	Q9UKZ4	Down	-1.16495	1.98051e-05	0.00025695
BICC1	ENSG00000122870	Q9H694	Down	-1.16006	3.40548e-17	2.00265e-15
ADAM19	ENSG00000135074	Q9H013	Down	-1.15997	1.15467e-10	3.65204e-09
SPRY1	ENSG00000164056	O43609	Down	-1.15741	1.63744e-12	6.31373e-11
C2orf72	ENSG00000204128		Down	-1.15572	1.87494e-09	5.05563e-08
AHR	ENSG00000106546	P35869	Down	-1.15046	9.61972e-05	0.00104917
TNNT1	ENSG00000105048	P13805	Down	-1.14129	2.17218e-20	1.59373e-18
AC012146.1	ENSG00000234327		Down	-1.14084	1.02624e-07	2.09044e-06
TNS1	ENSG00000079308	Q9HBL0	Down	-1.13902	2.42532e-06	3.79697e-05
TRABD2B	ENSG00000269113	A6NFA1	Down	-1.13587	2.76218e-06	4.29846e-05
ID1	ENSG00000125968	P41134	Down	-1.13563	8.3755e-13	3.33382e-11
MIR9-3HG	ENSG00000255571		Down	-1.1336	2.86669e-12	1.09097e-10
SLC19A3	ENSG00000135917	Q9BZV2	Down	-1.1296	1.24493e-08	2.9057e-07
SLC16A2	ENSG00000147100	P36021	Down	-1.12571	7.21657e-17	4.08968e-15
FRMPD1	ENSG00000070601	Q5SYB0	Down	-1.12417	2.07483e-05	0.000268147
AL033527.3	ENSG00000261798		Down	-1.12376	0.000639464	0.00535096
RGCC	ENSG00000102760	Q9H4X1	Down	-1.12309	3.32521e-05	0.000408753
PCSK5	ENSG00000099139	Q92824	Down	-1.12297	1.0998e-07	2.22478e-06
IRX2	ENSG00000170561	Q9BZI1	Down	-1.12104	3.22206e-06	4.94155e-05
RFLNA	ENSG00000178882		Down	-1.11737	1.20499e-16	6.74709e-15
COL24A1	ENSG00000171502	Q17RW2	Down	-1.11714	1.62199e-08	3.72183e-07
ADPRHL1	ENSG00000153531	Q8NDY3	Down	-1.11376	9.96179e-10	2.77897e-08
CHCHD4P4	ENSG00000213964		Down	-1.11264	0.000153794	0.00158196
NGEF	ENSG00000066248	Q8N5V2	Down	-1.11052	1.93118e-08	4.38402e-07
SMTNL2	ENSG00000188176	Q2TAL5	Down	-1.10875	5.51109e-11	1.8015e-09
LHX2	ENSG00000106689	P50458	Down	-1.10703	4.79084e-24	4.59548e-22
SYN2	ENSG00000157152	Q92777	Down	-1.1068	5.43649e-11	1.78209e-09
AL928646.1	ENSG00000275110		Down	-1.10495	9.74849e-05	0.00106172
ZFP2	ENSG00000198939	Q6ZN57	Down	-1.10475	0.000784458	0.00635963
MARCKS	ENSG00000277443	P29966	Down	-1.10406	7.68706e-49	2.36731e-46
TMC5	ENSG00000103534	Q6UXY8	Down	-1.10346	0.000231398	0.00224632
ZCCHC12	ENSG00000174460		Down	-1.10143	3.77694e-17	2.20447e-15
ACTA2	ENSG00000107796	P62736	Down	-1.09938	1.39319e-06	2.27707e-05
STARD13	ENSG00000133121	Q9Y3M8	Down	-1.09765	1.44995e-09	3.96913e-08
LYPD6B	ENSG00000150556		Down	-1.0971	0.000224666	0.00218831
VDR	ENSG00000111424	P11473	Down	-1.09669	0.000148078	0.00152974
AC107375.1	ENSG00000259891		Down	-1.09552	0.000198951	0.00196807
PARP12	ENSG00000059378	Q9H0J9	Down	-1.09453	1.25532e-12	4.92965e-11
N4BP3	ENSG00000145911	O15049	Down	-1.09369	5.01296e-06	7.36062e-05
RASGRP1	ENSG00000172575	O95267	Down	-1.0898	1.30243e-09	3.59474e-08
ZNF503	ENSG00000165655	Q96F45	Down	-1.08762	3.66619e-08	8.057e-07
VASH1	ENSG00000071246	Q7L8A9	Down	-1.08724	2.03338e-16	1.1198e-14
HOXB9	ENSG00000170689	P17482	Down	-1.08119	0.000229566	0.0022313
PLCB4	ENSG00000101333	Q15147	Down	-1.07986	7.8206e-11	2.49748e-09
TIGD7	ENSG00000140993		Down	-1.07971	3.79979e-12	1.42751e-10
CA8	ENSG00000178538	P35219	Down	-1.07855	1.72019e-11	5.97606e-10
GNG2	ENSG00000186469	P59768	Down	-1.07844	2.12573e-15	1.08631e-13
ATOH1	ENSG00000172238	Q92858	Down	-1.07834	0.000942583	0.00741054
PPARG	ENSG00000132170	P37231	Down	-1.07453	7.01495e-13	2.81139e-11
RPL7P10	ENSG00000229752		Down	-1.0743	7.34142e-05	0.000825279
JPH3	ENSG00000154118	Q8WXH2	Down	-1.0734	3.24994e-17	1.91599e-15
CGREF1	ENSG00000138028	Q99674	Down	-1.0724	9.05697e-06	0.000125953
RUNDC3B	ENSG00000105784		Down	-1.07112	3.01685e-06	4.65147e-05
MBNL1-AS1	ENSG00000229619		Down	-1.07109	1.02547e-09	2.85387e-08
HLA-V	ENSG00000181126		Down	-1.07104	0.00120146	0.00908882
MSX2	ENSG00000120149	P35548	Down	-1.07065	1.32135e-12	5.17161e-11
SYT7	ENSG00000011347	O43581	Down	-1.06977	9.25871e-09	2.21575e-07
GPR27	ENSG00000170837	Q9NS67	Down	-1.06488	7.43683e-16	3.89394e-14
GRIP2	ENSG00000144596	Q9C0E4	Down	-1.06135	0.000895674	0.00709656
MR1	ENSG00000153029	Q95460	Down	-1.06097	0.000147134	0.00152241
H19	ENSG00000130600		Down	-1.0583	1.06668e-08	2.51923e-07
AP000547.3	ENSG00000283633		Down	-1.05691	1.72963e-20	1.30587e-18
C9orf135	ENSG00000204711		Down	-1.0558	8.35798e-05	0.000925785
MFSD4A	ENSG00000174514		Down	-1.05079	1.57116e-05	0.000209652
MVP	ENSG00000013364	Q14764	Down	-1.05	0.000775673	0.00630369
ZNF701	ENSG00000167562	Q9NV72	Down	-1.0495	3.9924e-07	7.31158e-06
AL355488.1	ENSG00000273373		Down	-1.04877	7.18212e-08	1.50221e-06
BHLHE40	ENSG00000134107	O14503	Down	-1.04016	3.93815e-09	1.00956e-07
FLRT2	ENSG00000185070	O43155	Down	-1.03841	1.94393e-29	2.79127e-27
NEFL	ENSG00000277586	P07196	Down	-1.03449	9.92755e-05	0.00107971
SLC25A27	ENSG00000153291	O95847	Down	-1.03291	0.00118691	0.00900471
AC021092.1	ENSG00000186019		Down	-1.03156	1.32489e-07	2.63459e-06
LINC01560	ENSG00000196741		Down	-1.02971	1.46681e-05	0.000196063
PPP1R3B	ENSG00000173281	Q86XI6	Down	-1.0286	1.18108e-07	2.37688e-06
GSN	ENSG00000148180	P06396	Down	-1.02773	1.29557e-10	4.05387e-09
HSBP1L1	ENSG00000226742	C9JCN9	Down	-1.02429	4.23981e-11	1.40556e-09
SLCO3A1	ENSG00000176463	Q9UIG8	Down	-1.02052	1.339e-11	4.69151e-10
AC093789.1	ENSG00000242169		Down	-1.02003	0.00058085	0.00495617
PPP1R1A	ENSG00000135447	Q13522	Down	-1.01985	1.91349e-07	3.70739e-06
AC023908.3	ENSG00000261136		Down	-1.01539	0.000677446	0.00561858
AC105339.2	ENSG00000252690		Down	-1.01493	7.26372e-09	1.77091e-07
SLC22A17	ENSG00000092096	Q8WUG5	Down	-1.01374	1.49646e-07	2.95317e-06
AC006058.1	ENSG00000261786		Down	-1.01165	5.53795e-19	3.70331e-17
AC139887.2	ENSG00000249592		Down	-1.0098	5.70074e-07	1.0108e-05
IL12A	ENSG00000168811	P29459	Down	-1.00733	0.00117976	0.00895628
PRKCA	ENSG00000154229	P17252	Down	-1.00672	1.72386e-15	8.90659e-14
ATXN1	ENSG00000124788	P54253	Down	-1.00589	1.62875e-07	3.19806e-06
ANKRD34A	ENSG00000272031		Down	-1.00537	3.34514e-07	6.21374e-06
AC232271.1	ENSG00000270012		Down	-1.00456	3.42789e-08	7.58314e-07
ETV4	ENSG00000175832	P43268	Down	-1.00061	1.32511e-12	5.17764e-11
RORA	ENSG00000069667	P35398	Down	-1.00034	3.48355e-08	7.69902e-07
IL6R	ENSG00000160712	P08887	Down	-0.999846	2.21897e-07	4.25001e-06
TMEM74	ENSG00000164841	Q96NL1	Down	-0.998786	6.08571e-06	8.77069e-05
SLC35D3	ENSG00000182747	Q5M8T2	Down	-0.998614	0.000981994	0.00767142
FGF4	ENSG00000075388	P08620	Down	-0.995328	0.000300144	0.00279875
CPS1	ENSG00000021826	P31327	Down	-0.990513	1.85488e-08	4.219e-07
C3orf70	ENSG00000187068	A6NLC5	Down	-0.99031	1.11079e-06	1.86099e-05
AC108488.3	ENSG00000287126		Down	-0.986583	3.19281e-06	4.90018e-05
EOMES	ENSG00000163508	O95936	Down	-0.986101	0.000287782	0.00270178
AL391684.1	ENSG00000224934		Down	-0.981807	3.57507e-06	5.45466e-05
DCST1-AS1	ENSG00000232093		Down	-0.977784	2.58058e-05	0.000325423
HLA-B	ENSG00000234745	P01889	Down	-0.974985	1.25314e-21	1.04749e-19
MT-ND6	ENSG00000198695	P03923	Down	-0.971246	5.45412e-05	0.000635409
BTN3A2	ENSG00000186470	P78410	Down	-0.969274	1.30263e-07	2.59694e-06
HPGD	ENSG00000164120	P15428	Down	-0.966875	8.7569e-08	1.8026e-06
ESPN	ENSG00000187017	B1AK53	Down	-0.961346	1.81425e-05	0.000237885
TSHZ1	ENSG00000179981	Q6ZSZ6	Down	-0.96084	7.60151e-10	2.15914e-08
SLITRK3	ENSG00000121871	O94933	Down	-0.959423	2.9791e-07	5.57808e-06
RAB13	ENSG00000143545	P51153	Down	-0.955106	4.8414e-05	0.000573156
TBC1D32	ENSG00000146350	Q96NH3	Down	-0.953904	1.24625e-05	0.000169092
RBP1	ENSG00000114115	P09455	Down	-0.941636	1.95421e-07	3.77379e-06
BTBD11	ENSG00000151136	A6QL63	Down	-0.940556	0.000255826	0.00244691
LIN7A	ENSG00000111052	O14910	Down	-0.939549	1.47433e-27	1.87536e-25
OR2W3	ENSG00000238243	Q7Z3T1	Down	-0.939188	5.70614e-06	8.26949e-05
SOWAHD	ENSG00000187808		Down	-0.937473	0.000287428	0.00269954
LONRF3	ENSG00000175556	Q496Y0	Down	-0.936298	5.92507e-07	1.0482e-05
CKMT1A	ENSG00000223572		Down	-0.934007	6.94985e-16	3.66354e-14
HOXA6	ENSG00000106006	P31267	Down	-0.933273	0.000173898	0.00175831
AL731569.1	ENSG00000227896		Down	-0.929086	0.000824197	0.00663354
HLX	ENSG00000136630	Q14774	Down	-0.926317	3.77437e-07	6.94491e-06
SNCB	ENSG00000074317	Q16143	Down	-0.924553	3.47043e-06	5.30191e-05
CKMT1B	ENSG00000237289	P12532	Down	-0.923629	5.0391e-21	4.02526e-19
LINC01234	ENSG00000249550		Down	-0.923372	1.85485e-09	5.00723e-08
AC008764.6	ENSG00000269399		Down	-0.922449	3.13658e-05	0.000388627
A4GALT	ENSG00000128274	Q9NPC4	Down	-0.910935	1.73037e-23	1.55767e-21
STUM	ENSG00000203685		Down	-0.909712	0.000842807	0.00675776
ZKSCAN2-DT	ENSG00000274925		Down	-0.905274	1.1474e-05	0.000156955
FOXI3	ENSG00000214336	A8MTJ6	Down	-0.904946	7.6609e-09	1.85422e-07
SOX8	ENSG00000005513	P57073	Down	-0.902117	1.14559e-09	3.17307e-08
ACTN2	ENSG00000077522	P35609	Down	-0.898218	0.000231384	0.00224632
ALDH1A3	ENSG00000184254	P47895	Down	-0.892851	2.91936e-17	1.73421e-15
DZANK1	ENSG00000089091	Q9NVP4	Down	-0.891989	6.56878e-11	2.1294e-09
HOTTIP	ENSG00000243766		Down	-0.891038	9.29672e-05	0.0010182
NKAIN3-IT1	ENSG00000274956		Down	-0.890556	0.000890779	0.00706297
NPNT	ENSG00000168743	Q6UXI9	Down	-0.890308	4.02118e-10	1.18385e-08
WNT11	ENSG00000085741	O96014	Down	-0.890022	4.73451e-05	0.000563924
LINC01355	ENSG00000261326		Down	-0.888753	6.96687e-08	1.46242e-06
HOXA5	ENSG00000106004	P20719	Down	-0.882054	1.74054e-08	3.98215e-07
AC132192.2	ENSG00000268403		Down	-0.87642	0.000125828	0.00132419
DLG2	ENSG00000150672	Q15700	Down	-0.87503	6.94495e-06	9.86926e-05
AC012313.1	ENSG00000232098		Down	-0.872464	7.53467e-12	2.7386e-10
GNAL	ENSG00000141404	P38405	Down	-0.871536	2.00759e-11	6.8796e-10
AL391244.2	ENSG00000272455		Down	-0.870306	1.08702e-08	2.56469e-07
IRF5	ENSG00000128604	Q13568	Down	-0.868476	2.7422e-10	8.28145e-09
GRB14	ENSG00000115290	Q14449	Down	-0.864646	6.1694e-05	0.000709939
PCDHB13	ENSG00000187372	Q9Y5F0	Down	-0.863968	1.65686e-06	2.67625e-05
RASGEF1A	ENSG00000198915	Q8N9B8	Down	-0.862991	2.26835e-08	5.11471e-07
DUSP4	ENSG00000120875	Q13115	Down	-0.862548	1.24294e-05	0.000168741
TBC1D30	ENSG00000111490	Q9Y2I9	Down	-0.861113	1.30725e-05	0.000176754
BTN3A1	ENSG00000026950	O00481	Down	-0.860105	3.30197e-05	0.000406536
ATP10A	ENSG00000206190	O60312	Down	-0.859866	8.6055e-14	3.78594e-12
RESF1	ENSG00000174718		Down	-0.855841	5.25397e-31	8.25297e-29
MAN1C1	ENSG00000117643	Q9NR34	Down	-0.853607	5.09495e-07	9.15878e-06
DACT1	ENSG00000165617	Q9NYF0	Down	-0.851826	1.0286e-06	1.73822e-05
TRPM3	ENSG00000083067	Q9HCF6	Down	-0.851746	2.54448e-09	6.75977e-08
DNAH17-AS1	ENSG00000267432		Down	-0.850775	0.000706519	0.00581233
AC023355.2	ENSG00000259488		Down	-0.850546	0.00116694	0.00887337
CD70	ENSG00000125726	P32970	Down	-0.849062	6.63753e-21	5.24835e-19
NR4A2	ENSG00000153234	P43354	Down	-0.848175	5.5651e-07	9.91258e-06
HLA-J	ENSG00000204622		Down	-0.846664	7.57891e-10	2.15534e-08
AUTS2	ENSG00000158321	Q8WXX7	Down	-0.846203	3.68048e-10	1.08765e-08
NKD2	ENSG00000145506	Q969F2	Down	-0.842506	4.58975e-08	9.9282e-07
HOMER2	ENSG00000103942	Q9NSB8	Down	-0.841231	4.60956e-25	4.75272e-23
DUSP8P5	ENSG00000235316		Down	-0.837442	0.000556637	0.00477745
RNF125	ENSG00000101695	Q96EQ8	Down	-0.835888	1.2551e-12	4.92965e-11
IAH1	ENSG00000134330	Q2TAA2	Down	-0.834164	2.99911e-08	6.65978e-07
SULF2	ENSG00000196562	Q8IWU5	Down	-0.833153	2.77925e-14	1.27296e-12
TBX5	ENSG00000089225	Q99593	Down	-0.831096	2.54569e-11	8.58529e-10
AC083843.3	ENSG00000259820		Down	-0.830017	1.91233e-12	7.34945e-11
KAZN	ENSG00000189337	Q674X7	Down	-0.828794	4.64987e-17	2.69382e-15
AL162595.1	ENSG00000177788		Down	-0.827514	5.50565e-08	1.17466e-06
FRAS1	ENSG00000138759	Q86XX4	Down	-0.825974	1.63593e-19	1.12284e-17
GLIPR2	ENSG00000122694	Q9H4G4	Down	-0.825312	6.25736e-14	2.79492e-12
GPRIN3	ENSG00000185477	Q6ZVF9	Down	-0.825108	2.71293e-05	0.000340828
CPEB1	ENSG00000214575	Q9BZB8	Down	-0.823903	1.19372e-05	0.000162626
ABCA5	ENSG00000154265	Q8WWZ7	Down	-0.822339	3.27684e-05	0.000404496
CHRNA3	ENSG00000080644	P32297	Down	-0.822229	7.23979e-07	1.25424e-05
AC120036.1	ENSG00000248347		Down	-0.817843	0.000151419	0.00156053
TENT5A	ENSG00000112773		Down	-0.817831	4.12835e-07	7.54285e-06
AC027601.6	ENSG00000287431		Down	-0.817458	0.000169656	0.00172269
MEGF6	ENSG00000162591	O75095	Down	-0.817429	0.000213956	0.002097
PIK3AP1	ENSG00000155629	Q6ZUJ8	Down	-0.817123	1.86699e-13	7.97389e-12
AC005831.1	ENSG00000280202		Down	-0.816536	2.43877e-07	4.63684e-06
ANK1	ENSG00000029534	P16157	Down	-0.816403	4.60198e-07	8.35605e-06
NOS2	ENSG00000007171	P35228	Down	-0.815292	0.000617149	0.00520731
ESYT3	ENSG00000158220	A0FGR9	Down	-0.81508	7.90265e-09	1.90879e-07
NRG4	ENSG00000169752	Q8WWG1	Down	-0.812223	2.23099e-06	3.52812e-05
TRIM58	ENSG00000162722	Q8NG06	Down	-0.811185	2.351e-17	1.41453e-15
ZIC2	ENSG00000043355	O95409	Down	-0.810077	2.88251e-10	8.62725e-09
PNCK	ENSG00000130822	Q6P2M8	Down	-0.806509	0.000170115	0.00172586
RGS5	ENSG00000143248	O15539	Down	-0.80148	0.000304658	0.00283407
ERBB2	ENSG00000141736	P04626	Down	-0.80126	8.99938e-06	0.000125301
POU5F1P5	ENSG00000236375		Down	-0.800686	0.00103675	0.00801621
ZNF483	ENSG00000173258	Q8TF39	Down	-0.789058	4.0839e-06	6.14292e-05
AC129492.1	ENSG00000214999		Down	-0.785098	1.28615e-05	0.000174204
PDE4A	ENSG00000065989	P27815	Down	-0.784766	3.67643e-14	1.66757e-12
MYB	ENSG00000118513	P10242	Down	-0.78269	1.40307e-05	0.000188404
TBX5-AS1	ENSG00000255399		Down	-0.778519	2.73187e-13	1.13167e-11
CNNM1	ENSG00000119946	Q9NRU3	Down	-0.773143	2.91921e-16	1.58158e-14
TIGD1	ENSG00000221944		Down	-0.770989	3.56691e-10	1.05675e-08
TMEM74B	ENSG00000125895		Down	-0.766305	4.59087e-06	6.81784e-05
NFIA	ENSG00000162599	Q12857	Down	-0.76551	7.08455e-09	1.73445e-07
FAM131B	ENSG00000159784		Down	-0.762895	2.38889e-05	0.000303869
SMPDL3B	ENSG00000130768	Q92485	Down	-0.762702	0.00031217	0.00289246
OLFM2	ENSG00000105088	O95897	Down	-0.761761	2.59673e-06	4.05718e-05
MMAA	ENSG00000151611	Q8IVH4	Down	-0.7584	6.81033e-05	0.000774142
ELL2	ENSG00000118985	O00472	Down	-0.757757	9.50602e-13	3.76461e-11
NEDD4L	ENSG00000049759	Q96PU5	Down	-0.757693	1.97023e-13	8.33875e-12
TESC	ENSG00000088992	Q96BS2	Down	-0.75233	1.22793e-10	3.87329e-09
GLIDR	ENSG00000278175		Down	-0.748717	1.70159e-05	0.000224751
POU5F1	ENSG00000204531	Q01860	Down	-0.747499	5.68009e-07	1.0079e-05
KCNN3	ENSG00000143603	Q9UGI6	Down	-0.747496	0.00041687	0.00371383
CERS1	ENSG00000223802	P27544	Down	-0.747163	3.36208e-07	6.24024e-06
FOXD2-AS1	ENSG00000237424		Down	-0.745198	1.21222e-06	2.00934e-05
EXOSC7	ENSG00000075914	Q15024	Down	-0.744014	8.86139e-21	6.89039e-19
TPTEP1	ENSG00000100181		Down	-0.743704	0.000646228	0.00540178
SERPINE2	ENSG00000135919	P07093	Down	-0.743153	0.00010061	0.00109321
FXYD5	ENSG00000089327	Q96DB9	Down	-0.738176	1.22658e-05	0.00016681
WASH5P	ENSG00000282458		Down	-0.738056	2.50934e-07	4.74759e-06
ZNF488	ENSG00000265763	Q96MN9	Down	-0.737974	0.000183943	0.00184297
MBP	ENSG00000197971	P02686	Down	-0.736991	1.79503e-08	4.09082e-07
C1orf115	ENSG00000162817	Q9H7X2	Down	-0.736054	7.07229e-12	2.59447e-10
REEP1	ENSG00000068615	Q9H902	Down	-0.731433	2.87075e-10	8.61409e-09
DRAXIN	ENSG00000162490	Q8NBI3	Down	-0.729405	0.000105689	0.00114123
ANKRD33B	ENSG00000164236		Down	-0.72874	5.18119e-14	2.33204e-12
TTLL3	ENSG00000214021	Q9Y4R7	Down	-0.728291	1.33882e-10	4.17246e-09
RGS16	ENSG00000143333	O15492	Down	-0.728098	2.21995e-09	5.93127e-08
LMX1B	ENSG00000136944	O60663	Down	-0.727988	3.27096e-15	1.63933e-13
CDC14A	ENSG00000079335	Q9UNH5	Down	-0.724421	7.82164e-11	2.49748e-09
CCDC58	ENSG00000160124		Down	-0.722747	6.20613e-06	8.91185e-05
RELL2	ENSG00000164620	Q8NC24	Down	-0.720955	6.2166e-10	1.79408e-08
IRF2	ENSG00000168310	P14316	Down	-0.720926	1.1317e-06	1.89061e-05
EPS8	ENSG00000151491	Q12929	Down	-0.720269	5.55881e-11	1.81456e-09
CDC26	ENSG00000176386	Q8NHZ8	Down	-0.71966	0.00120378	0.00910325
CYP27C1	ENSG00000186684	Q4G0S4	Down	-0.717487	2.25421e-05	0.00028862
POU5F1B	ENSG00000212993	Q06416	Down	-0.717211	3.85878e-06	5.85319e-05
PFDN2	ENSG00000143256	Q9UHV9	Down	-0.715486	2.27005e-14	1.05209e-12
ALMS1-IT1	ENSG00000230002		Down	-0.711797	0.000389432	0.00351239
ZFP62	ENSG00000196670	Q8NB50	Down	-0.711527	7.13018e-10	2.03514e-08
MYC	ENSG00000136997	P01106	Down	-0.711052	6.18306e-07	1.08972e-05
CNTNAP3	ENSG00000106714	Q9BZ76	Down	-0.710669	3.81277e-05	0.000462852
THSD7A	ENSG00000005108	Q9UPZ6	Down	-0.709991	0.000281699	0.00265532
RAB38	ENSG00000123892	P57729	Down	-0.708951	3.38346e-06	5.17581e-05
ZNF397	ENSG00000186812	Q8NF99	Down	-0.708658	6.10504e-13	2.45935e-11
CCDC3	ENSG00000151468	Q9BQI4	Down	-0.708642	9.22522e-17	5.2028e-15
PTGES	ENSG00000148344	O14684	Down	-0.708548	0.000238132	0.00230499
FOXE1	ENSG00000178919	O00358	Down	-0.708391	5.91708e-05	0.000684574
THAP2	ENSG00000173451		Down	-0.705636	9.09032e-06	0.000126266
WIPF3	ENSG00000122574	A6NGB9	Down	-0.702234	1.19561e-10	3.77642e-09
RAB6B	ENSG00000154917	Q9NRW1	Down	-0.702107	4.20426e-07	7.67556e-06
ADA	ENSG00000196839	P00813	Down	-0.701279	3.15399e-08	6.99046e-07
GDF7	ENSG00000143869	Q7Z4P5	Down	-0.700867	2.99441e-09	7.87463e-08
HLA-A	ENSG00000206503	P04439	Down	-0.700467	2.59982e-14	1.19546e-12
ZIC3	ENSG00000156925	O60481	Down	-0.700157	2.58039e-05	0.000325423
ZNF57	ENSG00000171970	Q68EA5	Down	-0.699936	6.03683e-09	1.49833e-07
AC012354.1	ENSG00000225156		Down	-0.698486	1.9503e-05	0.000253255
B3GAT1	ENSG00000109956	Q9P2W7	Down	-0.696435	3.00603e-05	0.00037344
LGI2	ENSG00000153012	Q8N0V4	Down	-0.693197	3.74131e-17	2.19462e-15
LDB2	ENSG00000169744	O43679	Down	-0.693058	5.45126e-07	9.7172e-06
TRIM7	ENSG00000146054	Q9C029	Down	-0.692751	2.93496e-09	7.72697e-08
AL021368.2	ENSG00000272316		Down	-0.69246	0.000135011	0.00140457
POU5F1P3	ENSG00000235602		Down	-0.690935	3.1826e-07	5.92592e-06
BPNT1	ENSG00000162813	O95861	Down	-0.690338	1.42197e-12	5.53763e-11
VEGFC	ENSG00000150630	P49767	Down	-0.690078	1.29397e-05	0.00017506
EN1	ENSG00000163064	Q05925	Down	-0.688579	9.25151e-05	0.0010142
ALOXE3	ENSG00000179148	Q9BYJ1	Down	-0.68762	0.00110577	0.00847987
LHX4	ENSG00000121454	Q969G2	Down	-0.685142	1.63639e-07	3.21038e-06
ZNF436-AS1	ENSG00000249087		Down	-0.681732	0.00112144	0.00858598
AC093297.2	ENSG00000272335		Down	-0.681468	0.000124304	0.00131111
BCO1	ENSG00000135697	Q9HAY6	Down	-0.679856	0.000735255	0.00602966
EGR1	ENSG00000120738	P18146	Down	-0.678615	0.00122211	0.00922393
AP002954.2	ENSG00000287238		Down	-0.678531	1.44252e-12	5.59902e-11
HERC5	ENSG00000138646	Q9UII4	Down	-0.678014	3.23744e-10	9.64819e-09
HOXD13	ENSG00000128714	P35453	Down	-0.677978	3.20102e-10	9.55612e-09
TCF15	ENSG00000125878	Q12870	Down	-0.674669	0.000675935	0.00561002
MTX1	ENSG00000173171	Q13505	Down	-0.674617	1.65764e-14	7.75944e-13
C1orf220	ENSG00000213057		Down	-0.672312	0.000761623	0.00621416
TJP3	ENSG00000105289	O95049	Down	-0.672014	0.000713774	0.00586377
ETV1	ENSG00000006468	P50549	Down	-0.669092	0.000668237	0.00556191
ZNF808	ENSG00000198482	Q8N4W9	Down	-0.668946	4.79275e-07	8.64875e-06
OSR1	ENSG00000143867	Q8TAX0	Down	-0.668792	5.65978e-06	8.20738e-05
HAND2	ENSG00000164107	P61296	Down	-0.667776	0.000228178	0.00221874
MECOM	ENSG00000085276	Q03112	Down	-0.666999	7.10973e-14	3.16356e-12
CLYBL	ENSG00000125246	Q8N0X4	Down	-0.663579	0.000480456	0.00420849
NGFR	ENSG00000064300	P08138	Down	-0.662411	1.37042e-05	0.000184762
ZIC5	ENSG00000139800	Q96T25	Down	-0.659385	1.94865e-07	3.76616e-06
GOLGA6L17P	ENSG00000277741		Down	-0.656994	0.000244058	0.00235457
LMLN	ENSG00000185621	Q96KR4	Down	-0.65663	1.475e-09	4.02828e-08
GTSF1	ENSG00000170627	Q8WW33	Down	-0.655961	2.40744e-10	7.30819e-09
SLC38A6	ENSG00000139974	Q8IZM9	Down	-0.655497	9.78089e-05	0.00106475
MEX3B	ENSG00000183496	Q6ZN04	Down	-0.654408	3.58101e-07	6.61513e-06
BCL11A	ENSG00000119866	Q9H165	Down	-0.65431	1.74073e-09	4.71004e-08
RPL26P6	ENSG00000229659		Down	-0.653297	0.000323732	0.00298657
PTPRJ	ENSG00000149177	Q12913	Down	-0.651676	1.16348e-14	5.60315e-13
AC060780.1	ENSG00000267002		Down	-0.649145	6.00299e-05	0.000693142
MAP3K21	ENSG00000143674		Down	-0.649106	3.09148e-20	2.23321e-18
FOXA1	ENSG00000129514	P55317	Down	-0.647867	1.04429e-07	2.12351e-06
FAM72B	ENSG00000188610		Down	-0.645673	5.00871e-09	1.25647e-07
PPP2R2C	ENSG00000074211	Q9Y2T4	Down	-0.645382	2.89641e-13	1.19771e-11
FAM155B	ENSG00000130054	O75949	Down	-0.644665	9.13836e-16	4.77418e-14
CYYR1	ENSG00000166265	Q96J86	Down	-0.644366	8.77699e-11	2.7949e-09
SPRED2	ENSG00000198369	Q7Z698	Down	-0.643544	2.3376e-12	8.9252e-11
ZNF695	ENSG00000197472	Q8IW36	Down	-0.643519	4.55406e-06	6.77549e-05
AC080112.2	ENSG00000266208		Down	-0.643477	0.000128762	0.00135082
PARP1P1	ENSG00000227105		Down	-0.642932	6.29973e-06	9.04017e-05
LIFR	ENSG00000113594	P42702	Down	-0.642231	2.05548e-07	3.95955e-06
FAM72D	ENSG00000215784		Down	-0.639959	2.93571e-07	5.50563e-06
HMGN4	ENSG00000182952	O00479	Down	-0.639819	1.18133e-15	6.15789e-14
ELK4	ENSG00000158711	P28324	Down	-0.639806	1.52378e-14	7.17584e-13
NHS	ENSG00000188158	Q6T4R5	Down	-0.639237	6.36928e-10	1.83362e-08
ZBTB20	ENSG00000181722	Q9HC78	Down	-0.638223	0.000333531	0.0030661
GALNT13	ENSG00000144278	Q8IUC8	Down	-0.637099	1.12115e-08	2.6346e-07
ESAM	ENSG00000149564	Q96AP7	Down	-0.636939	3.67212e-05	0.000448102
AL133325.3	ENSG00000278041		Down	-0.634689	2.26476e-07	4.33062e-06
FAM72A	ENSG00000196550		Down	-0.634648	8.25854e-07	1.41917e-05
KLHL29	ENSG00000119771		Down	-0.634601	0.00017062	0.00172873
ZBTB41	ENSG00000177888	Q5SVQ8	Down	-0.634526	1.00691e-06	1.70526e-05
FAM110B	ENSG00000169122		Down	-0.633406	8.27359e-07	1.42071e-05
KCTD13	ENSG00000174943	Q8WZ19	Down	-0.633233	2.14231e-05	0.000275953
ZNF30	ENSG00000168661	P17039	Down	-0.632946	8.51172e-09	2.04745e-07
PHKA1P1	ENSG00000232882		Down	-0.631881	5.94418e-05	0.00068703
MIAT	ENSG00000225783		Down	-0.630783	4.19768e-08	9.13924e-07
BCL3	ENSG00000069399	P20749	Down	-0.62899	1.35474e-05	0.000182964
AC022150.4	ENSG00000269825		Down	-0.627803	8.40694e-05	0.000930328
ADAMTSL1	ENSG00000178031	Q8N6G6	Down	-0.626835	1.93515e-05	0.000251483
GCNT2	ENSG00000111846	Q8N0V5	Down	-0.626418	9.25008e-05	0.0010142
PLTP	ENSG00000100979	P55058	Down	-0.625413	1.59776e-11	5.56483e-10
HLA-H	ENSG00000206341	P01893	Down	-0.625106	1.20029e-07	2.4114e-06
AC068205.2	ENSG00000283341		Down	-0.623914	0.00120109	0.00908882
CHML	ENSG00000203668	P26374	Down	-0.622745	6.65897e-10	1.90997e-08
GAS5	ENSG00000234741		Down	-0.622635	5.30694e-18	3.31224e-16
AC004812.2	ENSG00000277283		Down	-0.62034	0.000325208	0.00299665
AL365217.1	ENSG00000214558		Down	-0.619777	1.18023e-05	0.000161069
LIPH	ENSG00000163898	Q8WWY8	Down	-0.619724	3.89739e-05	0.000471901
RPS27	ENSG00000177954	P42677	Down	-0.619172	4.83038e-06	7.11485e-05
HLA-C	ENSG00000204525	P10321	Down	-0.616919	2.26005e-11	7.68843e-10
AC090602.1	ENSG00000242088		Down	-0.61368	0.00015128	0.00155978
HIC1	ENSG00000177374	Q14526	Down	-0.612032	0.000505384	0.00439721
HOXD4	ENSG00000170166	P09016	Down	-0.611578	0.000116505	0.00124115
AC055811.4	ENSG00000278864		Down	-0.611286	0.000542369	0.00466525
HLA-G	ENSG00000204632	P17693	Down	-0.611195	0.000811787	0.00655563
ZNF850	ENSG00000267041	A8MQ14	Down	-0.611042	4.67244e-09	1.1797e-07
AL109918.1	ENSG00000216775		Down	-0.609914	0.000206302	0.00203135
LINC02043	ENSG00000232233		Down	-0.609858	0.00125392	0.00941242
MAP3K8	ENSG00000107968	P41279	Down	-0.609244	5.10159e-07	9.16368e-06
LINC00461	ENSG00000245526		Down	-0.608713	1.11365e-05	0.000152516
ZBTB18	ENSG00000179456	Q99592	Down	-0.608514	8.31315e-09	2.0038e-07
MRPL24	ENSG00000143314	Q96A35	Down	-0.607592	1.79201e-11	6.21364e-10
MYO5B	ENSG00000167306	Q9ULV0	Down	-0.60704	5.06163e-08	1.08887e-06
IQSEC2	ENSG00000124313	Q5JU85	Down	-0.607015	0.000275872	0.00261197
CSAD	ENSG00000139631	Q9Y600	Down	-0.606566	1.39902e-07	2.77727e-06
ELK3	ENSG00000111145	P41970	Down	-0.606507	9.88206e-07	1.67966e-05
NDUFS2	ENSG00000158864	O75306	Down	-0.605991	1.98017e-20	1.47598e-18
FAM72C	ENSG00000263513		Down	-0.605042	1.17204e-06	1.95215e-05
EIF4A2P1	ENSG00000267336		Down	-0.604841	0.000496317	0.00432798
AL049872.1	ENSG00000259020		Down	-0.603413	0.000974068	0.00761967
LYST	ENSG00000143669	Q99698	Down	-0.60173	8.15158e-05	0.000905925
ZNF382	ENSG00000161298	Q96SR6	Down	-0.60126	7.38169e-08	1.53982e-06
IGSF9	ENSG00000085552	Q9P2J2	Down	-0.598466	0.000615199	0.00519435
RHOU	ENSG00000116574	Q7L0Q8	Down	-0.596415	3.52358e-09	9.16326e-08
CLIP1	ENSG00000130779	P30622	Down	-0.596048	1.92236e-11	6.61659e-10
STK39	ENSG00000198648	Q9UEW8	Down	-0.595238	1.52816e-09	4.16374e-08
MIR4453HG	ENSG00000268471		Down	-0.594938	0.00124876	0.00938274
ELFN2	ENSG00000166897	Q5R3F8	Down	-0.594791	0.00105537	0.00813064
AC130689.1	ENSG00000108958		Down	-0.593994	4.63193e-06	6.87011e-05
VWDE	ENSG00000146530	Q8N2E2	Down	-0.592894	8.00354e-07	1.38042e-05
DNM1	ENSG00000106976	Q05193	Down	-0.592625	1.44151e-08	3.3142e-07
EXOC8	ENSG00000116903	Q8IYI6	Down	-0.590522	6.62953e-12	2.45125e-10
POU3F2	ENSG00000184486	P20265	Down	-0.590495	2.87769e-08	6.4084e-07
CDC42EP4	ENSG00000179604	Q9H3Q1	Down	-0.590145	5.02838e-15	2.48814e-13
APOBEC3F	ENSG00000128394	Q8IUX4	Down	-0.589802	0.000317752	0.00293886
AC021078.1	ENSG00000230551		Down	-0.588367	1.05651e-07	2.14278e-06
ZNF550	ENSG00000251369	Q7Z398	Down	-0.588293	1.12063e-07	2.263e-06
ST3GAL6	ENSG00000064225	Q9Y274	Down	-0.58776	0.000108884	0.00116901
ZNF449	ENSG00000173275	Q6P9G9	Down	-0.587651	5.35173e-06	7.82368e-05
ZNF875	ENSG00000181666		Down	-0.586473	5.23083e-10	1.52463e-08
ZNF669	ENSG00000188295	Q96BR6	Down	-0.586081	7.19826e-06	0.000101736
TMEM37	ENSG00000171227	Q8WXS4	Down	-0.585636	1.00947e-05	0.000139063
HDDC3	ENSG00000184508		Down	-0.585607	4.43557e-08	9.61246e-07
TPPP	ENSG00000171368	O94811	Down	-0.585532	5.50641e-10	1.59898e-08
CHST3	ENSG00000122863	Q7LGC8	Down	-0.58543	4.01301e-13	1.63917e-11
ZNF169	ENSG00000175787	Q14929	Down	-0.584996	9.55993e-07	1.62727e-05
TBX3	ENSG00000135111	O15119	Down	-0.584684	1.06486e-11	3.81086e-10
KIF27	ENSG00000165115	Q86VH2	Down	-0.584639	0.00050392	0.00438774
RBM24	ENSG00000112183	Q9BX46	Down	-0.583787	1.05341e-07	2.13834e-06
DCLK1	ENSG00000133083	O15075	Down	-0.583669	7.21353e-09	1.76051e-07
PLXNC1	ENSG00000136040	O60486	Down	-0.583476	6.85492e-08	1.4428e-06
VASH2	ENSG00000143494	Q86V25	Down	-0.582982	4.81193e-06	7.09215e-05
SPTB	ENSG00000070182	P11277	Down	-0.581328	4.72618e-06	6.99256e-05
B2M	ENSG00000166710	P61769	Down	-0.581069	5.30965e-14	2.38527e-12
DCHS2	ENSG00000197410	Q6V1P9	Down	-0.5804	0.000181029	0.00182157
LRP8	ENSG00000157193	Q14114	Down	-0.578799	3.84723e-18	2.42055e-16
NRAV	ENSG00000248008		Down	-0.578103	0.000154925	0.00159176
CES3	ENSG00000172828	Q6UWW8	Down	-0.577653	3.92073e-05	0.000474236
CDX2	ENSG00000165556	Q99626	Down	-0.576337	4.19554e-05	0.000505127
ABTB2	ENSG00000166016	Q8N961	Down	-0.575233	1.31902e-06	2.17101e-05
EIF4A2P4	ENSG00000224781		Down	-0.575011	0.000147778	0.00152839
AC015871.3	ENSG00000278600		Down	-0.573569	6.43181e-05	0.000735401
PLA2G4A	ENSG00000116711	P47712	Down	-0.572832	1.00975e-11	3.63028e-10
PTMA	ENSG00000187514	P06454	Down	-0.571445	0.000603098	0.00510507
OSMR	ENSG00000145623	Q99650	Down	-0.570484	3.88909e-09	9.98072e-08
DNAH14	ENSG00000185842	Q0VDD8	Down	-0.56947	3.06744e-07	5.7343e-06
KDM7A	ENSG00000006459	Q6ZMT4	Down	-0.56834	0.000128695	0.00135072
RPS17	ENSG00000182774		Down	-0.56773	1.70714e-06	2.74987e-05
AL645608.2	ENSG00000230699		Down	-0.566302	0.000184648	0.00184766
RPL21P28	ENSG00000220749		Down	-0.564947	0.000280949	0.00264932
DMD	ENSG00000198947	P11532	Down	-0.564547	1.39013e-09	3.81877e-08
PCNX2	ENSG00000135749		Down	-0.563786	9.46852e-06	0.000130976
CXCL16	ENSG00000161921	Q9H2A7	Down	-0.563554	2.47589e-10	7.49652e-09
ACP6	ENSG00000162836	Q9NPH0	Down	-0.56245	1.5834e-07	3.11425e-06
RSRP1	ENSG00000117616		Down	-0.562319	7.666e-10	2.17219e-08
ARAP2	ENSG00000047365	Q8WZ64	Down	-0.562276	0.00103641	0.00801621
MSX1	ENSG00000163132	P28360	Down	-0.56175	0.000113834	0.00121601
ENSAP2	ENSG00000259032		Down	-0.560482	0.00062107	0.00523259
CDK5R1	ENSG00000176749	Q15078	Down	-0.560238	0.000202463	0.00199859
STX18	ENSG00000168818	Q9P2W9	Down	-0.559632	5.42724e-11	1.78155e-09
SLC6A6	ENSG00000131389	P31641	Down	-0.558599	5.84679e-12	2.17558e-10
FBXL2	ENSG00000153558	Q9UKC9	Down	-0.556874	4.07769e-05	0.000491443
LIPG	ENSG00000101670	Q9Y5X9	Down	-0.556724	2.85739e-05	0.000357632
ONECUT2	ENSG00000119547	O95948	Down	-0.556321	5.45887e-16	2.89061e-14
SIX4	ENSG00000100625	Q9UIU6	Down	-0.556278	7.86867e-10	2.22155e-08
MAP7	ENSG00000135525	Q14244	Down	-0.553794	7.63754e-05	0.000854886
PTMAP5	ENSG00000214182		Down	-0.553672	0.000277325	0.00262466
SIK1B	ENSG00000275993		Down	-0.553294	2.1719e-05	0.000278997
IGSF9B	ENSG00000080854	Q9UPX0	Down	-0.552888	2.04805e-17	1.23862e-15
MAGI2-AS3	ENSG00000234456		Down	-0.551241	2.14029e-05	0.000275845
ITM2C	ENSG00000135916	Q9NQX7	Down	-0.549897	1.12159e-07	2.263e-06
CPT1A	ENSG00000110090	P50416	Down	-0.549669	3.29521e-18	2.09009e-16
TMEM161B-AS1	ENSG00000247828		Down	-0.549233	6.86217e-05	0.000779656
TERT	ENSG00000164362	O14746	Down	-0.548596	5.31935e-08	1.13802e-06
ZNF823	ENSG00000197933	P16415	Down	-0.548304	5.44882e-05	0.000635108
NIPAL1	ENSG00000163293	Q6NVV3	Down	-0.547037	0.000100797	0.00109474
CAPN10-DT	ENSG00000260942		Down	-0.546873	0.000630086	0.00529141
DENND3	ENSG00000105339	A2RUS2	Down	-0.546537	1.59211e-06	2.58414e-05
ACTG2	ENSG00000163017	P63267	Down	-0.543509	4.80391e-05	0.000569294
COL4A3	ENSG00000169031	Q01955	Down	-0.543182	0.000232708	0.00225729
TAGLN2	ENSG00000158710	P37802	Down	-0.542623	1.15583e-12	4.55426e-11
EIF4A2	ENSG00000156976	Q14240	Down	-0.542116	1.35987e-13	5.87082e-12
UAP1	ENSG00000117143	Q16222	Down	-0.541637	6.43504e-15	3.15088e-13
GRIP1	ENSG00000155974	Q9Y3R0	Down	-0.540801	0.000702896	0.00578863
ZNF354A	ENSG00000169131	O60765	Down	-0.540527	7.46281e-05	0.000836929
TMEM150C	ENSG00000249242	B9EJG8	Down	-0.540482	8.38941e-05	0.000928828
RAB3A	ENSG00000105649	P20336	Down	-0.540397	0.000191849	0.00190748
TRIB2	ENSG00000071575	Q92519	Down	-0.539801	2.36552e-07	4.50855e-06
RABGAP1L	ENSG00000152061	Q5R372	Down	-0.539604	5.38589e-06	7.8589e-05
MCUB	ENSG00000005059		Down	-0.53755	2.07542e-13	8.73655e-12
JUNB	ENSG00000171223	P17275	Down	-0.537098	0.000806637	0.00651911
CHMP2A	ENSG00000130724	O43633	Down	-0.536699	5.31864e-05	0.000622103
SLC19A2	ENSG00000117479	O60779	Down	-0.534819	3.58141e-09	9.27531e-08
MPP7	ENSG00000150054	Q5T2T1	Down	-0.533714	8.29678e-05	0.000920314
KCNC4	ENSG00000116396	Q03721	Down	-0.53331	1.6522e-06	2.6724e-05
H3C9P	ENSG00000220875		Down	-0.532265	0.00102588	0.0079532
ZSCAN20	ENSG00000121903	P17040	Down	-0.53158	0.00056617	0.0048486
PTPRN2	ENSG00000155093	Q92932	Down	-0.531112	0.000254593	0.00243712
NKX6-1	ENSG00000163623	P78426	Down	-0.530847	1.03552e-06	1.74739e-05
TUBB4A	ENSG00000104833	P04350	Down	-0.529711	3.31069e-07	6.15461e-06
ZADH2	ENSG00000180011	Q8N4Q0	Down	-0.529701	8.57908e-07	1.47101e-05
HS6ST2	ENSG00000171004	Q96MM7	Down	-0.528227	2.51247e-15	1.27282e-13
IGFBPL1	ENSG00000137142	Q8WX77	Down	-0.527586	5.12854e-06	7.51619e-05
FBXL4	ENSG00000112234	Q9UKA2	Down	-0.526181	9.24147e-06	0.000128214
SCN5A	ENSG00000183873	Q14524	Down	-0.526094	1.9043e-07	3.69264e-06
PITX2	ENSG00000164093	Q99697	Down	-0.525987	0.000695653	0.00574718
FAM78A	ENSG00000126882		Down	-0.525645	3.06414e-13	1.26261e-11
LRFN5	ENSG00000165379	Q96NI6	Down	-0.524979	0.000406578	0.00364038
IQGAP2	ENSG00000145703	Q13576	Down	-0.523752	2.84668e-06	4.41806e-05
AC008875.3	ENSG00000287263		Down	-0.523119	2.19035e-05	0.000280905
DCAF8	ENSG00000132716	Q5TAQ9	Down	-0.521809	1.10901e-09	3.0754e-08
KHDC4	ENSG00000132680		Down	-0.521182	2.55291e-21	2.08745e-19
APLN	ENSG00000171388	Q9ULZ1	Down	-0.520556	0.000848356	0.0067883
CNKSR3	ENSG00000153721	Q6P9H4	Down	-0.519976	6.32732e-06	9.0631e-05
TOMM20P4	ENSG00000230311		Down	-0.51969	0.000417002	0.00371383
ID3	ENSG00000117318	Q02535	Down	-0.518234	2.54882e-05	0.000322286
AC138904.1	ENSG00000246465		Down	-0.517348	0.000740491	0.00605986
PDZD2	ENSG00000133401	O15018	Down	-0.51624	0.000211967	0.00207838
TTYH1	ENSG00000167614	Q9H313	Down	-0.516028	1.83062e-07	3.55566e-06
NPR2	ENSG00000159899	P20594	Down	-0.515658	0.00092626	0.00730182
MEF2D	ENSG00000116604	Q14814	Down	-0.515413	3.88127e-07	7.13039e-06
TRIB1	ENSG00000173334	Q96RU8	Down	-0.514354	6.74536e-06	9.6148e-05
NAXE	ENSG00000163382		Down	-0.514081	1.01291e-11	3.63606e-10
SIX1	ENSG00000126778	Q15475	Down	-0.51328	2.38042e-06	3.73667e-05
ZBTB7B	ENSG00000160685	O15156	Down	-0.511049	5.43411e-07	9.694e-06
KAZALD1	ENSG00000107821	Q96I82	Down	-0.510628	1.69132e-05	0.000223519
VCAN	ENSG00000038427	P13611	Down	-0.509708	1.65083e-09	4.48753e-08
SLC22A15	ENSG00000163393	Q8IZD6	Down	-0.507782	0.00046642	0.00409627
NPAS2	ENSG00000170485	Q99743	Down	-0.507219	2.88924e-06	4.46649e-05
UCP2	ENSG00000175567	P55851	Down	-0.505126	1.34403e-08	3.11765e-07
PROS1	ENSG00000184500	P07225	Down	-0.504934	0.00101751	0.00790143
SERGEF	ENSG00000129158	Q9UGK8	Down	-0.504859	1.28048e-06	2.11351e-05
MCM3AP-AS1	ENSG00000215424		Down	-0.504732	1.65548e-06	2.67586e-05
DUSP12	ENSG00000081721	Q9UNI6	Down	-0.502325	7.72205e-08	1.60226e-06
SAMD10	ENSG00000130590	Q9BYL1	Down	-0.501548	4.49088e-05	0.000538469
AC008124.1	ENSG00000273015		Down	-0.500914	0.00058839	0.00501138
ASH1L	ENSG00000116539	Q9NR48	Down	-0.500585	6.93501e-13	2.78411e-11
ZNF738	ENSG00000172687	Q8NE65	Down	-0.499963	0.00011177	0.00119724
PODXL2	ENSG00000114631	Q9NZ53	Down	-0.49913	3.79455e-12	1.42751e-10
ZNF566	ENSG00000186017	Q969W8	Down	-0.498521	1.60856e-05	0.000213668
SMYD2	ENSG00000143499	Q9NRG4	Down	-0.497429	1.35201e-12	5.27397e-11
ARHGAP26	ENSG00000145819	Q9UNA1	Down	-0.495889	0.000246184	0.00236922
ANP32E	ENSG00000143401	Q9BTT0	Down	-0.495455	9.04363e-12	3.26645e-10
CDK14	ENSG00000058091	O94921	Down	-0.494461	9.15346e-07	1.56263e-05
ZNF672	ENSG00000171161	Q499Z4	Down	-0.494445	4.52719e-09	1.14519e-07
DUSP23	ENSG00000158716	Q9BVJ7	Down	-0.494169	3.51726e-05	0.000431002
COL19A1	ENSG00000082293	Q14993	Down	-0.493815	0.000200166	0.00197758
SOAT1	ENSG00000057252	P35610	Down	-0.492865	4.72729e-09	1.19227e-07
ATP10D	ENSG00000145246	Q9P241	Down	-0.491865	1.07207e-06	1.80258e-05
HLA-E	ENSG00000204592	P13747	Down	-0.490211	8.11908e-10	2.28948e-08
JUN	ENSG00000177606	P05412	Down	-0.489753	0.00104695	0.00807909
MANEAL	ENSG00000185090		Down	-0.489159	0.000572723	0.00489576
ZSCAN5A	ENSG00000131848	Q9BUG6	Down	-0.488532	0.000290587	0.00272047
PDP2	ENSG00000172840	Q9P2J9	Down	-0.488335	2.07824e-10	6.35003e-09
PCMTD1	ENSG00000168300	Q96MG8	Down	-0.487533	0.00104812	0.00808542
SEMA3E	ENSG00000170381	O15041	Down	-0.486226	0.000687844	0.00569271
ENO3	ENSG00000108515	P13929	Down	-0.486111	0.000382437	0.003459
ZNF121	ENSG00000197961	P58317	Down	-0.485564	1.56152e-09	4.2497e-08
ZNF8	ENSG00000278129	P17098	Down	-0.485065	1.32494e-06	2.17616e-05
ZNF514	ENSG00000144026	Q96K75	Down	-0.484877	2.29145e-06	3.60911e-05
SPAG7	ENSG00000091640		Down	-0.484197	8.32054e-05	0.000922512
TPM3P9	ENSG00000241015		Down	-0.484042	5.41624e-06	7.89335e-05
FP236241.2	ENSG00000277991		Down	-0.483816	7.03114e-07	1.22357e-05
ABHD14B	ENSG00000114779	Q96IU4	Down	-0.483136	0.000896401	0.00709666
RAPGEF5	ENSG00000136237	Q92565	Down	-0.481957	5.17878e-06	7.58507e-05
ZDHHC11	ENSG00000188818	Q9H8X9	Down	-0.481327	0.000452301	0.00398724
MAN1A1	ENSG00000111885	P33908	Down	-0.481217	0.00038733	0.00349613
FBXW9	ENSG00000132004		Down	-0.480819	2.37262e-05	0.000302293
JPH1	ENSG00000104369	Q9HDC5	Down	-0.480586	2.70449e-06	4.21148e-05
SLC35A3	ENSG00000117620	Q9Y2D2	Down	-0.479667	4.37205e-09	1.10985e-07
ZNF91	ENSG00000167232	Q05481	Down	-0.479652	5.31807e-07	9.52329e-06
PRDM6	ENSG00000061455	Q9NQX0	Down	-0.479256	0.00129846	0.009695
PTGR2	ENSG00000140043	Q8N8N7	Down	-0.478866	0.000170612	0.00172873
TMCO6	ENSG00000113119	Q96DC7	Down	-0.477621	2.50244e-06	3.91246e-05
NID2	ENSG00000087303	Q14112	Down	-0.47644	0.000117604	0.00125111
CCSAP	ENSG00000154429	Q6IQ19	Down	-0.474255	1.49947e-06	2.43885e-05
L3MBTL3	ENSG00000198945	Q96JM7	Down	-0.472957	0.000113206	0.00121041
MYLIP	ENSG00000007944	Q8WY64	Down	-0.472808	4.76867e-06	7.04614e-05
ARRDC2	ENSG00000105643	Q8TBH0	Down	-0.472777	2.78184e-07	5.23385e-06
FSTL3	ENSG00000070404	O95633	Down	-0.472607	0.000157155	0.00161113
AC068831.8	ENSG00000284946		Down	-0.472488	9.98716e-06	0.000137824
ANKRD13B	ENSG00000198720	Q86YJ7	Down	-0.471714	1.00261e-06	1.70168e-05
SLC4A11	ENSG00000088836	Q8NBS3	Down	-0.470621	4.24637e-09	1.08146e-07
GABPB1-AS1	ENSG00000244879		Down	-0.470619	3.93747e-05	0.000476015
AC144530.1	ENSG00000234742		Down	-0.469901	0.000602069	0.00510189
PDLIM1	ENSG00000107438	O00151	Down	-0.468046	2.16528e-06	3.43349e-05
ZNF569	ENSG00000196437	Q5MCW4	Down	-0.46727	1.22438e-06	2.02521e-05
TAF1A	ENSG00000143498	Q15573	Down	-0.467141	7.00385e-05	0.000791908
GPM6B	ENSG00000046653	Q13491	Down	-0.466599	6.31998e-05	0.000724384
RPSAP8	ENSG00000230592		Down	-0.465605	0.000667733	0.00555969
AC124798.1	ENSG00000260196		Down	-0.465238	0.000167043	0.00169836
ZNF232	ENSG00000167840	Q9UNY5	Down	-0.465186	4.11629e-07	7.52669e-06
MIR5047	ENSG00000284368		Down	-0.464761	3.96351e-06	5.98105e-05
TMTC4	ENSG00000125247	Q5T4D3	Down	-0.464477	4.93053e-09	1.24085e-07
SIK1	ENSG00000142178	P57059	Down	-0.46391	7.34835e-05	0.000825279
WDR20	ENSG00000140153		Down	-0.463634	1.36658e-09	3.75849e-08
TMEM63C	ENSG00000165548	Q9P1W3	Down	-0.46241	0.000863033	0.00688456
CLHC1	ENSG00000162994		Down	-0.461205	0.00129503	0.00967687
SPRYD3	ENSG00000167778	Q8NCJ5	Down	-0.460544	6.32735e-05	0.000724873
CLK4	ENSG00000113240	Q9HAZ1	Down	-0.459335	0.000620636	0.00523109
MSMO1	ENSG00000052802	Q15800	Down	-0.45755	0.000588251	0.00501138
KCNJ11	ENSG00000187486	Q14654	Down	-0.457502	2.01224e-05	0.000260922
ZNF827	ENSG00000151612	Q17R98	Down	-0.457215	1.04399e-06	1.75789e-05
BCLAF3	ENSG00000173681		Down	-0.457054	0.000148862	0.00153688
MRPS21	ENSG00000266472	P82921	Down	-0.456947	1.29087e-05	0.000174742
LPCAT4	ENSG00000176454	Q643R3	Down	-0.456224	8.07808e-07	1.39122e-05
SNHG29	ENSG00000175061		Down	-0.455152	2.56296e-07	4.83759e-06
DNAJC27	ENSG00000115137	Q9NZQ0	Down	-0.454791	0.000222628	0.00217471
MDM4	ENSG00000198625	O15151	Down	-0.454074	0.00126828	0.00951109
EIF2D	ENSG00000143486	P41214	Down	-0.454024	2.78383e-09	7.34561e-08
LPGAT1	ENSG00000123684	Q92604	Down	-0.453332	3.62876e-09	9.37431e-08
ZBTB7A	ENSG00000178951	O95365	Down	-0.45304	5.21306e-05	0.000611894
NCR3LG1	ENSG00000188211	Q68D85	Down	-0.452536	4.07916e-08	8.92268e-07
GPAT3	ENSG00000138678	Q53EU6	Down	-0.451944	6.778e-05	0.000771215
ESRP1	ENSG00000104413	Q6NXG1	Down	-0.451869	0.000393424	0.00353885
GRID1	ENSG00000182771	Q9ULK0	Down	-0.451793	0.000827969	0.00665246
FAM86B3P	ENSG00000173295		Down	-0.451695	0.000803617	0.00649694
F11R	ENSG00000158769	Q9Y624	Down	-0.451629	2.07717e-07	3.99805e-06
ITPR2	ENSG00000123104	Q14571	Down	-0.451601	0.000241448	0.00233227
ZNF670	ENSG00000277462	Q9BS34	Down	-0.451451	4.89208e-05	0.000578278
ZNF429	ENSG00000197013	Q86V71	Down	-0.450781	0.000166606	0.00169539
EML6	ENSG00000214595		Down	-0.450696	0.000626644	0.00527386
BCORL1	ENSG00000085185	Q5H9F3	Down	-0.450021	3.50845e-08	7.73942e-07
ZNF681	ENSG00000196172	Q96N22	Down	-0.449663	0.000250747	0.00240424
ZNF485	ENSG00000198298	Q8NCK3	Down	-0.449326	0.000456647	0.00402281
AC007485.2	ENSG00000279059		Down	-0.449243	0.00126991	0.00951845
FDXR	ENSG00000161513	P22570	Down	-0.44767	0.000149518	0.00154298
ZNF330	ENSG00000109445	Q9Y3S2	Down	-0.446815	4.64315e-07	8.42426e-06
SLC25A29	ENSG00000197119	Q8N8R3	Down	-0.446322	7.56853e-08	1.57459e-06
CHD3	ENSG00000170004	Q12873	Down	-0.446076	2.24332e-16	1.23251e-14
RIMS4	ENSG00000101098	Q9H426	Down	-0.445341	0.00027132	0.00257616
ADAT2	ENSG00000189007	Q7Z6V5	Down	-0.445241	1.19749e-05	0.000162949
TTC14	ENSG00000163728		Down	-0.443655	5.46421e-08	1.16688e-06
FAM124A	ENSG00000150510		Down	-0.442728	4.32484e-10	1.26687e-08
NABP1	ENSG00000173559	Q96AH0	Down	-0.442122	0.000269966	0.00256539
TATDN3	ENSG00000203705	Q17R31	Down	-0.441111	8.13168e-05	0.000904572
AC010469.1	ENSG00000224282		Down	-0.439962	0.00112257	0.00858899
TFAP2C	ENSG00000087510	Q92754	Down	-0.439607	1.0534e-08	2.4929e-07
SLC4A7	ENSG00000033867	Q9Y6M7	Down	-0.439059	4.11335e-08	8.98907e-07
ANTXR2	ENSG00000163297	P58335	Down	-0.438951	0.000485885	0.00424809
TUB	ENSG00000166402	P50607	Down	-0.43843	7.15846e-09	1.75072e-07
MIF4GD	ENSG00000125457	A9UHW6	Down	-0.437978	0.0012934	0.00966845
MERTK	ENSG00000153208	Q12866	Down	-0.437145	0.000291822	0.00273004
SNCA	ENSG00000145335	P37840	Down	-0.436463	4.23459e-05	0.000509566
SLC9A7	ENSG00000065923	Q96T83	Down	-0.434982	0.000118396	0.00125729
RPS24	ENSG00000138326	P62847	Down	-0.434692	0.00134355	0.00998912
ZNF562	ENSG00000171466	Q6V9R5	Down	-0.434175	5.02953e-07	9.05297e-06
DNAJC25	ENSG00000059769	Q9H1X3	Down	-0.433511	0.000353595	0.00322145
PLCD1	ENSG00000187091	P51178	Down	-0.433464	0.000152214	0.00156665
PRUNE1	ENSG00000143363		Down	-0.433324	1.24521e-08	2.9057e-07
KLHL13	ENSG00000003096	Q9P2N7	Down	-0.432996	1.28418e-07	2.56672e-06
NIPSNAP2	ENSG00000146729		Down	-0.432878	4.83533e-05	0.000572728
ENSA	ENSG00000143420	O43768	Down	-0.432706	2.99542e-10	8.95376e-09
DYNC2LI1	ENSG00000138036	Q8TCX1	Down	-0.430523	0.000602537	0.0051028
PARVB	ENSG00000188677	Q9HBI1	Down	-0.430485	9.89448e-10	2.76458e-08
SLC9A3R1	ENSG00000109062	O14745	Down	-0.430457	0.00018502	0.00184987
STK33	ENSG00000130413	Q9BYT3	Down	-0.430195	0.00045967	0.00404183
FLAD1	ENSG00000160688	Q8NFF5	Down	-0.428172	4.05427e-05	0.000488873
ZNF616	ENSG00000204611	Q08AN1	Down	-0.426656	2.38007e-05	0.000303077
PHKA1	ENSG00000067177	P46020	Down	-0.424812	3.10296e-07	5.79145e-06
IVNS1ABP	ENSG00000116679	Q9Y6Y0	Down	-0.424372	2.18642e-14	1.01534e-12
HCFC2	ENSG00000111727	Q9Y5Z7	Down	-0.424132	0.000216062	0.00211499
SOX7	ENSG00000171056	Q9BT81	Down	-0.424117	0.0010499	0.00809565
ITPKB	ENSG00000143772	P27987	Down	-0.423382	3.04323e-06	4.68416e-05
ZC3H10	ENSG00000135482	Q96K80	Down	-0.4233	0.000241182	0.00233123
KCTD3	ENSG00000136636	Q9Y597	Down	-0.423185	1.24942e-11	4.40402e-10
FLVCR1	ENSG00000162769	Q9Y5Y0	Down	-0.422871	9.28153e-09	2.21894e-07
POLR3G	ENSG00000113356	O15318	Down	-0.420699	0.000132614	0.00138464
ZNF584	ENSG00000171574	Q8IVC4	Down	-0.418773	0.000338564	0.0031087
LINC00205	ENSG00000223768		Down	-0.417794	8.61879e-05	0.000951522
RPL12	ENSG00000197958	P30050	Down	-0.417736	0.000133311	0.00139106
CTTNBP2	ENSG00000077063	Q8WZ74	Down	-0.416571	6.7586e-05	0.000769383
TAPBP	ENSG00000231925		Down	-0.416271	3.10001e-06	4.764e-05
USP21	ENSG00000143258	Q9UK80	Down	-0.41504	1.94253e-06	3.10553e-05
AP1S3	ENSG00000152056	Q96PC3	Down	-0.414906	0.00104221	0.00805311
IGFBP5	ENSG00000115461	P24593	Down	-0.41435	7.27785e-06	0.000102737
ABL2	ENSG00000143322	P42684	Down	-0.414152	1.75467e-07	3.42254e-06
CDCA7L	ENSG00000164649	Q96GN5	Down	-0.413581	2.41748e-06	3.78976e-05
CAMTA1	ENSG00000171735	Q9Y6Y1	Down	-0.413041	0.000662502	0.00552006
ZNF692	ENSG00000171163	Q9BU19	Down	-0.41284	0.00013384	0.00139533
MMP17	ENSG00000198598	Q9ULZ9	Down	-0.411996	0.000183196	0.00183627
CD24	ENSG00000272398	P25063	Down	-0.411757	4.69051e-06	6.94819e-05
MYO1E	ENSG00000157483	Q12965	Down	-0.411386	3.68561e-06	5.60352e-05
PPIC	ENSG00000168938	P45877	Down	-0.40958	5.08014e-06	7.45459e-05
CAT	ENSG00000121691	P04040	Down	-0.408382	3.96624e-08	8.68477e-07
GPATCH2	ENSG00000092978		Down	-0.4083	4.55173e-07	8.27763e-06
IGSF8	ENSG00000162729	Q969P0	Down	-0.407749	1.58378e-05	0.000210792
HERC6	ENSG00000138642	Q8IVU3	Down	-0.406906	5.40785e-05	0.000630961
COX10-AS1	ENSG00000236088		Down	-0.406616	0.000822818	0.00662472
EDEM3	ENSG00000116406	Q9BZQ6	Down	-0.406598	9.02683e-10	2.53934e-08
MORC2	ENSG00000133422	Q9Y6X9	Down	-0.406291	2.2221e-06	3.51645e-05
FABP5P7	ENSG00000234964		Down	-0.406279	0.000937011	0.00737415
SLCO4A1	ENSG00000101187	Q96BD0	Down	-0.406123	3.28021e-05	0.000404496
SDHC	ENSG00000143252	Q99643	Down	-0.405084	4.88877e-08	1.05458e-06
FEZ2	ENSG00000171055	Q9UHY8	Down	-0.404761	2.28995e-08	5.15348e-07
STX18-AS1	ENSG00000247708		Down	-0.404738	0.000903141	0.0071364
MTUS1	ENSG00000129422	Q9ULD2	Down	-0.404666	8.95014e-07	1.53239e-05
ZNF605	ENSG00000196458	Q86T29	Down	-0.404584	1.3906e-05	0.000187051
RPGR	ENSG00000156313	Q92834	Down	-0.403956	0.000144234	0.00149504
RADIL	ENSG00000157927	Q96JH8	Down	-0.401837	0.000295611	0.00275978
ZNF519	ENSG00000175322	Q8TB69	Down	-0.400699	0.00112221	0.00858899
HSPA12A	ENSG00000165868	O43301	Down	-0.400505	5.43543e-08	1.16179e-06
ZNF680	ENSG00000173041	Q8NEM1	Down	-0.399733	0.000720599	0.00591361
MRPL9	ENSG00000143436	Q9BYD2	Down	-0.399479	1.04821e-07	2.12962e-06
AC011043.1	ENSG00000276256		Down	-0.399467	0.000956277	0.00750307
SNRPEP4	ENSG00000233270		Down	-0.399013	2.82613e-08	6.30559e-07
BX890604.2	ENSG00000285756		Down	-0.398874	0.000252081	0.00241505
SMAD9	ENSG00000120693	O15198	Down	-0.398719	0.000799619	0.00646686
ADAM15	ENSG00000143537	Q13444	Down	-0.397582	3.49325e-08	7.71315e-07
GATA2	ENSG00000179348	P23769	Down	-0.397444	0.000459691	0.00404183
MTX1P1	ENSG00000236675		Down	-0.396774	0.00119759	0.00907106
ETFRF1	ENSG00000205707		Down	-0.396594	0.000976426	0.00763302
DDHD1	ENSG00000100523	Q8NEL9	Down	-0.396305	6.41491e-09	1.5821e-07
GLUL	ENSG00000135821	P15104	Down	-0.39568	1.37956e-08	3.19057e-07
TPBG	ENSG00000146242	Q13641	Down	-0.394954	2.49886e-05	0.000316653
SLC25A37	ENSG00000147454	Q9NYZ2	Down	-0.394809	1.11115e-08	2.61636e-07
ZNF506	ENSG00000081665	Q5JVG8	Down	-0.394699	0.00124427	0.00936103
UBE2E2	ENSG00000182247	Q96LR5	Down	-0.394536	0.000599156	0.00508696
ASH2L	ENSG00000129691	Q9UBL3	Down	-0.393671	2.43409e-07	4.6317e-06
ZNF749	ENSG00000186230	O43361	Down	-0.393635	0.000132572	0.00138464
HMOX1	ENSG00000100292	P09601	Down	-0.393495	0.00117521	0.00892753
UFC1	ENSG00000143222	Q9Y3C8	Down	-0.391733	9.31517e-05	0.0010196
TMEM63A	ENSG00000196187	O94886	Down	-0.391046	2.06121e-06	3.28181e-05
VPS72	ENSG00000163159	Q15906	Down	-0.390727	0.000123975	0.00130881
PAPLN	ENSG00000100767	O95428	Down	-0.39023	0.000670895	0.0055761
FRA10AC1	ENSG00000148690	Q70Z53	Down	-0.39013	1.4015e-05	0.000188301
MICA	ENSG00000204520		Down	-0.389671	0.000932258	0.00734169
PRPS2	ENSG00000101911	P11908	Down	-0.389631	1.45757e-12	5.64809e-11
TATDN1	ENSG00000147687	Q6P1N9	Down	-0.389609	0.0001067	0.00114925
PYGO1	ENSG00000171016	Q9Y3Y4	Down	-0.389093	4.61639e-06	6.8514e-05
ZNF594	ENSG00000180626	Q96JF6	Down	-0.388801	0.000106441	0.00114751
VWCE	ENSG00000167992	Q96DN2	Down	-0.388526	0.000235217	0.00227961
NAA38	ENSG00000183011	Q9BRA0	Down	-0.38834	3.51946e-07	6.51685e-06
NBPF11	ENSG00000263956		Down	-0.387723	1.1722e-05	0.000160127
SLC29A2	ENSG00000174669	Q14542	Down	-0.387433	2.43645e-05	0.000309247
LRFN4	ENSG00000173621	Q6PJG9	Down	-0.387373	0.00060547	0.00512329
MAPK8IP3	ENSG00000138834	Q9UPT6	Down	-0.387224	0.000112903	0.00120827
POU3F3	ENSG00000198914	P20264	Down	-0.386681	7.99552e-05	0.000890695
CBWD6	ENSG00000215126		Down	-0.385283	0.001197	0.00906957
SNRPE	ENSG00000182004	P62304	Down	-0.384944	1.16826e-08	2.73706e-07
RFK	ENSG00000135002	Q969G6	Down	-0.384475	0.00061985	0.00522796
NRARP	ENSG00000198435	Q7Z6K4	Down	-0.384371	0.000132314	0.00138312
ATP2A3	ENSG00000074370	Q93084	Down	-0.383837	0.00109716	0.00842908
CLDN15	ENSG00000106404	P56746	Down	-0.383429	0.0006697	0.00557012
DARS2	ENSG00000117593	Q6PI48	Down	-0.3833	5.29426e-10	1.54117e-08
GK	ENSG00000198814	P32189	Down	-0.382881	1.76666e-05	0.000232111
RPARP-AS1	ENSG00000269609		Down	-0.382195	5.80116e-05	0.000672492
RSRC2	ENSG00000111011		Down	-0.381387	2.31059e-05	0.000294871
ZNF83	ENSG00000167766	P51522	Down	-0.381004	2.16846e-05	0.000278708
COA6	ENSG00000168275	Q5JTJ3	Down	-0.380844	2.10361e-07	4.04228e-06
SEPHS2	ENSG00000179918	Q99611	Down	-0.380818	2.42948e-05	0.000308698
CHRDL1	ENSG00000101938	Q9BU40	Down	-0.380517	0.000108096	0.00116244
PNN	ENSG00000100941	Q9H307	Down	-0.379785	0.000361228	0.00328587
SATB1	ENSG00000182568	Q01826	Down	-0.378346	0.000159026	0.0016296
LUC7L3	ENSG00000108848	O95232	Down	-0.378124	9.51294e-05	0.00103897
MRPL55	ENSG00000162910	Q7Z7F7	Down	-0.377778	0.000127978	0.00134501
ZNF182	ENSG00000147118	P17025	Down	-0.377682	7.43106e-05	0.000834168
GOLGA8B	ENSG00000215252	A8MQT2	Down	-0.377359	6.12124e-07	1.08009e-05
UCK2	ENSG00000143179	Q9BZX2	Down	-0.377233	1.79306e-16	9.9212e-15
STOM	ENSG00000148175	P27105	Down	-0.37709	1.68936e-09	4.58162e-08
RAB3IL1	ENSG00000167994	Q8TBN0	Down	-0.377056	0.000288916	0.00270808
PARP1	ENSG00000143799	P09874	Down	-0.377007	2.33382e-17	1.40781e-15
ST3GAL1	ENSG00000008513	Q11201	Down	-0.376441	2.05172e-05	0.0002656
ZNF529	ENSG00000186020	Q6P280	Down	-0.376069	0.000177124	0.00178766
VPS13C	ENSG00000129003	Q709C8	Down	-0.375574	6.22544e-05	0.000715299
CKS1B	ENSG00000173207	P61024	Down	-0.375353	0.000874312	0.00695793
SNRPEP2	ENSG00000256968		Down	-0.374725	0.000367151	0.00333457
C13orf42	ENSG00000226792		Down	-0.374439	0.000889299	0.00705932
MT2A	ENSG00000125148	P02795	Down	-0.373944	0.00115984	0.00883089
DLX3	ENSG00000064195	O60479	Down	-0.373874	0.000590696	0.00502553
GTF2IP20	ENSG00000272645		Down	-0.372665	0.00131123	0.00977679
MRPS27	ENSG00000113048	Q92552	Down	-0.372623	7.50926e-09	1.82318e-07
TCEAL4	ENSG00000133142		Down	-0.372462	0.000289535	0.00271279
TPP1	ENSG00000166340	O14773	Down	-0.371898	0.000811996	0.00655563
MRPS9	ENSG00000135972	P82933	Down	-0.371583	5.32524e-07	9.52884e-06
AL009174.1	ENSG00000227008		Down	-0.370836	0.000556946	0.00477834
ZNF354B	ENSG00000178338	Q96LW1	Down	-0.370618	0.000844495	0.00676666
DENND1A	ENSG00000119522	Q8TEH3	Down	-0.369998	2.871e-06	4.44417e-05
UBQLN4P1	ENSG00000241627		Down	-0.369868	0.000119274	0.00126489
MRFAP1L1	ENSG00000178988		Down	-0.369837	4.65582e-07	8.44071e-06
WDR27	ENSG00000184465		Down	-0.369154	0.00127332	0.00953669
FANCF	ENSG00000183161	Q9NPI8	Down	-0.368639	0.000696393	0.00574755
GOLGA8A	ENSG00000175265	A7E2F4	Down	-0.367876	2.00508e-07	3.86565e-06
CLK1	ENSG00000013441	P49759	Down	-0.367136	0.00049301	0.00430075
B3GNT5	ENSG00000176597	Q9BYG0	Down	-0.366497	6.9397e-06	9.86778e-05
SUOX	ENSG00000139531	P51687	Down	-0.365276	5.96565e-05	0.000689171
TLCD1	ENSG00000160606	Q96CP7	Down	-0.364982	0.000827094	0.00665
ADGRV1	ENSG00000164199	Q8WXG9	Down	-0.364815	0.000106086	0.00114474
ZNF496	ENSG00000162714	Q96IT1	Down	-0.363907	9.7636e-07	1.66073e-05
ZNF302	ENSG00000089335	Q9NR11	Down	-0.362066	1.00872e-05	0.00013904
CTBP1-DT	ENSG00000196810		Down	-0.361627	0.000257952	0.00246423
HSPBP1	ENSG00000133265	Q9NZL4	Down	-0.360122	4.95426e-06	7.27899e-05
CRACR2A	ENSG00000130038	Q9BSW2	Down	-0.359518	0.000135026	0.00140457
RTN4IP1	ENSG00000130347	Q8WWV3	Down	-0.359231	7.85454e-06	0.000110345
SNHG5	ENSG00000203875		Down	-0.359156	3.96668e-08	8.68477e-07
NXT2	ENSG00000101888	Q9NPJ8	Down	-0.358319	0.000248006	0.00238479
EEF1A1P9	ENSG00000249264		Down	-0.358023	0.000278413	0.00262964
EPM2AIP1	ENSG00000178567	Q7L775	Down	-0.357664	7.05946e-07	1.22572e-05
RUSC2	ENSG00000198853	Q8N2Y8	Down	-0.357383	0.000111362	0.00119342
GLI3	ENSG00000106571	P10071	Down	-0.356741	0.000207508	0.00204149
SOX4	ENSG00000124766	Q06945	Down	-0.35672	0.00125091	0.00939284
CA2	ENSG00000104267	P00918	Down	-0.356552	0.00118543	0.00899642
PTRHD1	ENSG00000184924		Down	-0.356419	0.00101959	0.00791228
FOXP1	ENSG00000114861	Q9H334	Down	-0.356161	0.000984465	0.00768815
PPP1R18	ENSG00000146112		Down	-0.356019	0.00038821	0.00350272
DNMT3A	ENSG00000119772	Q9Y6K1	Down	-0.356013	0.00110471	0.00847454
LTA4H	ENSG00000111144	P09960	Down	-0.355943	5.70925e-05	0.000662822
MAPKAPK5-AS1	ENSG00000234608		Down	-0.355682	0.000266083	0.00253261
MARK1	ENSG00000116141	Q9P0L2	Down	-0.355271	7.91939e-07	1.36792e-05
SULT1A1	ENSG00000196502	P50225	Down	-0.355251	9.43574e-05	0.00103101
DHRS11	ENSG00000278535	Q6UWP2	Down	-0.355234	0.000393095	0.00353787
DLX1	ENSG00000144355	P56177	Down	-0.354861	0.000895207	0.00709526
UQCRB	ENSG00000156467	P14927	Down	-0.353	0.000568316	0.0048652
EXO1	ENSG00000174371	Q9UQ84	Down	-0.352337	1.64924e-06	2.66946e-05
TOMM20	ENSG00000173726	Q15388	Down	-0.351812	0.000174856	0.00176629
FGD1	ENSG00000102302	P98174	Down	-0.351812	2.39653e-08	5.383e-07
SNHG3	ENSG00000242125		Down	-0.350795	0.000159364	0.00163163
C15orf40	ENSG00000169609		Down	-0.350689	0.000307807	0.00285995
DENND1B	ENSG00000213047	Q6P3S1	Down	-0.350271	0.000335354	0.00308103
RUFY3	ENSG00000018189	Q7L099	Down	-0.350179	0.000261968	0.00249852
JRK	ENSG00000234616	O75564	Down	-0.349921	0.00046585	0.00409337
SIGIRR	ENSG00000185187	Q6IA17	Down	-0.349887	0.0004325	0.0038358
NUDT12	ENSG00000112874	Q9BQG2	Down	-0.349298	0.000113742	0.00121559
SNHG4	ENSG00000281398		Down	-0.348992	1.29299e-07	2.58211e-06
AL390728.4	ENSG00000227671		Down	-0.348617	0.000118223	0.00125602
ZNF138	ENSG00000197008	P52744	Down	-0.34804	7.88663e-05	0.000880661
RPL12P19	ENSG00000226972		Down	-0.347665	0.000289721	0.00271345
CLK2	ENSG00000176444	P49760	Down	-0.347605	0.000783759	0.00635616
CDC42EP3	ENSG00000163171	Q9UKI2	Down	-0.347268	0.000736138	0.00603478
UBE2T	ENSG00000077152	Q9NPD8	Down	-0.34711	6.07148e-10	1.75436e-08
TTC13	ENSG00000143643		Down	-0.346077	8.64106e-05	0.000953531
ITGA4	ENSG00000115232	P13612	Down	-0.344568	7.52981e-08	1.56932e-06
IER2	ENSG00000160888	Q9BTL4	Down	-0.343403	0.00048805	0.00426383
TAP2	ENSG00000204267	Q03519	Down	-0.343369	0.000317806	0.00293886
POGK	ENSG00000143157	Q9P215	Down	-0.343249	6.30354e-09	1.55791e-07
GGPS1	ENSG00000152904	O95749	Down	-0.341716	0.000343723	0.00314743
PDCD2L	ENSG00000126249	Q9BRP1	Down	-0.341356	0.000390226	0.0035182
NBPF20	ENSG00000162825		Down	-0.340385	5.27651e-05	0.000617793
UBQLN4	ENSG00000160803	Q9NRR5	Down	-0.340079	0.000166253	0.00169328
KCNQ4	ENSG00000117013	P56696	Down	-0.338833	0.00115607	0.00880788
ZNF674-AS1	ENSG00000230844		Down	-0.338594	0.000196541	0.00194835
TMEM183A	ENSG00000163444	Q8IXX5	Down	-0.338365	5.86951e-05	0.000679743
TRAF5	ENSG00000082512	O00463	Down	-0.337814	1.04928e-05	0.000144122
TOMM7	ENSG00000196683	Q9P0U1	Down	-0.337691	1.51744e-08	3.48534e-07
HPCAL1	ENSG00000115756		Down	-0.337171	0.000637853	0.0053413
DAP3	ENSG00000132676	P51398	Down	-0.336595	1.81277e-06	2.912e-05
RFX5	ENSG00000143390	P48382	Down	-0.335948	1.07486e-06	1.80597e-05
AMER1	ENSG00000184675	Q5JTC6	Down	-0.335627	0.000116649	0.00124211
PRLR	ENSG00000113494	P16471	Down	-0.335391	0.00124127	0.00934746
MDFIC	ENSG00000135272	Q9P1T7	Down	-0.335212	0.00127008	0.00951845
SOD1	ENSG00000142168	P00441	Down	-0.334322	7.45205e-05	0.000836123
FAM189B	ENSG00000160767	P81408	Down	-0.333595	4.85937e-06	7.15306e-05
ZCCHC2	ENSG00000141664		Down	-0.332982	0.000170986	0.00173077
NUDT1	ENSG00000106268	P36639	Down	-0.33182	4.3988e-05	0.00052824
NREP	ENSG00000134986	Q16612	Down	-0.330444	0.000530743	0.00458716
LINGO1	ENSG00000169783		Down	-0.329018	0.000599379	0.00508696
DYRK2	ENSG00000127334	Q92630	Down	-0.328869	0.000392862	0.00353787
SFSWAP	ENSG00000061936	Q12872	Down	-0.328818	0.000323957	0.00298748
EZH1	ENSG00000108799	Q92800	Down	-0.327891	0.000375702	0.00340298
COA1	ENSG00000106603	Q9GZY4	Down	-0.327437	1.02944e-05	0.000141563
CD46	ENSG00000117335	P15529	Down	-0.326795	3.97483e-06	5.99427e-05
HOXB2	ENSG00000173917	P14652	Down	-0.326664	0.000224415	0.00218831
SOCS2	ENSG00000120833	O14508	Down	-0.326198	4.42547e-07	8.06055e-06
WDR26	ENSG00000162923	Q9H7D7	Down	-0.325706	1.24077e-08	2.90112e-07
RBM12B	ENSG00000183808	Q8IXT5	Down	-0.325547	9.67756e-06	0.000133709
DGKE	ENSG00000153933	P52429	Down	-0.3249	0.000273632	0.00259181
PBX1	ENSG00000185630	P40424	Down	-0.323839	2.84847e-06	4.41806e-05
MEF2C	ENSG00000081189	Q06413	Down	-0.322978	0.000975241	0.0076263
NENF	ENSG00000117691	Q9UMX5	Down	-0.322355	2.18909e-05	0.000280898
TPR	ENSG00000047410	P12270	Down	-0.320547	1.38136e-08	3.19158e-07
SMIM30	ENSG00000214194		Down	-0.320379	0.000522576	0.00452661
MUC20-OT1	ENSG00000242086		Down	-0.319067	0.000599437	0.00508696
PPIG	ENSG00000138398	Q13427	Down	-0.318972	0.000693825	0.0057341
ZNF789	ENSG00000198556	Q5FWF6	Down	-0.318496	0.000998713	0.00778134
WWTR1	ENSG00000018408	Q9GZV5	Down	-0.317856	0.00021918	0.00214371
LAMC1	ENSG00000135862	P11047	Down	-0.316982	3.68469e-06	5.60352e-05
FGFR1OP	ENSG00000213066	O95684	Down	-0.316181	0.00078032	0.00633266
NUDT4B	ENSG00000177144		Down	-0.316004	0.000762917	0.00622163
DPP7	ENSG00000176978	Q9UHL4	Down	-0.315817	3.82725e-05	0.000464129
LNPEP	ENSG00000113441	Q9UIQ6	Down	-0.315436	0.000782448	0.00634773
CIPC	ENSG00000198894	Q9C0C6	Down	-0.315113	3.42068e-05	0.000419607
DENND4B	ENSG00000198837	O75064	Down	-0.315106	8.22396e-07	1.41427e-05
RARG	ENSG00000172819	P13631	Down	-0.314544	5.81012e-05	0.000673198
EML5	ENSG00000165521	Q05BV3	Down	-0.314441	0.00113475	0.00866519
LSM6	ENSG00000164167	P62312	Down	-0.314051	0.00131481	0.00979727
CACYBP	ENSG00000116161	Q9HB71	Down	-0.313624	3.56198e-06	5.43823e-05
FAM120C	ENSG00000184083		Down	-0.313425	0.000473756	0.00415914
PNP	ENSG00000198805	P00491	Down	-0.311788	6.41022e-05	0.000733649
WARS1	ENSG00000140105		Down	-0.310971	0.000670643	0.00557599
IP6K2	ENSG00000068745	Q9UHH9	Down	-0.310965	0.0010252	0.0079506
PARP2	ENSG00000129484	Q9UGN5	Down	-0.310091	4.7651e-05	0.000566128
PPM1K	ENSG00000163644	Q8N3J5	Down	-0.309987	0.00115331	0.00879548
TIPRL	ENSG00000143155	O75663	Down	-0.309945	5.72983e-05	0.000664882
ZBTB6	ENSG00000186130	Q15916	Down	-0.309893	0.000404108	0.00362242
MFSD14C	ENSG00000196312		Down	-0.309547	0.000997518	0.00777971
COL27A1	ENSG00000196739	Q8IZC6	Down	-0.309535	0.000793338	0.00642494
RCOR3	ENSG00000117625	Q9P2K3	Down	-0.30885	3.97037e-05	0.000479745
IARS2	ENSG00000067704	Q9NSE4	Down	-0.308783	0.000438451	0.00387976
TADA1	ENSG00000152382	Q96BN2	Down	-0.308696	0.000117837	0.00125248
TEX2	ENSG00000136478	Q8IWB9	Down	-0.30785	0.000182019	0.00182987
TSPYL2	ENSG00000184205	Q9H2G4	Down	-0.30753	0.00122294	0.00922723
BRWD1	ENSG00000185658	Q9NSI6	Down	-0.306733	8.68637e-05	0.000957263
MIDEAS	ENSG00000156030		Down	-0.306468	9.4338e-07	1.60697e-05
HERC2P9	ENSG00000206149		Down	-0.306456	0.000118833	0.00126136
TRIM47	ENSG00000132481	Q96LD4	Down	-0.306369	0.000596462	0.0050709
CDK6	ENSG00000105810	Q00534	Down	-0.305772	0.000395736	0.00355555
C1orf131	ENSG00000143633		Down	-0.305449	0.00115496	0.00880514
TANC1	ENSG00000115183	Q9C0D5	Down	-0.304755	8.54042e-05	0.000943315
USP42	ENSG00000106346	Q9H9J4	Down	-0.303699	0.000139824	0.00145062
C1orf43	ENSG00000143612	Q9BWL3	Down	-0.3029	1.46369e-06	2.38232e-05
ALDH5A1	ENSG00000112294	P51649	Down	-0.302889	0.000640083	0.00535423
NBPF9	ENSG00000269713		Down	-0.302842	0.000129022	0.00135294
RPS23P8	ENSG00000230629		Down	-0.302007	0.000348546	0.00318412
HSP90AA1	ENSG00000080824	P07900	Down	-0.301993	0.000314042	0.00290865
ARV1	ENSG00000173409	Q9H2C2	Down	-0.301674	0.000777115	0.00631103
ZNF84	ENSG00000198040	P51523	Down	-0.301538	0.000121467	0.00128581
FKBP9	ENSG00000122642	O95302	Down	-0.301211	0.000813172	0.0065606
PTGFRN	ENSG00000134247	Q9P2B2	Down	-0.300578	2.2217e-07	4.25175e-06
MIA3	ENSG00000154305	Q5JRA6	Down	-0.300285	1.00792e-06	1.70573e-05
KCTD1	ENSG00000134504	Q719H9	Down	-0.300281	0.00124113	0.00934746
WWC1	ENSG00000113645	Q8IX03	Down	-0.299843	4.75599e-06	7.03184e-05
GON4L	ENSG00000116580	Q3T8J9	Down	-0.299418	0.000501957	0.0043739
NAMPT	ENSG00000105835	P43490	Down	-0.299221	5.39993e-05	0.000630351
TOB2	ENSG00000183864	Q14106	Down	-0.299176	0.000203347	0.00200562
RAB29	ENSG00000117280	O14966	Down	-0.29915	1.32119e-06	2.17305e-05
RAP1GAP2	ENSG00000132359	Q684P5	Down	-0.297293	0.00016379	0.0016711
RASSF3	ENSG00000153179	Q86WH2	Down	-0.297202	0.000101323	0.00109942
MRPS25	ENSG00000131368	P82663	Down	-0.296868	6.70349e-09	1.64806e-07
PPID	ENSG00000171497	Q08752	Down	-0.296792	0.000474893	0.00416599
DPAGT1	ENSG00000172269	Q9H3H5	Down	-0.296099	0.000961811	0.00753387
ACAT1	ENSG00000075239	P24752	Down	-0.295997	4.57189e-05	0.000547061
EPB41L3	ENSG00000082397	Q9Y2J2	Down	-0.295912	0.000601229	0.00509847
ABCC5	ENSG00000114770	O15440	Down	-0.295893	1.81637e-05	0.000238031
RNPEP	ENSG00000176393	Q9H4A4	Down	-0.295444	4.9715e-07	8.9575e-06
SLC41A1	ENSG00000133065	Q8IVJ1	Down	-0.295099	2.73942e-05	0.000343786
ECSIT	ENSG00000130159	Q9BQ95	Down	-0.293509	4.95129e-06	7.27899e-05
NDUFA5	ENSG00000128609	Q16718	Down	-0.293214	0.00125035	0.00939165
MMP15	ENSG00000102996	P51511	Down	-0.292433	0.00118757	0.00900684
MFSD4B	ENSG00000173214		Down	-0.292245	0.000744753	0.0060926
WDR18	ENSG00000065268	Q9BV38	Down	-0.292153	0.000249268	0.00239496
CHCHD4	ENSG00000163528	Q8N4Q1	Down	-0.291866	0.000727308	0.00596657
RCAN1	ENSG00000159200	P53805	Down	-0.291315	0.000420356	0.00374085
NAAA	ENSG00000138744	Q02083	Down	-0.290451	0.000224675	0.00218831
NDUFAF3	ENSG00000178057	Q9BU61	Down	-0.290358	0.00012395	0.00130881
SUGP2	ENSG00000064607	Q8IX01	Down	-0.290066	7.03181e-06	9.97452e-05
NDUFA1	ENSG00000125356	O15239	Down	-0.289541	0.00016041	0.00164091
FBN2	ENSG00000138829	P35556	Down	-0.288995	7.91057e-05	0.000882913
RIOK1	ENSG00000124784	Q9BRS2	Down	-0.28806	1.42784e-05	0.000191181
HIPK2	ENSG00000064393	Q9H2X6	Down	-0.2878	3.69978e-05	0.000450772
B4GALT3	ENSG00000158850	O60512	Down	-0.287535	3.91552e-05	0.000473851
NBPF8	ENSG00000270231		Down	-0.286155	6.77068e-06	9.64503e-05
NUDT4	ENSG00000173598	Q9NZJ9	Down	-0.286123	0.000197085	0.00195291
ATP2B4	ENSG00000058668	P23634	Down	-0.285399	5.50489e-06	8.01256e-05
BX248409.1	ENSG00000225591		Down	-0.285313	0.000166801	0.00169664
CCDC43	ENSG00000180329		Down	-0.28494	0.000283412	0.00266932
UQCRBP1	ENSG00000237748		Down	-0.284869	0.00130705	0.00974871
SAMHD1	ENSG00000101347	Q9Y3Z3	Down	-0.284076	0.000134204	0.0013985
HERC2P2	ENSG00000276550		Down	-0.284019	6.79109e-05	0.00077233
SNAPC5	ENSG00000174446	O75971	Down	-0.282704	1.4208e-05	0.000190348
ACSL4	ENSG00000068366	O60488	Down	-0.28221	1.92005e-05	0.000249799
SRGAP2	ENSG00000266028	O75044	Down	-0.281935	7.97199e-08	1.65265e-06
ATP8B2	ENSG00000143515	P98198	Down	-0.281848	2.85604e-05	0.000357632
NBPF12	ENSG00000268043		Down	-0.281714	5.6484e-05	0.000656084
UHMK1	ENSG00000152332	Q8TAS1	Down	-0.278982	0.00014462	0.00149838
ATP2B1	ENSG00000070961	P20020	Down	-0.278673	5.44457e-05	0.000634929
HTRA2	ENSG00000115317	O43464	Down	-0.278195	0.000209767	0.00206026
ARID4B	ENSG00000054267	Q4LE39	Down	-0.277128	4.03166e-05	0.000486899
APIP	ENSG00000149089	Q96GX9	Down	-0.277041	0.000846771	0.00677793
SDHB	ENSG00000117118	P21912	Down	-0.276127	6.91677e-05	0.000784314
CD47	ENSG00000196776	Q08722	Down	-0.274725	0.00132744	0.00987565
ATP5MC1	ENSG00000159199		Down	-0.274669	0.00045668	0.00402281
LAMTOR2	ENSG00000116586	Q9Y2Q5	Down	-0.274152	0.000210239	0.00206317
RNF187	ENSG00000168159	Q5TA31	Down	-0.272839	0.000867689	0.00691698
ARNT	ENSG00000143437	P27540	Down	-0.272196	0.000611831	0.00516777
FAM162A	ENSG00000114023	Q96A26	Down	-0.272163	0.000933405	0.00734825
NDUFS4	ENSG00000164258	O43181	Down	-0.271986	0.000322364	0.00297748
SSR2	ENSG00000163479	P43308	Down	-0.271714	1.88796e-05	0.000246721
MRPS14	ENSG00000120333	O60783	Down	-0.27109	0.000195575	0.00193997
RPS27L	ENSG00000185088	Q71UM5	Down	-0.270829	0.000109239	0.00117228
KIAA1671	ENSG00000197077		Down	-0.270595	1.3629e-05	0.00018396
RBIS	ENSG00000176731		Down	-0.269949	0.000174213	0.00176056
TOR3A	ENSG00000186283		Down	-0.269493	0.000826081	0.00664413
RPS6KC1	ENSG00000136643	Q96S38	Down	-0.269487	4.98539e-05	0.000587527
PIK3C2B	ENSG00000133056	O00750	Down	-0.268936	0.000315117	0.00291745
SDHAP3	ENSG00000185986		Down	-0.268908	0.00112586	0.00860573
NEDD1	ENSG00000139350	Q8NHV4	Down	-0.26745	0.000683924	0.00566227
SMIM20	ENSG00000250317	Q8N5G0	Down	-0.267414	0.000996806	0.00777675
TMEM183B	ENSG00000224831	Q1AE95	Down	-0.266562	0.00127207	0.00953035
SETDB1	ENSG00000143379	Q15047	Down	-0.265379	0.000148004	0.00152974
FH	ENSG00000091483	P07954	Down	-0.265128	1.4355e-08	3.30362e-07
SPRTN	ENSG00000010072	Q9H040	Down	-0.264273	0.000539482	0.00464554
HDDC2	ENSG00000111906		Down	-0.264121	0.000822027	0.00662063
PALD1	ENSG00000107719		Down	-0.26394	0.000812334	0.00655609
USF1	ENSG00000158773	P22415	Down	-0.262356	0.000958024	0.00751174
HNRNPA1P10	ENSG00000214223		Down	-0.258707	0.000889466	0.00705932
ENAH	ENSG00000154380	Q8N8S7	Down	-0.258687	0.000478688	0.00419771
COPS7A	ENSG00000111652	Q9UBW8	Down	-0.258201	0.000795008	0.00643624
MTR	ENSG00000116984	Q99707	Down	-0.257768	3.79277e-05	0.000460903
STK26	ENSG00000134602	Q9P289	Down	-0.257765	1.01293e-05	0.000139457
C1orf35	ENSG00000143793		Down	-0.256752	0.00120614	0.00911226
PERP	ENSG00000112378	Q96FX8	Down	-0.256585	0.000137403	0.00142867
TPRA1	ENSG00000163870	Q86W33	Down	-0.255625	0.000131872	0.00137911
MAP9	ENSG00000164114	Q49MG5	Down	-0.255516	0.000968418	0.00757801
CDC42SE1	ENSG00000197622	Q9NRR8	Down	-0.253624	1.87012e-05	0.000244526
NIT2	ENSG00000114021	Q9NQR4	Down	-0.253603	0.00030587	0.00284422
EMB	ENSG00000170571	Q6PCB8	Down	-0.25232	0.000304148	0.0028327
SDE2	ENSG00000143751	Q6IQ49	Down	-0.252117	0.0005782	0.00493717
THBS2	ENSG00000186340	P35442	Down	-0.251562	0.00119685	0.00906957
RIMKLB	ENSG00000166532	Q9ULI2	Down	-0.251478	0.000383605	0.00346651
TRIM14	ENSG00000106785	Q14142	Down	-0.250238	1.40458e-05	0.000188499
SEMA6A	ENSG00000092421	Q9H2E6	Down	-0.249951	8.1904e-05	0.000909376
EEF1A2	ENSG00000101210	Q05639	Down	-0.249553	3.04795e-09	7.99746e-08
ACO2	ENSG00000100412	Q99798	Down	-0.247666	2.27342e-06	3.58796e-05
TARS2	ENSG00000143374	Q9BW92	Down	-0.247449	7.14417e-05	0.000806217
JADE3	ENSG00000102221	Q92613	Down	-0.244844	0.000657713	0.00548602
GATAD2B	ENSG00000143614	Q8WXI9	Down	-0.244505	0.000705827	0.00580868
IDH3B	ENSG00000101365	O43837	Down	-0.243517	0.000693567	0.005734
METTL8	ENSG00000123600	Q9H825	Down	-0.242742	0.000738417	0.00604499
TYW3	ENSG00000162623	Q6IPR3	Down	-0.242151	0.000515091	0.00447004
MSN	ENSG00000147065	P26038	Down	-0.242081	0.000998094	0.00778134
NUCKS1	ENSG00000069275	Q9H1E3	Down	-0.241456	5.58914e-06	8.12005e-05
INTS13	ENSG00000064102		Down	-0.240893	2.46346e-05	0.000312506
EIF2A	ENSG00000144895	Q9BY44	Down	-0.237186	3.05478e-05	0.000378893
MRPL16	ENSG00000166902	Q9NX20	Down	-0.236751	0.000656486	0.00547969
CREBZF	ENSG00000137504	Q9NS37	Down	-0.236142	0.000428184	0.00380328
APP	ENSG00000142192	P05067	Down	-0.235526	0.000511986	0.00444804
FDPS	ENSG00000160752	P14324	Down	-0.234588	3.10343e-06	4.76613e-05
MPC2	ENSG00000143158	O95563	Down	-0.233954	0.000620668	0.00523109
PLAAT3	ENSG00000176485		Down	-0.233912	9.61979e-05	0.00104917
PHF8	ENSG00000172943	Q9UPP1	Down	-0.233624	8.51323e-05	0.000940757
TAF5L	ENSG00000135801	O75529	Down	-0.232779	0.00051462	0.00446927
DMAC2	ENSG00000105341		Down	-0.231529	0.000755043	0.00616816
PSMB4	ENSG00000159377	P28070	Down	-0.230578	1.24865e-07	2.49997e-06
PGM2	ENSG00000169299	Q96G03	Down	-0.23023	0.000381092	0.00345047
GALNT2	ENSG00000143641	Q10471	Down	-0.228577	6.12383e-07	1.08009e-05
GUK1	ENSG00000143774	Q16774	Down	-0.228407	0.000188756	0.00188313
ETS2	ENSG00000157557	P15036	Down	-0.227619	0.000631114	0.00529465
TAF1	ENSG00000147133	P21675	Down	-0.226705	0.000657179	0.00548352
ABLIM1	ENSG00000099204	O14639	Down	-0.225443	0.000344308	0.00315156
PRCC	ENSG00000143294	Q92733	Down	-0.224541	0.00116146	0.00884033
PTCD2	ENSG00000049883	Q8WV60	Down	-0.22453	0.0010619	0.0081756
RPS25	ENSG00000118181	P62851	Down	-0.220677	0.0012206	0.00921555
AIMP1	ENSG00000164022	Q12904	Down	-0.218643	0.000108124	0.00116244
LBR	ENSG00000143815	Q14739	Down	-0.21545	0.000189139	0.00188535
UQCRC2	ENSG00000140740	P22695	Down	-0.214539	0.000103715	0.00112278
SELENON	ENSG00000162430		Down	-0.212672	0.000873306	0.00695446
BTBD1	ENSG00000064726	Q9H0C5	Down	-0.212133	0.000441718	0.00390423
ABCA3	ENSG00000167972	Q99758	Down	-0.211314	0.000677903	0.00562038
TCF20	ENSG00000100207	Q9UGU0	Down	-0.210119	0.000189852	0.00189165
AC107956.1	ENSG00000197149		Down	-0.209787	0.00104533	0.00807286
IDH3A	ENSG00000166411	P50213	Down	-0.207839	0.00063379	0.00531299
CHTOP	ENSG00000160679	Q9Y3Y2	Down	-0.205526	7.0146e-07	1.22337e-05
PRKX	ENSG00000183943	P51817	Down	-0.201541	0.000182088	0.00182987
CERS2	ENSG00000143418	Q96G23	Down	-0.199118	0.000705373	0.00580699
CUX1	ENSG00000257923	P39880	Down	-0.197466	0.00107143	0.00824083
EEF1A1P6	ENSG00000233476		Down	-0.197018	0.000789687	0.00639758
TXN	ENSG00000136810	P10599	Down	-0.195524	0.000272129	0.00258071
CDK2AP1	ENSG00000111328	O14519	Down	-0.192285	0.000965113	0.0075572
SEM1	ENSG00000127922		Down	-0.190805	0.000523364	0.00453175
TRIM44	ENSG00000166326	Q96DX7	Down	-0.186764	0.00062707	0.00527555
TMEM33	ENSG00000109133	P57088	Down	-0.18499	0.00105013	0.00809565
TUBGCP4	ENSG00000137822	Q9UGJ1	Down	-0.182851	0.0010027	0.00780445
RPAP1	ENSG00000103932	Q9BWH6	Down	-0.179224	0.00043563	0.00385625
RPS12	ENSG00000112306	P25398	Down	-0.165676	0.000773458	0.00628788
MRPS18B	ENSG00000204568	Q9Y676	Down	-0.164624	0.00125535	0.00941714
EEF1B2	ENSG00000114942	P24534	Down	-0.15463	0.000701194	0.00577868
MCM3	ENSG00000112118	P25205	Up	0.141978	0.000372001	0.00337599
CALU	ENSG00000128595	O43852	Up	0.142497	0.000409028	0.00365812
PCNA	ENSG00000132646	P12004	Up	0.157226	0.000291841	0.00273004
PDCD6IP	ENSG00000170248	Q8WUM4	Up	0.160016	0.000193033	0.00191682
CD164	ENSG00000135535	Q04900	Up	0.161519	0.000930948	0.00733384
VCL	ENSG00000035403	P18206	Up	0.162859	0.000480394	0.00420849
HIP1	ENSG00000127946	O00291	Up	0.167808	0.000330446	0.00304132
ATPAF1	ENSG00000123472	Q5TC12	Up	0.172273	0.000844944	0.00676794
SIN3A	ENSG00000169375	Q96ST3	Up	0.172939	0.000718379	0.00589746
BST2	ENSG00000130303	Q10589	Up	0.175353	0.00124862	0.00938274
OGDH	ENSG00000105953	Q02218	Up	0.176436	0.000563339	0.00482965
SMARCA5	ENSG00000153147	O60264	Up	0.177275	0.000485582	0.00424703
ARHGEF7	ENSG00000102606	Q14155	Up	0.180399	0.00103432	0.00800751
DLST	ENSG00000119689	P36957	Up	0.180993	0.000400192	0.00359145
NPEPPS	ENSG00000141279	P55786	Up	0.181181	0.000335419	0.00308103
NEK6	ENSG00000119408	Q9HC98	Up	0.18129	0.000308339	0.00286149
HAUS6	ENSG00000147874	Q7Z4H7	Up	0.184018	0.00112406	0.00859475
PTCD3	ENSG00000132300	Q96EY7	Up	0.185384	0.000123176	0.00130156
MCMBP	ENSG00000197771	Q9BTE3	Up	0.187023	0.00104632	0.00807686
AGPAT5	ENSG00000155189	Q9NUQ2	Up	0.18746	0.00116577	0.00886734
SEC11A	ENSG00000140612	P67812	Up	0.187776	0.000189974	0.00189206
RFLNB	ENSG00000183688		Up	0.187939	0.00125433	0.0094125
PRPF6	ENSG00000101161	O94906	Up	0.188294	0.000432754	0.00383659
RAF1	ENSG00000132155	P04049	Up	0.188524	6.59642e-05	0.000752384
DNM2	ENSG00000079805	P50570	Up	0.189528	5.55662e-05	0.000646706
ADNP	ENSG00000101126	Q9H2P0	Up	0.191091	0.00123823	0.00933054
GPC4	ENSG00000076716	O75487	Up	0.191159	0.00114415	0.00872841
EIF4A1P4	ENSG00000257790		Up	0.191775	0.000994506	0.00776139
DIS3L	ENSG00000166938	Q8TF46	Up	0.192725	0.000318894	0.00294776
DCAF12	ENSG00000198876	Q5T6F0	Up	0.193977	9.59485e-05	0.00104742
CORO1C	ENSG00000110880	Q9ULV4	Up	0.194605	0.00063115	0.00529465
LMNB1	ENSG00000113368	P20700	Up	0.195365	0.000235345	0.0022799
GDI2	ENSG00000057608	P50395	Up	0.195423	6.91992e-05	0.000784314
BUB1	ENSG00000169679	O43683	Up	0.195785	0.0010355	0.00801189
MAPRE1	ENSG00000101367	Q15691	Up	0.196414	0.000691638	0.00572209
SMARCA1	ENSG00000102038	P28370	Up	0.197504	7.22003e-05	0.0008136
GNB1	ENSG00000078369	P62873	Up	0.197739	1.42059e-07	2.81771e-06
TADA3	ENSG00000171148	O75528	Up	0.198201	0.000166496	0.00169501
SMAD3	ENSG00000166949	P84022	Up	0.200482	0.00101084	0.00785482
G3BP2	ENSG00000138757	Q9UN86	Up	0.201504	0.00101948	0.00791228
SCML2	ENSG00000102098	Q9UQR0	Up	0.202551	0.000573091	0.00489712
HMCES	ENSG00000183624	Q96FZ2	Up	0.203341	0.000758271	0.00619237
CCNB1	ENSG00000134057	P14635	Up	0.203594	0.00100829	0.00783763
CTNNA1	ENSG00000044115	P35221	Up	0.205768	5.32233e-05	0.000622223
MCM7	ENSG00000166508	P33993	Up	0.206238	1.3287e-06	2.1808e-05
FAM126A	ENSG00000122591	Q9BYI3	Up	0.206592	0.000491499	0.00428916
VAV2	ENSG00000160293	P52735	Up	0.206655	0.000365042	0.0033167
POMGNT1	ENSG00000085998	Q8WZA1	Up	0.209929	0.000209591	0.0020594
UBE4B	ENSG00000130939	O95155	Up	0.210236	0.000134638	0.0014024
TLN1	ENSG00000137076	Q9Y490	Up	0.210315	0.000821324	0.00661724
CRMP1	ENSG00000072832	Q14194	Up	0.210419	4.92691e-07	8.88399e-06
EIF2AK4	ENSG00000128829	Q9P2K8	Up	0.210763	0.000797262	0.00645225
PPFIA1	ENSG00000131626	Q13136	Up	0.211177	0.00054149	0.0046594
ARPP19	ENSG00000128989	P56211	Up	0.211465	0.000214176	0.00209828
GBF1	ENSG00000107862	Q92538	Up	0.213038	0.000280845	0.00264932
ERCC2	ENSG00000104884	P18074	Up	0.213298	5.94201e-05	0.00068703
RTCB	ENSG00000100220	Q9Y3I0	Up	0.215663	0.000413849	0.00369137
VAMP3	ENSG00000049245	Q15836	Up	0.21574	0.000519147	0.00450191
MCM2	ENSG00000073111	P49736	Up	0.215976	6.04759e-07	1.06826e-05
VAPB	ENSG00000124164	O95292	Up	0.216132	6.3147e-05	0.000724133
THAP12	ENSG00000137492		Up	0.216138	0.0012045	0.00910573
MCM6	ENSG00000076003	Q14566	Up	0.216753	0.000676695	0.00561434
SHKBP1	ENSG00000160410	Q8TBC3	Up	0.217113	0.000450159	0.00397284
TMED7	ENSG00000134970	Q9Y3B3	Up	0.217383	0.000628813	0.00528451
KAT6A	ENSG00000083168	Q92794	Up	0.219514	0.000768936	0.00626416
AP1M1	ENSG00000072958	Q9BXS5	Up	0.220042	0.000185026	0.00184987
SELENOF	ENSG00000183291		Up	0.220405	5.62462e-05	0.000653646
H3-3B	ENSG00000132475		Up	0.22065	0.00089634	0.00709666
ATXN7L3	ENSG00000087152	Q14CW9	Up	0.220886	0.000949517	0.00746004
RACGAP1	ENSG00000161800	Q9H0H5	Up	0.221542	0.000207169	0.00203902
H2AZ2	ENSG00000105968		Up	0.221665	0.000306285	0.00284694
RMDN3	ENSG00000137824	Q96TC7	Up	0.221876	0.000661208	0.00551125
TPCN1	ENSG00000186815	Q9ULQ1	Up	0.222271	0.000316343	0.00292764
AKAP12	ENSG00000131016	Q02952	Up	0.223198	0.000255096	0.00244093
CDS2	ENSG00000101290	O95674	Up	0.223564	0.000176019	0.00177728
KTN1	ENSG00000126777	Q86UP2	Up	0.224071	0.00100302	0.00780445
HNRNPUL2	ENSG00000214753	Q1KMD3	Up	0.224408	4.75806e-05	0.000565579
ZDHHC4	ENSG00000136247	Q9NPG8	Up	0.224769	0.000101584	0.00110174
NCAPH	ENSG00000121152	Q15003	Up	0.225155	2.71703e-05	0.000341159
PDPR	ENSG00000090857	Q8NCN5	Up	0.225228	0.000520274	0.00450834
CLSTN1	ENSG00000171603	O94985	Up	0.225295	4.14558e-06	6.22368e-05
AKT1	ENSG00000142208	P31749	Up	0.226335	4.24549e-06	6.3533e-05
TMCO3	ENSG00000150403	Q6UWJ1	Up	0.226672	0.000104086	0.00112628
CNP	ENSG00000173786	P09543	Up	0.226785	0.000449523	0.00396872
IL17RA	ENSG00000177663	Q96F46	Up	0.227365	0.00117199	0.00890885
CDK1	ENSG00000170312	P06493	Up	0.227844	0.000137511	0.00142915
FTO	ENSG00000140718	Q9C0B1	Up	0.228725	0.000160953	0.00164479
FARP1	ENSG00000152767	Q9Y4F1	Up	0.229649	0.000941266	0.00740515
EDC4	ENSG00000038358	Q6P2E9	Up	0.230627	0.0012986	0.009695
P4HA2	ENSG00000072682	O15460	Up	0.230797	0.000820047	0.00661151
SCAP	ENSG00000114650	Q12770	Up	0.230855	1.45494e-05	0.000194587
CELSR1	ENSG00000075275	Q9NYQ6	Up	0.231272	0.00127909	0.00957375
ZNF592	ENSG00000166716	Q92610	Up	0.232558	0.000606103	0.0051268
KPNA1	ENSG00000114030	P52294	Up	0.233196	0.000133496	0.00139237
CERCAM	ENSG00000167123	Q5T4B2	Up	0.233342	0.000669233	0.00556822
EHMT1	ENSG00000181090	Q9H9B1	Up	0.234595	3.24372e-06	4.96529e-05
EIF4A1P10	ENSG00000229132		Up	0.235147	0.000181521	0.00182574
VPS41	ENSG00000006715	P49754	Up	0.2353	0.000693201	0.00573299
SCAF8	ENSG00000213079	Q9UPN6	Up	0.235904	0.000354228	0.00322595
AP2A1	ENSG00000196961	O95782	Up	0.235986	0.000534341	0.00460818
TRPC4AP	ENSG00000100991	Q8TEL6	Up	0.236695	0.000776435	0.00630769
NCOR2	ENSG00000196498	Q9Y618	Up	0.237059	0.000393163	0.00353787
USP22	ENSG00000124422	Q9UPT9	Up	0.237795	7.34781e-05	0.000825279
ZNF783	ENSG00000204946	Q6ZMS7	Up	0.238304	0.00111502	0.00853958
DELE1	ENSG00000081791		Up	0.238812	0.000707643	0.00581749
MRTFB	ENSG00000186260		Up	0.238991	0.000535337	0.00461494
PACSIN2	ENSG00000100266	Q9UNF0	Up	0.239687	3.63981e-05	0.000444622
USP47	ENSG00000170242	Q96K76	Up	0.239809	0.000773184	0.00628783
ERC1	ENSG00000082805	Q8IUD2	Up	0.240413	0.00124262	0.00935162
APMAP	ENSG00000101474	Q9HDC9	Up	0.240882	6.54195e-05	0.000746535
ACO1	ENSG00000122729	P21399	Up	0.241606	0.000272124	0.00258071
CYTH2	ENSG00000105443	Q99418	Up	0.242075	0.00127978	0.00957584
PAFAH1B1	ENSG00000007168	P43034	Up	0.242093	1.57205e-05	0.000209652
PNPLA2	ENSG00000177666	Q96AD5	Up	0.242618	0.000679639	0.00562878
SLC25A46	ENSG00000164209	Q96AG3	Up	0.242988	0.00129535	0.00967687
ANAPC7	ENSG00000196510	Q9UJX3	Up	0.243268	6.23392e-05	0.000715922
DGLUCY	ENSG00000133943		Up	0.243444	0.000819029	0.00660557
FSTL1	ENSG00000163430	Q12841	Up	0.243727	0.000114396	0.00122091
INPPL1	ENSG00000165458	O15357	Up	0.243787	7.15944e-07	1.24215e-05
CMTM6	ENSG00000091317	Q9NX76	Up	0.244891	0.000878282	0.0069824
AP3B1	ENSG00000132842	O00203	Up	0.245022	0.000106307	0.00114659
APBB1	ENSG00000166313	O00213	Up	0.245148	7.06676e-06	0.00010012
EEFSEC	ENSG00000132394	P57772	Up	0.24587	0.000233767	0.00226649
ZNF558	ENSG00000167785	Q96NG5	Up	0.246442	0.00069668	0.00574755
SAE1	ENSG00000142230	Q9UBE0	Up	0.246519	0.000341941	0.0031348
GINS2	ENSG00000131153	Q9Y248	Up	0.247155	0.000148105	0.00152974
ADD1	ENSG00000087274	P35611	Up	0.247329	8.92365e-06	0.000124468
PPP1CA	ENSG00000172531	P62136	Up	0.247338	1.77459e-05	0.000232945
ADNP2	ENSG00000101544	Q6IQ32	Up	0.248825	0.000224611	0.00218831
PTPN1	ENSG00000196396	P18031	Up	0.248941	3.3893e-05	0.000416413
KIF23	ENSG00000137807	Q02241	Up	0.249413	0.00043348	0.00384158
RTN4	ENSG00000115310	Q9NQC3	Up	0.249457	3.78123e-06	5.73927e-05
ANXA6	ENSG00000197043	P08133	Up	0.249558	1.39968e-09	3.8405e-08
DTX4	ENSG00000110042	Q9Y2E6	Up	0.249658	0.000281972	0.00265682
ZDHHC7	ENSG00000153786	Q9NXF8	Up	0.249735	0.00040366	0.00361979
EMP2	ENSG00000213853	P54851	Up	0.249859	5.31084e-05	0.000621501
TAOK1	ENSG00000160551	Q7L7X3	Up	0.250037	3.27934e-05	0.000404496
FBXL12	ENSG00000127452	Q9NXK8	Up	0.25005	0.000244053	0.00235457
KIF13A	ENSG00000137177	Q9H1H9	Up	0.250657	6.19876e-05	0.000712933
AFDN	ENSG00000130396		Up	0.251034	2.23623e-08	5.04715e-07
ERLEC1	ENSG00000068912	Q96DZ1	Up	0.252116	0.000249415	0.00239499
F2RL1	ENSG00000164251	P55085	Up	0.25247	6.26817e-05	0.000719502
SCAMP5	ENSG00000198794	Q8TAC9	Up	0.252494	0.000422876	0.00376185
MTMR6	ENSG00000139505	Q9Y217	Up	0.252826	0.00069914	0.00576378
MTCH1	ENSG00000137409	Q9NZJ7	Up	0.252911	1.8957e-05	0.000247457
TUBA1B	ENSG00000123416	P68363	Up	0.253164	5.84373e-07	1.03537e-05
GNAI3	ENSG00000065135	P08754	Up	0.253947	9.40372e-05	0.001028
WLS	ENSG00000116729	Q5T9L3	Up	0.254059	0.000162289	0.00165723
TPX2	ENSG00000088325	Q9ULW0	Up	0.254181	1.81378e-05	0.000237885
TWSG1	ENSG00000128791	Q9GZX9	Up	0.254291	4.6801e-05	0.000558866
KIF4A	ENSG00000090889	O95239	Up	0.254842	0.000152074	0.0015659
KDELR2	ENSG00000136240	P33947	Up	0.255333	0.000459703	0.00404183
UBTD2	ENSG00000168246		Up	0.255401	0.00100416	0.00781066
STX2	ENSG00000111450	P32856	Up	0.25562	3.90096e-06	5.90188e-05
CDC42BPB	ENSG00000198752	Q9Y5S2	Up	0.256016	1.0003e-05	0.000137961
E2F2	ENSG00000007968	Q14209	Up	0.256266	0.000648474	0.00541862
TYRO3	ENSG00000092445	Q06418	Up	0.256267	5.91996e-06	8.55288e-05
ZC3H7B	ENSG00000100403	Q9UGR2	Up	0.256814	0.00011307	0.0012095
AKIRIN2	ENSG00000135334	Q53H80	Up	0.257255	0.00100232	0.00780413
WWP2	ENSG00000198373	O00308	Up	0.257475	4.79875e-05	0.00056897
ADAM23	ENSG00000114948	O75077	Up	0.25761	0.000881217	0.00700336
EDC3	ENSG00000179151	Q96F86	Up	0.258331	0.000222158	0.00217102
LRCH3	ENSG00000186001	Q96II8	Up	0.258662	2.87382e-05	0.000358921
PTOV1	ENSG00000104960	Q86YD1	Up	0.258876	3.5326e-07	6.53602e-06
ARCN1	ENSG00000095139	P48444	Up	0.259073	0.000197712	0.0019583
SLC26A11	ENSG00000181045	Q86WA9	Up	0.259115	0.00112801	0.00861652
CMTM3	ENSG00000140931	Q96MX0	Up	0.25913	0.000908027	0.00716775
ZNF618	ENSG00000157657	Q5T7W0	Up	0.259761	0.000577825	0.00493577
C12orf75	ENSG00000235162		Up	0.259929	3.73737e-06	5.67639e-05
CHMP3	ENSG00000115561	Q9Y3E7	Up	0.260317	0.00132442	0.00985941
SLC16A9	ENSG00000165449	Q7RTY1	Up	0.261093	0.000243522	0.00235134
ARMH3	ENSG00000120029		Up	0.261135	0.000226361	0.00220382
DHX40	ENSG00000108406		Up	0.262114	0.000966726	0.0075673
MCFD2	ENSG00000180398	Q8NI22	Up	0.26252	6.86165e-08	1.44292e-06
FZD3	ENSG00000104290	Q9NPG1	Up	0.262606	0.000849963	0.00679651
ZKSCAN5	ENSG00000196652	Q9Y2L8	Up	0.263759	0.000872084	0.00694729
RTL6	ENSG00000188636		Up	0.264212	0.000550876	0.00473147
PRKD3	ENSG00000115825	O94806	Up	0.264418	0.000245115	0.00236087
AACS	ENSG00000081760	Q86V21	Up	0.264579	4.75113e-05	0.000565041
ARHGEF40	ENSG00000165801	Q8TER5	Up	0.264591	0.00102826	0.00796902
GFPT1	ENSG00000198380	Q06210	Up	0.266163	0.000503515	0.00438585
TRAFD1	ENSG00000135148	O14545	Up	0.266298	0.000357737	0.00325538
PLIN3	ENSG00000105355	O60664	Up	0.266322	0.000410587	0.00366646
PUDP	ENSG00000130021	Q08623	Up	0.267248	8.54102e-06	0.000119487
CDCA4	ENSG00000170779		Up	0.267668	0.000409202	0.00365828
INTS1	ENSG00000164880	Q8N201	Up	0.268138	0.000779881	0.00633129
SH3D19	ENSG00000109686	Q5HYK7	Up	0.268669	7.01239e-05	0.000792491
NMT2	ENSG00000152465	O60551	Up	0.268892	0.000841405	0.00675047
SNRNP200	ENSG00000144028	O75643	Up	0.269068	6.6009e-05	0.000752528
PCYOX1	ENSG00000116005	Q9UHG3	Up	0.269259	4.65773e-06	6.904e-05
RIC1	ENSG00000107036	Q4ADV7	Up	0.269619	8.12925e-05	0.000904572
MAP3K2	ENSG00000169967	Q9Y2U5	Up	0.27027	0.000270858	0.00257282
SGTB	ENSG00000197860	Q96EQ0	Up	0.27066	0.000451315	0.00398004
SREBF1	ENSG00000072310	P36956	Up	0.270901	4.47032e-06	6.65571e-05
ARNTL2	ENSG00000029153	Q8WYA1	Up	0.271153	0.00038149	0.00345273
DOCK7	ENSG00000116641	Q96N67	Up	0.271264	2.26157e-05	0.000289404
CERS5	ENSG00000139624	Q8N5B7	Up	0.271405	0.000369897	0.0033582
BMI1	ENSG00000168283	P35226	Up	0.27162	0.000285537	0.00268501
RASA3	ENSG00000185989	Q14644	Up	0.2717	0.000672885	0.00559066
DOCK1	ENSG00000150760	Q14185	Up	0.271973	2.39765e-05	0.000304818
SLC39A6	ENSG00000141424	Q13433	Up	0.271993	2.03018e-05	0.000262957
CTTNBP2NL	ENSG00000143079	Q9P2B4	Up	0.272862	0.00132105	0.00983747
ABHD13	ENSG00000139826	Q7L211	Up	0.273109	0.000675159	0.00560556
NKD1	ENSG00000140807	Q969G9	Up	0.273261	0.00050088	0.00436614
MAGT1	ENSG00000102158	Q9H0U3	Up	0.273427	0.000430505	0.00382245
LMBR1	ENSG00000105983	Q8WVP7	Up	0.274367	0.000288609	0.00270755
OSBPL2	ENSG00000130703	Q9H1P3	Up	0.274391	4.91717e-05	0.000580657
ISOC2	ENSG00000063241	Q96AB3	Up	0.275019	0.000505013	0.00439562
GM2A	ENSG00000196743	P17900	Up	0.276031	0.000410308	0.00366537
ATP6V1H	ENSG00000047249	Q9UI12	Up	0.276317	0.00083521	0.00670603
ANO6	ENSG00000177119	Q4KMQ2	Up	0.27663	0.000474487	0.004164
REEP2	ENSG00000132563	Q9BRK0	Up	0.276684	8.88326e-05	0.000977492
CHAMP1	ENSG00000198824	Q96JM3	Up	0.276984	0.000643736	0.00538286
TRAPPC12	ENSG00000171853	Q8WVT3	Up	0.277258	9.18805e-05	0.00100913
ASAP3	ENSG00000088280	Q8TDY4	Up	0.277466	9.23969e-06	0.000128214
EML1	ENSG00000066629	O00423	Up	0.277847	0.000373518	0.00338713
CCDC82	ENSG00000149231		Up	0.278032	0.000788895	0.00639338
TMEM245	ENSG00000106771	Q9H330	Up	0.278397	6.42805e-05	0.00073533
KHK	ENSG00000138030	P50053	Up	0.278428	6.91824e-05	0.000784314
ALG12	ENSG00000182858	Q9BV10	Up	0.279391	0.000771967	0.00628229
TP53	ENSG00000141510	P04637	Up	0.279396	9.62744e-09	2.29227e-07
CHEK1	ENSG00000149554	O14757	Up	0.279844	0.000155769	0.00159832
TENM3	ENSG00000218336	Q9P273	Up	0.279986	0.00117466	0.00892629
SLC35C2	ENSG00000080189	Q9NQQ7	Up	0.280175	3.62314e-05	0.000442818
ECHS1	ENSG00000127884	P30084	Up	0.280251	2.86507e-06	4.4386e-05
FAM53C	ENSG00000120709	Q9NYF3	Up	0.280271	4.19926e-06	6.2962e-05
ARHGEF17	ENSG00000110237	Q96PE2	Up	0.280345	5.04903e-05	0.000594728
TUBAP2	ENSG00000214391		Up	0.281208	0.00095308	0.00748049
MTF2	ENSG00000143033	Q9Y483	Up	0.28149	0.000209144	0.00205673
NFRKB	ENSG00000170322	Q6P4R8	Up	0.281609	2.47258e-05	0.000313493
TRIM32	ENSG00000119401	Q13049	Up	0.281994	4.85908e-05	0.000574959
KIRREL1	ENSG00000183853		Up	0.282099	2.27734e-05	0.000291104
DERL1	ENSG00000136986	Q9BUN8	Up	0.282595	0.000153836	0.00158196
NECTIN2	ENSG00000130202		Up	0.283052	7.68152e-06	0.000108045
EXOSC5	ENSG00000077348	Q9NQT4	Up	0.283414	8.64644e-05	0.000953675
NEO1	ENSG00000067141	Q92859	Up	0.283452	2.44131e-07	4.63789e-06
ATP1A1	ENSG00000163399	P05023	Up	0.283535	3.03662e-05	0.00037704
TMUB2	ENSG00000168591	Q71RG4	Up	0.283698	0.000268946	0.00255777
MAU2	ENSG00000129933	Q9Y6X3	Up	0.284361	1.81932e-05	0.000238283
ENO2	ENSG00000111674	P09104	Up	0.284467	4.47132e-05	0.000536398
ITCH	ENSG00000078747	Q96J02	Up	0.284897	0.000266677	0.00253722
CCDC22	ENSG00000101997	O60826	Up	0.285059	0.000598451	0.00508597
[truncated: 1,151 more rows]
