# Supplementary material for: Endogenous expression of inactive lysine deacetylases reveals deacetylation-dependent cellular mechanisms
Source: PLoS One. 2023 Sep 18;18(9):e0291779. doi: 10.1371/journal.pone.0291779 (PMC10506724; doi:10.1371/journal.pone.0291779)
Supplement: S9 Table — (XLSX) [file pone.0291779.s017.xlsx]

## Sheet: S9
Endogenous expression of inactive lysine deacetylases reveals deacetylation-dependent cellular mechanisms. Tasha B. Toro, Elena V. Skripnikova, Kiara E. Bornes, Kun Zhang, Terry J. Watt.
S9 Table. Significant gene expression changes in wild-type HT1080 treated with Tubastatin A relative to untreated.
Gene	ENSEMBL	Uniprot	Regulation (vs WT)	log2FoldChange	p value	adj p value
MT-RNR2	ENSG00000210082	Q8IVG9	Down	-15.1936	1.07742e-297	8.18839e-294
MTRNR2L1	ENSG00000256618	P0CJ68	Down	-14.2065	1.42459e-83	4.38929e-81
MT-RNR1	ENSG00000211459	A0A0C5B5G6	Down	-12.2727	2.26432e-74	5.54439e-72
AC005786.7	ENSG00000267436		Down	-9.43562	1.33082e-14	2.60452e-13
GAGE2E	ENSG00000275113		Down	-9.34416	5.40458e-14	9.82651e-13
RP11-982M15.2	ENSG00000258430		Down	-9.30142	2.30439e-08	2.17018e-07
IKBKGP1	ENSG00000275882		Down	-8.96224	2.93035e-13	4.97113e-12
RP11-244F12.2	ENSG00000259627		Down	-8.94282	1.85313e-12	2.87923e-11
CTC-435M10.3	ENSG00000255730		Down	-8.86439	0.000339981	0.0015274
RP11-500M8.7	ENSG00000272921	H0YGX0	Down	-8.74074	0.000617538	0.00261707
RP11-20B24.4	ENSG00000266642		Down	-8.48543	1.88387e-11	2.63349e-10
ARAP1-AS1	ENSG00000256007		Down	-8.3693	1.54081e-11	2.17527e-10
CH507-9B2.4	ENSG00000276612		Down	-8.19965	0.000599092	0.00254933
RP11-514P8.8	ENSG00000272949		Down	-8.07326	3.13571e-10	3.77876e-09
LLNLR-284B4.1	ENSG00000274177		Down	-7.87988	6.99071e-10	8.06621e-09
RP11-860B13.1	ENSG00000256747		Down	-7.83288	8.8787e-08	7.60746e-07
CTB-5E10.3	ENSG00000267633		Down	-7.17036	9.48288e-06	5.80741e-05
CIDEB	ENSG00000136305	Q9UHD4	Down	-7.13281	7.76058e-05	0.000396374
RP11-108O10.8	ENSG00000258529		Down	-7.11091	7.03179e-05	0.000363054
AC009133.23	ENSG00000280893		Down	-7.02235	1.16058e-05	6.96167e-05
AC005944.2	ENSG00000267469		Down	-7.01821	5.25441e-07	3.99469e-06
FABP5P7	ENSG00000234964		Down	-6.87057	3.20669e-07	2.51505e-06
RP11-234B24.6	ENSG00000255639		Down	-6.75332	1.41457e-05	8.32101e-05
DCN	ENSG00000011465	P07585	Down	-6.65189	1.31163e-05	7.77163e-05
AC006486.9	ENSG00000268643	M0QYV0	Down	-6.64082	2.7006e-08	2.51732e-07
SNORD3C	ENSG00000264940		Down	-6.62125	0.000660713	0.00277938
MTRNR2L12	ENSG00000269028	P0DMP1	Down	-6.5856	3.99441e-06	2.62457e-05
RP11-49K24.6	ENSG00000267228		Down	-6.53315	1.84655e-05	0.000106084
RP11-624G17.3	ENSG00000255301		Down	-6.46354	9.67656e-05	0.000485746
TGIF2-C20orf24	ENSG00000259399		Down	-6.43233	7.15972e-12	1.04642e-10
AL513523.2	ENSG00000279767		Down	-6.3134	8.54811e-05	0.000432815
AC009133.21	ENSG00000275857		Down	-6.13335	0.000235198	0.00109394
TECRP1	ENSG00000235043		Down	-6.08762	0.000119493	0.000589835
AC074389.6	ENSG00000205971		Down	-6.06483	0.000176765	0.000843322
RP11-138I1.4	ENSG00000265401		Down	-5.9908	0.000516046	0.0022288
AQP7P1	ENSG00000186466		Down	-5.96215	0.000594969	0.0025357
GALC	ENSG00000054983	P54803	Down	-5.93467	8.65142e-05	0.000437755
LINC01460	ENSG00000205334		Down	-5.80102	5.32104e-07	4.03458e-06
RP11-977G19.10	ENSG00000144785		Down	-5.76379	1.89342e-24	7.48178e-23
RP11-618K13.2	ENSG00000255498		Down	-5.67908	0.000977533	0.00393297
PTCHD3P1	ENSG00000274985		Down	-5.67042	0.00177615	0.00667375
RP11-805I24.1	ENSG00000261177		Down	-5.62811	3.6934e-06	2.4444e-05
MTRNR2L10	ENSG00000256045	P0CJ77	Down	-5.6155	0.00103716	0.00414354
CTC-503J8.4	ENSG00000267563		Down	-5.49577	0.000695103	0.00291062
RP11-474G23.2	ENSG00000273275		Down	-5.4787	0.000159264	0.000769022
NPM1P6	ENSG00000213881		Down	-5.42948	0.00113682	0.00449602
RPL4P2	ENSG00000232341		Down	-5.42716	6.14874e-10	7.16358e-09
TMPRSS4	ENSG00000137648	Q9NRS4	Down	-5.40644	5.6319e-05	0.000295529
RP11-385H1.1	ENSG00000280118		Down	-5.20403	0.000779161	0.00321594
RP11-44I10.3	ENSG00000261267		Down	-5.19388	0.00227096	0.00830172
AC009133.15	ENSG00000259952		Down	-5.16871	4.48083e-05	0.000239875
RP11-304L19.2	ENSG00000260447		Down	-5.09478	0.000815859	0.00335103
RP11-15H20.7	ENSG00000269107		Down	-5.05508	0.00141127	0.00545558
SNORD3B-1	ENSG00000265185		Down	-5.04126	1.42688e-44	1.39029e-42
WFDC8	ENSG00000158901	Q8IUA0	Down	-5.02973	0.000790076	0.00325805
RP11-70C1.3	ENSG00000235288		Down	-5.02569	6.65634e-05	0.000345233
SNORD3B-2	ENSG00000262074		Down	-4.99639	1.29108e-47	1.45008e-45
CTC-441N14.2	ENSG00000247311		Down	-4.96454	8.72638e-08	7.49102e-07
Metazoa_SRP	ENSG00000255851		Down	-4.90264	0.00116531	0.00459754
RP11-603B24.1	ENSG00000258732		Down	-4.82735	0.000885584	0.00360817
ITGB2-AS1	ENSG00000227039		Down	-4.72529	1.43696e-37	1.06719e-35
POM121L7	ENSG00000239511		Down	-4.6787	2.16888e-07	1.74922e-06
RN7SL4P	ENSG00000263740		Down	-4.59874	4.74299e-13	7.84193e-12
XXbac-BPG249D20.9	ENSG00000235781		Down	-4.56339	8.68422e-08	7.45763e-07
Metazoa_SRP	ENSG00000196274		Down	-4.53923	5.57824e-07	4.22117e-06
ZNF90	ENSG00000213988	Q03938	Down	-4.53802	1.40632e-10	1.76528e-09
RP13-317D12.3	ENSG00000255237		Down	-4.46202	3.22452e-07	2.5273e-06
CDRT15L2	ENSG00000214819		Down	-4.45016	0.00132622	0.00516532
CHDH	ENSG00000016391	Q8NE62	Down	-4.41106	3.73983e-07	2.90423e-06
RP11-592N21.2	ENSG00000260586		Down	-4.41054	0.00155556	0.00595079
FAM74A6	ENSG00000274516		Down	-4.40361	2.83144e-06	1.9094e-05
RP11-462G12.1	ENSG00000262185		Down	-4.40267	1.64911e-07	1.35446e-06
RP11-143A12.3	ENSG00000250198		Down	-4.38285	0.00207381	0.00766956
CTD-2207P18.1	ENSG00000258425		Down	-4.36919	0.000200613	0.000946211
RPL5P12	ENSG00000242697		Down	-4.35704	1.1521e-05	6.91989e-05
TNFSF8	ENSG00000106952	P32971	Down	-4.30176	0.00153739	0.00589019
RP11-400N9.1	ENSG00000259793		Down	-4.28164	0.000272227	0.00124709
RGSL1	ENSG00000121446		Down	-4.23273	0.00206803	0.00765314
NSFP1	ENSG00000260075		Down	-4.17504	6.64269e-07	4.9608e-06
RP11-343C2.12	ENSG00000272617	H3BUN2	Down	-4.1089	2.40719e-20	7.17437e-19
GSDMC	ENSG00000147697	Q9BYG8	Down	-4.10276	0.000505888	0.00218908
AC005306.3	ENSG00000267283		Down	-4.06481	0.00022652	0.00105725
SNORD3A	ENSG00000263934		Down	-4.06276	9.87535e-53	1.3323e-50
CHRM5	ENSG00000184984	P08912	Down	-4.04805	5.27804e-09	5.42069e-08
EXD1	ENSG00000178997	Q8NHP7	Down	-4.02685	3.19628e-17	7.77749e-16
RP11-142M10.2	ENSG00000229751		Down	-4.02559	1.21555e-05	7.25873e-05
AC074289.1	ENSG00000225889		Down	-4.01	2.90411e-09	3.09699e-08
AC110926.4	ENSG00000226789		Down	-4.00995	1.26068e-15	2.71677e-14
GHET1	ENSG00000281189		Down	-3.9935	7.17165e-06	4.48105e-05
AIPL1	ENSG00000129221	Q9NZN9	Down	-3.96347	1.33897e-05	7.91717e-05
RP11-524F11.3	ENSG00000279200		Down	-3.93484	0.00121411	0.00477105
C7orf55-LUC7L2	ENSG00000269955		Down	-3.92848	1.68257e-61	2.84167e-59
EIF3CL	ENSG00000205609	B5ME19	Down	-3.9116	1.25224e-09	1.39614e-08
APLN	ENSG00000171388	Q9ULZ1	Down	-3.90629	9.64878e-63	1.66661e-60
RP11-92G12.3	ENSG00000260088		Down	-3.88405	1.09896e-05	6.63389e-05
RP11-77K12.4	ENSG00000203472		Down	-3.86044	1.07061e-06	7.73169e-06
MS4A10	ENSG00000172689	Q96PG2	Down	-3.84752	0.00154224	0.00590479
AC005616.2	ENSG00000267423		Down	-3.84538	0.00159759	0.00608912
CTD-3216D2.5	ENSG00000272945		Down	-3.84269	0.00222155	0.00814328
SEC14L4	ENSG00000133488		Down	-3.82944	5.71102e-08	5.04499e-07
AC093110.3	ENSG00000238018		Down	-3.81692	0.00145225	0.00559406
RP11-573D15.8	ENSG00000197099		Down	-3.76843	2.41718e-05	0.000136381
OLA1P3	ENSG00000257966		Down	-3.76766	0.00205777	0.0076189
RP11-157P23.2	ENSG00000261307		Down	-3.73712	7.44778e-06	4.64087e-05
RP11-1228E12.2	ENSG00000280136		Down	-3.71021	0.000341677	0.00153351
RP11-322L20.1	ENSG00000258804		Down	-3.69501	0.00243058	0.00879776
CTD-2311B13.2	ENSG00000258265		Down	-3.66623	0.00212354	0.00782554
RP11-378E13.3	ENSG00000276054		Down	-3.6557	0.000151359	0.000733005
MAB21L3	ENSG00000173212		Down	-3.65032	3.66435e-15	7.60211e-14
IL10	ENSG00000136634	P22301	Down	-3.63384	0.000481784	0.00209272
DISC1-IT1	ENSG00000226758		Down	-3.63248	1.17766e-07	9.87153e-07
CTD-3126B10.1	ENSG00000261093		Down	-3.60571	0.000241483	0.00111975
TMEM213	ENSG00000214128		Down	-3.59247	4.19178e-06	2.73769e-05
RP11-304L19.13	ENSG00000260778		Down	-3.57687	1.78349e-05	0.000102815
RP11-501E14.1	ENSG00000249409		Down	-3.55713	4.03291e-06	2.64524e-05
RP11-216B9.8	ENSG00000280474		Down	-3.55461	1.96211e-16	4.48707e-15
FAM9C	ENSG00000187268	Q8IZT9	Down	-3.54763	4.93304e-06	3.18171e-05
SLC13A5	ENSG00000141485	Q86YT5	Down	-3.52955	6.66385e-08	5.83023e-07
RP11-142G1.3	ENSG00000260975		Down	-3.52875	5.01703e-06	3.22857e-05
AL021546.6	ENSG00000111780	H0YIV9	Down	-3.51577	0.00278807	0.00994959
EMX2OS	ENSG00000229847		Down	-3.51111	0.00169102	0.00640987
RP11-760D2.5	ENSG00000233288		Down	-3.50702	0.00132606	0.00516532
PTCSC3	ENSG00000259104		Down	-3.49646	8.12651e-05	0.000413766
SLC52A1	ENSG00000132517	Q9NWF4	Down	-3.47908	4.41632e-08	3.96582e-07
RPL5P8	ENSG00000213917		Down	-3.43875	0.00137577	0.00533279
CTD-2076M15.1	ENSG00000260683		Down	-3.43683	0.00192746	0.00717255
RP11-15H20.6	ENSG00000213971		Down	-3.40749	1.1633e-05	6.97614e-05
PLEKHD1	ENSG00000175985		Down	-3.3933	3.75677e-13	6.29349e-12
RP11-274J7.2	ENSG00000256571		Down	-3.38722	4.80946e-05	0.000255548
SCHLAP1	ENSG00000281131		Down	-3.37823	9.39333e-06	5.7603e-05
BCYRN1	ENSG00000236824		Down	-3.36876	1.00698e-42	9.52664e-41
CYP4F8	ENSG00000186526	P98187	Down	-3.33631	2.16432e-06	1.49399e-05
CASC9	ENSG00000249395		Down	-3.33356	1.11456e-05	6.71564e-05
FRMPD1	ENSG00000070601	Q5SYB0	Down	-3.33093	1.04818e-48	1.22557e-46
RP11-479O17.9	ENSG00000280259		Down	-3.3262	1.50901e-12	2.36789e-11
RP11-314D7.2	ENSG00000258123		Down	-3.28136	0.000241873	0.0011211
RP11-145G20.1	ENSG00000248510		Down	-3.27263	0.000394035	0.00174636
C1orf229	ENSG00000221953		Down	-3.26645	0.000360235	0.00160826
TIPARP-AS1	ENSG00000243926		Down	-3.26262	6.31921e-06	3.99662e-05
RP11-177F15.1	ENSG00000231877		Down	-3.26236	0.0021937	0.00804639
SRPK3	ENSG00000184343	Q9UPE1	Down	-3.2374	0.000164658	0.000792529
RAMP2-AS1	ENSG00000197291		Down	-3.22133	3.19912e-29	1.65397e-27
AC078883.4	ENSG00000226963		Down	-3.20657	0.000286745	0.00130651
ITGB2	ENSG00000160255	P05107	Down	-3.19998	1.77584e-58	2.77323e-56
CCDC79	ENSG00000249961	Q8NA31	Down	-3.19896	9.22299e-05	0.000464203
RP4-594A5.1	ENSG00000272328		Down	-3.19893	0.0006089	0.00258576
FLJ42102	ENSG00000172900		Down	-3.19328	1.05678e-30	5.84822e-29
CENPIP1	ENSG00000224778		Down	-3.18334	0.000515706	0.00222775
MORN3	ENSG00000139714		Down	-3.18251	0.000370497	0.00165148
SAG	ENSG00000130561	P10523	Down	-3.16656	4.50419e-09	4.67649e-08
RP11-538D16.2	ENSG00000224810		Down	-3.15762	0.000551947	0.00236905
C6orf132	ENSG00000188112		Down	-3.15483	0.000295632	0.00134405
AC098973.2	ENSG00000225548		Down	-3.15043	0.000244589	0.00113254
TPH2	ENSG00000139287	Q8IWU9	Down	-3.14347	0.000165378	0.000795658
BZW1P2	ENSG00000198406		Down	-3.10887	3.06343e-13	5.18392e-12
RP11-34P13.8	ENSG00000239945		Down	-3.09639	0.000655714	0.00275995
LA16c-349E10.1	ENSG00000262528		Down	-3.09599	0.00229615	0.00838575
RN7SL679P	ENSG00000243905		Down	-3.09073	2.54668e-05	0.000143262
MAP1LC3C	ENSG00000197769	Q9BXW4	Down	-3.08632	0.000245541	0.00113641
FAM221A	ENSG00000188732		Down	-3.08396	1.35006e-17	3.34945e-16
GS1-306C12.1	ENSG00000279525		Down	-3.08392	1.22441e-08	1.19301e-07
KIAA0087	ENSG00000122548		Down	-3.05938	0.000224842	0.00105047
LA16c-390E6.4	ENSG00000260051		Down	-3.05638	0.000240586	0.00111584
LINC01492	ENSG00000225564		Down	-3.04268	0.00132087	0.00514802
RP11-989E6.13	ENSG00000277304		Down	-3.03686	9.39538e-07	6.85926e-06
RP11-132A1.4	ENSG00000232445		Down	-3.03281	0.00142387	0.00549775
RP11-1090M7.1	ENSG00000265489		Down	-3.00647	0.000249013	0.00115139
LINC00895	ENSG00000281548		Down	-2.99741	4.02709e-08	3.64211e-07
LINC00957	ENSG00000235314		Down	-2.99517	6.37738e-07	4.77362e-06
PRR34-AS1	ENSG00000241990		Down	-2.99268	4.77741e-10	5.64671e-09
LINC00908	ENSG00000263812		Down	-2.98584	4.3729e-06	2.847e-05
SVILP1	ENSG00000234814		Down	-2.97884	0.000354548	0.00158659
RP11-263F14.3	ENSG00000232355		Down	-2.97656	0.00113446	0.00448825
RP13-20L14.4	ENSG00000264812		Down	-2.97139	0.00233874	0.00851402
XKR4	ENSG00000206579	Q5GH76	Down	-2.96011	3.88615e-06	2.55859e-05
AC005943.2	ENSG00000267059		Down	-2.95894	4.34592e-09	4.53073e-08
UPK1B	ENSG00000114638	O75841	Down	-2.95301	0.000887293	0.00361261
TSGA13	ENSG00000213265		Down	-2.95272	1.47489e-16	3.4036e-15
SMCP	ENSG00000163206	P49901	Down	-2.94869	0.00253025	0.00911946
RP11-175K6.1	ENSG00000245812		Down	-2.92916	8.58081e-14	1.53928e-12
CTD-2012K14.5	ENSG00000280214		Down	-2.91275	2.2726e-12	3.4916e-11
RP11-883A18.3	ENSG00000265728		Down	-2.9085	0.000140868	0.000686426
CD180	ENSG00000134061	Q99467	Down	-2.90658	1.75397e-50	2.17339e-48
HNF1A-AS1	ENSG00000241388		Down	-2.90099	9.51261e-13	1.53169e-11
SGSM1	ENSG00000167037	Q2NKQ1	Down	-2.89438	5.25349e-07	3.99469e-06
EPHA10	ENSG00000183317	Q5JZY3	Down	-2.89415	2.55909e-19	7.23913e-18
RP11-571E6.3	ENSG00000203402		Down	-2.89072	7.48416e-10	8.59641e-09
RP11-316A16.1	ENSG00000257294		Down	-2.88019	0.000161451	0.000778738
AC008985.1	ENSG00000278999		Down	-2.86747	3.20684e-21	1.02835e-19
KNOP1P4	ENSG00000232422		Down	-2.86484	0.000583331	0.00248969
RASGRP3	ENSG00000152689	Q8IV61	Down	-2.86289	1.4952e-15	3.20702e-14
RPEP4	ENSG00000233010		Down	-2.86101	1.0759e-06	7.7653e-06
AC015849.19	ENSG00000270871		Down	-2.83716	0.000174155	0.000831917
RP11-1018N14.2	ENSG00000225860		Down	-2.83498	3.02808e-05	0.00016794
RP11-70F11.8	ENSG00000257771		Down	-2.83181	0.000528364	0.00227862
HSD17B13	ENSG00000170509	Q7Z5P4	Down	-2.82251	5.54205e-05	0.000291351
RP11-213G2.3	ENSG00000165121		Down	-2.81755	0.00123737	0.00485661
KBTBD12	ENSG00000187715		Down	-2.81248	4.61806e-29	2.37144e-27
RP11-1143G9.5	ENSG00000274979		Down	-2.81158	0.000351379	0.00157334
AC144450.2	ENSG00000203635		Down	-2.78619	2.38684e-09	2.57793e-08
CTA-212A2.3	ENSG00000279217		Down	-2.7843	1.89673e-15	4.03033e-14
BX470102.3	ENSG00000238279		Down	-2.77478	5.35322e-06	3.42174e-05
SPINK9	ENSG00000204909	Q5DT21	Down	-2.77468	0.000770583	0.00318631
RP11-307A17.2	ENSG00000271519		Down	-2.76352	1.66416e-35	1.1127e-33
LINC00507	ENSG00000256193		Down	-2.7602	2.85643e-08	2.65498e-07
RP11-707O23.1	ENSG00000280022		Down	-2.75732	0.000127506	0.000625459
RP11-539L10.5	ENSG00000282742		Down	-2.75555	0.000373496	0.0016629
BHMT2	ENSG00000132840	Q9H2M3	Down	-2.7324	5.83373e-06	3.70395e-05
RP11-173P15.5	ENSG00000256569		Down	-2.72456	0.00238277	0.00864924
TLR7	ENSG00000196664	Q9NYK1	Down	-2.72374	3.8491e-08	3.48805e-07
RP11-21L1.1	ENSG00000261653		Down	-2.72352	3.30061e-07	2.58072e-06
LINC01441	ENSG00000224008		Down	-2.71489	6.52304e-11	8.54533e-10
CCR4	ENSG00000183813	P51679	Down	-2.71387	0.00184548	0.00689559
RP11-499F3.2	ENSG00000259692		Down	-2.71343	3.02359e-07	2.38045e-06
RP11-44M6.3	ENSG00000184414		Down	-2.6964	6.20492e-09	6.30728e-08
SNCB	ENSG00000074317	Q16143	Down	-2.69443	0.000762964	0.00316035
INMT	ENSG00000241644	O95050	Down	-2.6915	1.32784e-07	1.10411e-06
PCDHB1	ENSG00000171815	Q9Y5F3	Down	-2.6838	9.30866e-06	5.71452e-05
C21orf62	ENSG00000205929	Q9NYP8	Down	-2.67646	2.15958e-20	6.46606e-19
LILRB3	ENSG00000204577	O75022	Down	-2.67602	0.00151567	0.00581478
RP5-1142A6.8	ENSG00000182376		Down	-2.67295	3.6521e-08	3.32009e-07
HAP1	ENSG00000173805	P54257	Down	-2.66766	1.72708e-18	4.60017e-17
C2orf48	ENSG00000163009		Down	-2.66186	2.67911e-05	0.000150088
AC016738.3	ENSG00000230140		Down	-2.66184	0.00159171	0.0060711
RN7SL1	ENSG00000283029		Down	-2.65791	3.3827e-18	8.81435e-17
RP11-798L4.1	ENSG00000205682		Down	-2.651	6.74607e-05	0.00034949
RP11-519G16.5	ENSG00000259342		Down	-2.64669	6.63195e-11	8.68016e-10
LAIR1	ENSG00000167613	Q6GTX8	Down	-2.64442	2.16888e-12	3.34125e-11
E2F3P2	ENSG00000203435		Down	-2.6407	6.0446e-23	2.1841e-21
MFSD7	ENSG00000169026	Q6UXD7	Down	-2.63838	0.00208271	0.00769874
FTH1P16	ENSG00000227376		Down	-2.63711	0.0023938	0.00868396
RGPD4-AS1	ENSG00000230651		Down	-2.63478	0.000764912	0.00316688
C17orf105	ENSG00000231256	B2RV13	Down	-2.6345	0.00183973	0.006882
RP11-43N16.4	ENSG00000279861		Down	-2.62638	9.76943e-14	1.74154e-12
RP11-1017G21.4	ENSG00000258959		Down	-2.62601	1.0492e-07	8.86978e-07
AC138430.4	ENSG00000267629		Down	-2.61771	6.71902e-72	1.45899e-69
TISP43	ENSG00000183292		Down	-2.58815	0.00010155	0.000508085
RP4-784A16.2	ENSG00000228838		Down	-2.58752	0.00229532	0.00838407
MYH7B	ENSG00000078814		Down	-2.5807	1.19228e-22	4.18861e-21
RP11-692C24.2	ENSG00000258765		Down	-2.57577	8.18875e-18	2.07679e-16
PPP1R3B	ENSG00000173281	Q86XI6	Down	-2.56347	2.11261e-13	3.65459e-12
RP11-429A20.2	ENSG00000255996		Down	-2.56011	0.000820866	0.00337038
RP11-57C13.3	ENSG00000196566		Down	-2.54881	6.35133e-06	4.0147e-05
RP3-475N16.1	ENSG00000231113		Down	-2.54557	0.00173264	0.00653935
RP11-875O11.1	ENSG00000245025		Down	-2.54403	3.75824e-11	5.08533e-10
HMGB1P24	ENSG00000275029		Down	-2.5411	0.000829028	0.003399
RP11-19G24.1	ENSG00000274308		Down	-2.53456	1.07741e-05	6.51573e-05
AC009487.6	ENSG00000226121		Down	-2.53433	0.000185919	0.000882932
NPFFR1	ENSG00000148734	Q9GZQ6	Down	-2.53313	0.000488549	0.00211968
ZNF347	ENSG00000197937	Q96SE7	Down	-2.53022	4.77733e-07	3.65514e-06
BMP7	ENSG00000101144	P18075	Down	-2.52902	2.82728e-12	4.30034e-11
AC007250.4	ENSG00000225226		Down	-2.528	0.000189038	0.000896061
PAX8-AS1	ENSG00000189223		Down	-2.52017	6.31949e-07	4.73806e-06
XXbac-B476C20.13	ENSG00000234913		Down	-2.51818	1.59604e-05	9.29019e-05
RP11-425A6.5	ENSG00000273312		Down	-2.51397	0.000187371	0.000888717
RP11-631M6.2	ENSG00000250461		Down	-2.51122	2.70538e-14	5.09774e-13
LHB	ENSG00000104826	P01229	Down	-2.49718	0.00114203	0.00451349
RP1-76C18.1	ENSG00000217120		Down	-2.48279	1.08831e-12	1.73764e-11
RP11-1038A11.2	ENSG00000256218		Down	-2.48173	4.74058e-05	0.0002523
ZNF492	ENSG00000229676	Q9P255	Down	-2.47304	7.42314e-07	5.50936e-06
RP11-16N2.1	ENSG00000240152		Down	-2.47277	0.00112049	0.00443837
LLNLR-284B4.2	ENSG00000266990		Down	-2.47215	3.27395e-07	2.56428e-06
RP11-66D17.3	ENSG00000237588		Down	-2.4699	7.46088e-15	1.50007e-13
RP11-374N7.2	ENSG00000279790		Down	-2.46733	0.000377045	0.00167706
C8orf34	ENSG00000165084		Down	-2.46426	0.000162694	0.000784319
RAI1-AS1	ENSG00000237328		Down	-2.46058	0.000633267	0.00267677
CCL5	ENSG00000271503	P13501	Down	-2.4572	5.67066e-24	2.18029e-22
RP11-455F5.6	ENSG00000275371		Down	-2.45714	9.22108e-05	0.000464203
RP5-1142A6.2	ENSG00000224888		Down	-2.45553	6.79592e-27	3.12393e-25
AF011889.5	ENSG00000241489		Down	-2.45504	1.18805e-41	1.04183e-39
AC016907.3	ENSG00000233862		Down	-2.45487	2.48981e-13	4.27467e-12
RP11-331G2.6	ENSG00000270367		Down	-2.45261	2.98923e-10	3.61754e-09
IFNLR1	ENSG00000185436	Q8IU57	Down	-2.45148	1.11177e-35	7.52178e-34
TCF23	ENSG00000163792	Q7RTU1	Down	-2.45141	8.61201e-06	5.3198e-05
GOLGA8J	ENSG00000179938	A6NMD2	Down	-2.4509	0.00266997	0.0095731
CTC-523E23.5	ENSG00000269086		Down	-2.44906	2.47321e-05	0.00013937
AC005037.3	ENSG00000183308		Down	-2.44832	4.87221e-08	4.34781e-07
RP11-317C20.9	ENSG00000283001		Down	-2.44822	2.54183e-08	2.38003e-07
ZBTB8B	ENSG00000273274	Q8NAP8	Down	-2.43766	5.39353e-16	1.19391e-14
DUOX2	ENSG00000140279	Q9NRD8	Down	-2.43422	2.82472e-22	9.67021e-21
RP11-59E19.4	ENSG00000261364		Down	-2.42694	1.13731e-05	6.83829e-05
RP11-404O13.1	ENSG00000231666		Down	-2.42164	0.00268415	0.00961637
LL0XNC01-116E7.1	ENSG00000234345		Down	-2.41409	0.00214694	0.00789903
KIAA2012	ENSG00000182329		Down	-2.41377	2.51136e-05	0.00014138
ZNF969P	ENSG00000251046		Down	-2.41355	0.000147718	0.000716286
NLRP10	ENSG00000182261	Q86W26	Down	-2.41055	3.1042e-05	0.000171827
VSIG1	ENSG00000101842	Q86XK7	Down	-2.40943	6.83167e-14	1.23523e-12
LCE1E	ENSG00000186226	Q5T753	Down	-2.40587	0.00174567	0.00657982
RP11-167N5.5	ENSG00000267834		Down	-2.40339	5.42354e-14	9.85313e-13
RP11-131L23.1	ENSG00000223653		Down	-2.39287	3.20922e-14	5.98773e-13
SDK1	ENSG00000146555	Q7Z5N4	Down	-2.38871	1.37525e-10	1.72759e-09
FBXO27	ENSG00000161243	Q8NI29	Down	-2.38752	0.000576346	0.00246173
RP11-277A4.4	ENSG00000203325		Down	-2.3837	5.41109e-05	0.000285321
SPTBN5	ENSG00000137877	Q9NRC6	Down	-2.38354	2.05728e-36	1.45671e-34
CTD-2651B20.1	ENSG00000259539		Down	-2.37783	2.40337e-13	4.13562e-12
PDE6A	ENSG00000132915	P16499	Down	-2.36367	5.1009e-45	5.1009e-43
RN7SKP90	ENSG00000199883		Down	-2.35123	0.000580631	0.0024791
RP11-46D1.2	ENSG00000279250		Down	-2.34479	0.00240109	0.00870487
RP1-27K12.2	ENSG00000231683		Down	-2.33898	4.343e-05	0.00023387
CCDC58	ENSG00000160124		Down	-2.33687	2.30025e-30	1.25168e-28
RP11-706C16.8	ENSG00000253715		Down	-2.33411	6.78881e-08	5.93728e-07
RP5-908M14.10	ENSG00000275437		Down	-2.33159	3.82834e-13	6.40364e-12
ZNRF3-AS1	ENSG00000177993		Down	-2.32508	2.49701e-17	6.09549e-16
STEAP4	ENSG00000127954	Q687X5	Down	-2.31561	4.41208e-07	3.39047e-06
ISG20	ENSG00000172183	Q96AZ6	Down	-2.31163	6.98776e-52	9.15637e-50
RP11-6N17.2	ENSG00000266821		Down	-2.309	0.000693014	0.00290348
MAS1	ENSG00000130368	P04201	Down	-2.30602	6.61701e-08	5.79369e-07
RP11-769N22.1	ENSG00000249228		Down	-2.30595	5.70596e-07	4.30924e-06
L1TD1	ENSG00000240563	Q5T7N2	Down	-2.30538	1.55488e-08	1.49836e-07
AC002116.7	ENSG00000267698		Down	-2.30518	0.000543834	0.00233687
MLXIPL	ENSG00000009950	Q9NP71	Down	-2.30057	8.79183e-05	0.000444367
CDK3	ENSG00000250506	Q00526	Down	-2.29782	3.68874e-05	0.00020188
LACTB2-AS1	ENSG00000246366		Down	-2.29723	1.54307e-06	1.08586e-05
MGC27382	ENSG00000237413		Down	-2.28658	0.00178636	0.00670658
RP11-433A19.2	ENSG00000273588		Down	-2.28567	0.00106033	0.00422946
RP11-529A4.4	ENSG00000254818		Down	-2.28494	0.000440348	0.00192779
PKD2L2	ENSG00000078795	Q9NZM6	Down	-2.2784	1.48496e-14	2.88882e-13
GCNT7	ENSG00000124091	Q6ZNI0	Down	-2.2743	0.000172024	0.000822079
RP11-675P14.2	ENSG00000279734		Down	-2.25613	0.00238609	0.00865873
CTSC	ENSG00000109861	P53634	Down	-2.24769	2.20157e-07	1.77308e-06
IKZF3	ENSG00000161405	Q9UKT9	Down	-2.2406	1.86005e-25	7.9567e-24
PLLP	ENSG00000102934	Q9Y342	Down	-2.23937	4.19577e-05	0.000226852
LDHAL6FP	ENSG00000217783		Down	-2.23632	0.00230317	0.00840909
CTD-2020K17.3	ENSG00000233175		Down	-2.22987	4.03191e-05	0.000218875
IQCJ	ENSG00000214216		Down	-2.22894	6.13398e-07	4.61415e-06
AC110781.3	ENSG00000176349		Down	-2.22623	1.02607e-14	2.04318e-13
HOXB-AS3	ENSG00000233101	C0HLZ6	Down	-2.22388	4.5512e-10	5.38492e-09
SPP2	ENSG00000072080	Q13103	Down	-2.22384	1.43026e-09	1.58608e-08
WARS2-IT1	ENSG00000224238		Down	-2.22173	1.52383e-11	2.15396e-10
FCF1P7	ENSG00000224727		Down	-2.21874	0.000937987	0.00379455
RP11-304L19.12	ENSG00000259780		Down	-2.21283	0.000266823	0.00122585
MAN1C1	ENSG00000117643	Q9NR34	Down	-2.21025	0.00164785	0.00626183
MYT1L	ENSG00000186487	Q9UL68	Down	-2.20713	1.58371e-08	1.52293e-07
FBXO15	ENSG00000141665		Down	-2.20348	1.09959e-08	1.07415e-07
LINC00887	ENSG00000214145		Down	-2.18817	2.70872e-48	3.10346e-46
SERPINB9	ENSG00000170542	P50453	Down	-2.1868	2.54579e-07	2.02738e-06
RP5-1065J22.8	ENSG00000273382		Down	-2.1859	1.80176e-11	2.5218e-10
HMGCS1	ENSG00000112972	Q01581	Down	-2.18505	3.47704e-88	1.13252e-85
CTD-3032J10.3	ENSG00000269480		Down	-2.18354	0.00155131	0.00593653
RP11-192H23.7	ENSG00000264044		Down	-2.17666	0.00126744	0.00496183
RP4-598P13.1	ENSG00000248458		Down	-2.17453	3.71294e-17	8.97719e-16
RPS10-NUDT3	ENSG00000270800		Down	-2.16688	6.87389e-06	4.31511e-05
AC007620.3	ENSG00000242539		Down	-2.15888	0.000371504	0.00165532
CRX	ENSG00000105392	O43186	Down	-2.15854	2.86153e-25	1.21269e-23
RP4-665J23.4	ENSG00000272094		Down	-2.15715	3.2046e-05	0.000176844
DOK3	ENSG00000146094	Q7L591	Down	-2.15267	3.73104e-06	2.46573e-05
PHF21B	ENSG00000056487		Down	-2.14792	0.00266546	0.00955993
ZNF157	ENSG00000147117	P51786	Down	-2.14769	0.000130834	0.000640958
LSR	ENSG00000105699	Q86X29	Down	-2.14636	1.04977e-07	8.87133e-07
ADGRF5	ENSG00000069122	Q8IZF2	Down	-2.14574	2.78965e-09	2.9861e-08
C1orf61	ENSG00000125462	Q13536	Down	-2.14347	2.92523e-07	2.31019e-06
RP4-701O16.5	ENSG00000253183		Down	-2.13836	0.00234163	0.00851909
RP6-91H8.5	ENSG00000269945		Down	-2.13047	4.40469e-11	5.90747e-10
ZNF665	ENSG00000197497	Q9H7R5	Down	-2.12734	1.68486e-34	1.07907e-32
HCG15	ENSG00000227214		Down	-2.12722	2.95111e-05	0.000164151
TRIM72	ENSG00000177238	Q6ZMU5	Down	-2.12548	6.97127e-07	5.18581e-06
RP11-161H23.10	ENSG00000257954		Down	-2.12408	1.21344e-08	1.18334e-07
GBP4	ENSG00000162654	Q96PP9	Down	-2.12337	0.000367649	0.00163911
ZNF724P	ENSG00000196081	A8MTY0	Down	-2.1202	0.00026246	0.00120744
ANOS1	ENSG00000011201	P23352	Down	-2.11724	6.67816e-76	1.71081e-73
RP11-276M12.1	ENSG00000259445		Down	-2.11303	5.3895e-08	4.77206e-07
RP11-159F24.6	ENSG00000248554		Down	-2.1101	0.000991189	0.00398184
GOLGA2P11	ENSG00000260062		Down	-2.10898	1.89681e-18	5.04637e-17
SETP5	ENSG00000233998		Down	-2.10624	0.00227228	0.00830521
RP11-44N12.2	ENSG00000229625		Down	-2.10538	3.43288e-11	4.65614e-10
RP11-74E22.8	ENSG00000277200		Down	-2.1017	1.96805e-08	1.87121e-07
LINC01247	ENSG00000227007		Down	-2.09815	6.53035e-06	4.11873e-05
RP11-101O6.2	ENSG00000234937		Down	-2.09647	0.000376585	0.00167534
CTB-134H23.3	ENSG00000260908		Down	-2.09321	0.000198542	0.000937604
RP11-321N4.5	ENSG00000271793		Down	-2.08992	0.000118017	0.000583431
SZT2-AS1	ENSG00000229372		Down	-2.08537	0.00156073	0.00596657
RP11-28G8.1	ENSG00000262833		Down	-2.07992	5.27797e-06	3.37837e-05
CTC-436P18.3	ENSG00000249279		Down	-2.07972	1.74908e-05	0.000101113
RBM22P2	ENSG00000213411		Down	-2.07715	9.74737e-13	1.56507e-11
RP11-407G23.5	ENSG00000279803		Down	-2.07666	7.42353e-05	0.00038138
AP000437.3	ENSG00000279549		Down	-2.07422	4.60982e-05	0.000245972
SPIB	ENSG00000269404	Q01892	Down	-2.07421	0.000140632	0.000685423
RP11-84A19.2	ENSG00000203620		Down	-2.07371	1.49902e-14	2.9137e-13
GADL1	ENSG00000144644	Q6ZQY3	Down	-2.07074	1.55665e-08	1.49943e-07
PRR19	ENSG00000188368	A6NJB7	Down	-2.06983	2.22523e-05	0.000126333
SMG1P4	ENSG00000185710		Down	-2.0669	7.49392e-14	1.34962e-12
CTD-2313J23.1	ENSG00000260072		Down	-2.05998	4.86317e-08	4.34143e-07
TMEM249	ENSG00000261587		Down	-2.05661	0.000487511	0.00211558
CTD-3220F14.1	ENSG00000267605		Down	-2.04988	3.49108e-06	2.32231e-05
RP11-81A1.4	ENSG00000279394		Down	-2.04877	1.57962e-05	9.2017e-05
HCG11	ENSG00000228223		Down	-2.04856	6.47483e-06	4.08824e-05
HSD17B7	ENSG00000132196	P56937	Down	-2.03651	9.29663e-18	2.3344e-16
TM4SF19-AS1	ENSG00000235897		Down	-2.0355	0.000444449	0.00194388
SV2B	ENSG00000185518	Q7L1I2	Down	-2.03542	9.58086e-05	0.00048126
ACAT2	ENSG00000120437	Q9BWD1	Down	-2.03464	4.39919e-82	1.31976e-79
RP11-367J11.2	ENSG00000245748		Down	-2.03257	0.00176786	0.00665024
POU5F1B	ENSG00000212993	Q06416	Down	-2.02725	0.000906078	0.00368114
SNHG9	ENSG00000255198		Down	-2.02698	0.000258003	0.00118838
SNX18P23	ENSG00000250016		Down	-2.02529	4.8367e-09	4.99668e-08
RP11-661A12.8	ENSG00000279605		Down	-2.0213	3.55372e-10	4.25998e-09
PIWIL2	ENSG00000197181	Q8TC59	Down	-2.02128	0.000334902	0.00150636
RP11-93B14.9	ENSG00000277496		Down	-2.01942	1.02366e-07	8.6735e-07
SULT1A2	ENSG00000197165	P50226	Down	-2.0157	0.00153867	0.00589311
RP1-122K4.3	ENSG00000212663		Down	-2.01236	7.00493e-11	9.13687e-10
RP4-545C24.1	ENSG00000244198		Down	-2.00554	0.000701064	0.00293181
RP11-108L7.15	ENSG00000273162		Down	-2.0004	0.000763726	0.00316254
SNHG4	ENSG00000281398		Down	-1.99601	1.14463e-58	1.81233e-56
RP11-307P5.2	ENSG00000226249		Down	-1.99013	8.13018e-05	0.00041386
CNR2	ENSG00000188822	P34972	Down	-1.98953	3.37225e-09	3.5629e-08
ADAM12	ENSG00000148848	O43184	Down	-1.98898	1.44722e-05	8.49774e-05
CDHR5	ENSG00000099834	Q9HBB8	Down	-1.98536	6.41454e-19	1.76632e-17
KIR3DX1	ENSG00000104970		Down	-1.98339	0.000688325	0.00288701
ZACN	ENSG00000186919	Q401N2	Down	-1.98183	0.0012544	0.00491499
IL24	ENSG00000162892	Q13007	Down	-1.98175	2.81189e-52	3.77124e-50
CERS1	ENSG00000223802	P27544	Down	-1.98105	0.00266085	0.00954492
CTA-228A9.4	ENSG00000279080		Down	-1.9792	5.95204e-28	2.85698e-26
ADAMTS9	ENSG00000163638	Q9P2N4	Down	-1.97846	4.30084e-08	3.86516e-07
RN7SL605P	ENSG00000265566		Down	-1.97131	2.3242e-06	1.59278e-05
RP11-525A16.4	ENSG00000273143		Down	-1.96535	9.69806e-08	8.25675e-07
TLL2	ENSG00000095587	Q9Y6L7	Down	-1.96486	0.000404672	0.00178843
TMEM108-AS1	ENSG00000251011		Down	-1.95355	1.23206e-06	8.80883e-06
RP11-449J21.3	ENSG00000279382		Down	-1.94883	3.20679e-09	3.39774e-08
RP13-631K18.2	ENSG00000254486		Down	-1.94834	2.7189e-05	0.000152087
RP11-795F19.1	ENSG00000261126		Down	-1.9481	2.65576e-18	6.97596e-17
LSS	ENSG00000160285	P48449	Down	-1.94534	6.24661e-83	1.89897e-80
RP11-66B24.7	ENSG00000272808		Down	-1.94345	1.93199e-05	0.000110538
C5orf17	ENSG00000248874		Down	-1.94275	0.00137994	0.00534624
RP11-228M15.1	ENSG00000274471		Down	-1.93957	1.42016e-07	1.1753e-06
HECW2	ENSG00000138411	Q9P2P5	Down	-1.93933	3.48265e-13	5.84715e-12
SPATA31A3	ENSG00000275969	Q5VYP0	Down	-1.93543	0.00119941	0.00471654
SPATA31A7	ENSG00000276040	Q8IWB4	Down	-1.93543	0.00119941	0.00471654
SPATA31A5	ENSG00000276581	Q5VU36	Down	-1.93543	0.00119941	0.00471654
NAPRT	ENSG00000147813	Q6XQN6	Down	-1.93486	4.42483e-17	1.06196e-15
JADRR	ENSG00000280711		Down	-1.9344	0.00161576	0.00615115
DPF3	ENSG00000205683	Q92784	Down	-1.93403	1.67385e-20	5.08849e-19
PEAR1	ENSG00000187800	Q5VY43	Down	-1.93283	2.62836e-21	8.46422e-20
INGX	ENSG00000243468		Down	-1.93147	1.5016e-05	8.7831e-05
MTAP	ENSG00000099810	Q13126	Down	-1.92981	0.000203126	0.000957271
PWP2	ENSG00000241945	Q15269	Down	-1.92782	0.000920167	0.00373173
RP11-195B21.3	ENSG00000274869		Down	-1.92369	1.49237e-08	1.44117e-07
PCYT2	ENSG00000185813	Q99447	Down	-1.91933	1.68965e-50	2.10513e-48
RP11-320G24.1	ENSG00000236393		Down	-1.91781	1.40067e-06	9.94561e-06
RP11-428P16.2	ENSG00000213514		Down	-1.9124	8.2206e-05	0.00041809
CD3EAP	ENSG00000117877	O15446	Down	-1.91001	7.39717e-48	8.34928e-46
CD34	ENSG00000174059	P28906	Down	-1.90547	1.04186e-08	1.02346e-07
OR6L1P	ENSG00000233685		Down	-1.90452	0.000920594	0.0037328
RP11-70C1.1	ENSG00000225611		Down	-1.90231	0.0024579	0.00888399
CALML4	ENSG00000129007	Q96GE6	Down	-1.90169	8.98279e-14	1.6076e-12
MROH6	ENSG00000204839		Down	-1.89859	1.4258e-06	1.00832e-05
IGDCC4	ENSG00000103742	Q8TDY8	Down	-1.89719	0.000328137	0.00147973
ARAP1-AS2	ENSG00000245148		Down	-1.89484	9.18832e-09	9.08473e-08
CENPP	ENSG00000188312	Q6IPU0	Down	-1.89479	9.67375e-17	2.26449e-15
RP11-810M2.2	ENSG00000263165		Down	-1.89318	0.00133195	0.00518499
ZNF750	ENSG00000141579	Q32MQ0	Down	-1.89288	8.37732e-05	0.000425396
C1orf106	ENSG00000163362	Q3KP66	Down	-1.89016	6.25999e-08	5.50435e-07
S100A2	ENSG00000196754	P29034	Down	-1.88971	1.45516e-24	5.81046e-23
TSNAX-DISC1	ENSG00000270106		Down	-1.88344	0.000282839	0.00129
RP11-454K7.1	ENSG00000257900		Down	-1.88153	1.76628e-11	2.47822e-10
ASPN	ENSG00000106819	Q9BXN1	Down	-1.87485	0.000985528	0.00396087
RGL4	ENSG00000159496	Q8IZJ4	Down	-1.87458	0.000196277	0.000927291
AC159540.1	ENSG00000230606		Down	-1.87238	1.85029e-16	4.23987e-15
AC091878.1	ENSG00000215196		Down	-1.87072	0.000460585	0.00200637
CTD-2116N17.1	ENSG00000259316		Down	-1.86854	9.15002e-14	1.63624e-12
AC015922.5	ENSG00000227790		Down	-1.86674	3.49344e-08	3.1924e-07
CTD-2636A23.2	ENSG00000261604		Down	-1.86663	1.6863e-05	9.77565e-05
PILRA	ENSG00000085514	Q9UKJ1	Down	-1.85847	3.35178e-06	2.23387e-05
RP11-615I2.6	ENSG00000275383		Down	-1.85718	6.07908e-07	4.57889e-06
BCL2A1	ENSG00000140379	Q16548	Down	-1.85257	5.24453e-23	1.90406e-21
LINC00565	ENSG00000260910		Down	-1.8521	2.26574e-05	0.000128409
ATCAY	ENSG00000167654	Q86WG3	Down	-1.8478	4.45912e-05	0.000239015
RP11-323N12.5	ENSG00000267601		Down	-1.84692	2.40597e-09	2.59736e-08
AC092168.2	ENSG00000232034		Down	-1.84688	0.00108557	0.00431804
RP11-1415C14.3	ENSG00000253816		Down	-1.84512	5.23243e-16	1.15937e-14
TGM1	ENSG00000092295	P22735	Down	-1.83499	1.73828e-05	0.000100578
PRR22	ENSG00000212123		Down	-1.83433	1.73596e-13	3.02598e-12
SPNS2	ENSG00000183018	Q8IVW8	Down	-1.83301	1.15869e-13	2.04633e-12
RPL37	ENSG00000145592	P61927	Down	-1.83283	1.00368e-105	4.67019e-103
RP11-95C14.1	ENSG00000282997		Down	-1.82839	0.00208826	0.00771675
RP11-461F11.2	ENSG00000279091		Down	-1.82487	7.80126e-07	5.76186e-06
MVD	ENSG00000167508	P53602	Down	-1.82363	1.74735e-34	1.11595e-32
AC023590.1	ENSG00000225885		Down	-1.82005	0.000289244	0.00131658
RP11-266K4.9	ENSG00000215241		Down	-1.81979	0.000246181	0.00113898
SCN11A	ENSG00000168356	Q9UI33	Down	-1.81847	0.000881144	0.00359136
VAV3	ENSG00000134215	Q9UKW4	Down	-1.81739	6.19811e-06	3.92547e-05
HIST1H2BK	ENSG00000197903	O60814	Down	-1.80847	2.00831e-72	4.44558e-70
RP3-522J7.7	ENSG00000279345		Down	-1.80362	0.000753829	0.0031261
SNORD17	ENSG00000212232		Down	-1.80302	6.09757e-16	1.34194e-14
CTD-2517M22.14	ENSG00000255182		Down	-1.80212	2.07258e-11	2.87964e-10
PAEP	ENSG00000122133	P09466	Down	-1.80209	1.71974e-07	1.4074e-06
CCDC57	ENSG00000176155	Q2TAC2	Down	-1.80209	3.01548e-37	2.21784e-35
C5AR2	ENSG00000134830	Q9P296	Down	-1.79928	0.000109044	0.000542013
RP11-78F17.1	ENSG00000263551		Down	-1.79798	9.73023e-15	1.93924e-13
RP11-391L3.3	ENSG00000279476		Down	-1.79528	2.76261e-06	1.8674e-05
RP11-523O18.5	ENSG00000233665		Down	-1.79167	1.45552e-05	8.541e-05
ICOSLG	ENSG00000160223	O75144	Down	-1.78296	0.000445051	0.00194614
AP000253.1	ENSG00000234509		Down	-1.77952	4.26617e-10	5.06081e-09
SYT16	ENSG00000139973	Q17RD7	Down	-1.77575	2.39294e-22	8.24155e-21
RP11-936I5.1	ENSG00000266998		Down	-1.76831	1.22326e-07	1.022e-06
MYH13	ENSG00000006788	Q9UKX3	Down	-1.76662	2.98874e-15	6.26893e-14
RP11-10O22.1	ENSG00000241168		Down	-1.76347	9.11917e-27	4.17504e-25
XDH	ENSG00000158125	P47989	Down	-1.7608	3.06683e-13	5.18392e-12
MACC1	ENSG00000183742	Q6ZN28	Down	-1.76032	0.000169473	0.000811251
HSD17B7P2	ENSG00000099251		Down	-1.75971	1.28721e-05	7.63486e-05
RP11-697M17.2	ENSG00000253712		Down	-1.7545	5.31063e-07	4.02802e-06
AC008079.10	ENSG00000280007		Down	-1.75008	3.68494e-15	7.63787e-14
MGLL	ENSG00000074416	Q99685	Down	-1.74903	1.91422e-23	7.11977e-22
RGMA	ENSG00000182175	Q96B86	Down	-1.7452	2.89203e-13	4.9171e-12
MERTK	ENSG00000153208	Q12866	Down	-1.74342	6.85988e-05	0.000355063
RP11-261C10.5	ENSG00000227230		Down	-1.74013	5.98786e-05	0.000312839
AC007325.1	ENSG00000276017		Down	-1.73604	0.00131806	0.00513794
ZNF793	ENSG00000188227	Q6ZN11	Down	-1.73344	3.29945e-15	6.88897e-14
AC034220.3	ENSG00000233006		Down	-1.72758	0.00107771	0.00429126
RP11-11N5.1	ENSG00000250829		Down	-1.72628	3.20327e-05	0.000176839
COL27A1	ENSG00000196739	Q8IZC6	Down	-1.72607	1.07764e-110	5.58416e-108
LINC00970	ENSG00000203601		Down	-1.72387	0.00252709	0.00911096
PDE4C	ENSG00000105650	Q08493	Down	-1.71995	0.00117564	0.00463345
KRT18P5	ENSG00000236670		Down	-1.71541	0.000397081	0.00175932
C5orf46	ENSG00000178776	Q6UWT4	Down	-1.71462	0.00085015	0.0034756
GATM-AS1	ENSG00000275672		Down	-1.70925	2.34613e-16	5.32257e-15
LDLR	ENSG00000130164	P01130	Down	-1.70269	1.40587e-111	7.81801e-109
AC003080.4	ENSG00000234358		Down	-1.70214	5.69141e-06	3.61863e-05
RP11-681L8.1	ENSG00000254044		Down	-1.70126	0.000766243	0.00317181
PRDM1	ENSG00000057657	O75626	Down	-1.69786	8.03405e-05	0.000409516
LSINCT5	ENSG00000281560		Down	-1.69685	0.000774816	0.00320207
ZNF100	ENSG00000197020	Q8IYN0	Down	-1.69406	7.2222e-18	1.83779e-16
RP11-258F1.1	ENSG00000266677		Down	-1.69377	5.26139e-07	3.99599e-06
LPIN1	ENSG00000134324	Q14693	Down	-1.69201	2.61621e-23	9.65205e-22
CISD1	ENSG00000122873	Q9NZ45	Down	-1.68851	4.74889e-33	2.85685e-31
RP11-313J2.1	ENSG00000215146		Down	-1.68847	5.99481e-21	1.88787e-19
RP11-374P20.4	ENSG00000235138		Down	-1.68656	0.00105301	0.00420247
KLRD1	ENSG00000134539	Q13241	Down	-1.67731	2.61059e-15	5.48586e-14
NPIPA7	ENSG00000214967		Down	-1.6735	0.001756	0.00661438
CTB-75G16.1	ENSG00000274756		Down	-1.67243	0.000738952	0.00307055
RP11-303E16.9	ENSG00000278985		Down	-1.66811	9.4984e-07	6.9256e-06
SYNE3	ENSG00000176438	Q6ZMZ3	Down	-1.66361	1.95781e-13	3.39453e-12
ATP5J2-PTCD1	ENSG00000248919		Down	-1.66215	5.77314e-17	1.36969e-15
CARD8-AS1	ENSG00000268001		Down	-1.66014	5.53829e-07	4.19233e-06
RP11-768B22.2	ENSG00000248571		Down	-1.65856	0.000590885	0.00251958
LYZ	ENSG00000090382	P61626	Down	-1.65676	1.12205e-05	6.75186e-05
SLX1B	ENSG00000181625		Down	-1.65494	7.81772e-08	6.75935e-07
SULT1A3	ENSG00000261052	P0DMM9	Down	-1.65177	1.20786e-13	2.13151e-12
INHBB	ENSG00000163083	P09529	Down	-1.65073	1.88826e-09	2.07381e-08
MYH16	ENSG00000002079		Down	-1.65033	2.93016e-11	4.0173e-10
AC005329.7	ENSG00000248015		Down	-1.64953	6.87925e-07	5.12237e-06
FAM222A	ENSG00000139438		Down	-1.64653	0.000219792	0.001029
SVOP	ENSG00000166111	Q8N4V2	Down	-1.64282	0.00159092	0.00606976
IDI1	ENSG00000067064	Q13907	Down	-1.64227	7.66828e-58	1.1734e-55
TBXA2R	ENSG00000006638	P21731	Down	-1.63987	2.27829e-09	2.47005e-08
CH507-154B10.2	ENSG00000280018		Down	-1.63226	3.04057e-24	1.18707e-22
MVK	ENSG00000110921	Q03426	Down	-1.63034	5.06588e-28	2.4419e-26
RP11-855A2.1	ENSG00000279573		Down	-1.63002	4.08446e-28	1.9814e-26
LAMB4	ENSG00000091128	A4D0S4	Down	-1.62511	0.000801447	0.00329659
AC027601.1	ENSG00000260005		Down	-1.61878	0.000132375	0.000647809
COL17A1	ENSG00000065618	Q9UMD9	Down	-1.61822	1.04425e-16	2.43694e-15
NLRP12	ENSG00000142405	P59046	Down	-1.61651	2.63418e-05	0.000147831
ROR1-AS1	ENSG00000223949		Down	-1.61514	9.569e-14	1.70848e-12
RP5-1142A6.9	ENSG00000260121		Down	-1.61301	1.17757e-06	8.44294e-06
CTC-242N15.1	ENSG00000233828		Down	-1.61275	8.59762e-21	2.67795e-19
FAM129C	ENSG00000167483		Down	-1.61235	1.36043e-06	9.68094e-06
NR1I3	ENSG00000143257	Q14994	Down	-1.61212	0.000180073	0.000857847
CMB9-55F22.1	ENSG00000279672		Down	-1.60974	6.87011e-07	5.12058e-06
DDR1-AS1	ENSG00000237775		Down	-1.60685	0.00128939	0.00504082
KRT8P39	ENSG00000233560		Down	-1.60217	6.7132e-05	0.000347866
NOSTRIN	ENSG00000163072	Q8IVI9	Down	-1.59487	1.7385e-05	0.000100578
RP11-734K23.9	ENSG00000277701		Down	-1.5919	0.00111435	0.00442017
NEIL1	ENSG00000140398	Q96FI4	Down	-1.59095	3.04675e-10	3.68129e-09
ZNF887P	ENSG00000267500		Down	-1.59053	0.000185026	0.000879235
IGF2BP2-AS1	ENSG00000163915		Down	-1.58984	2.66021e-13	4.55269e-12
CTD-2622I13.3	ENSG00000268670		Down	-1.58963	0.00125104	0.00490434
AP000476.1	ENSG00000237484		Down	-1.58739	3.18337e-12	4.82907e-11
RP11-603J24.17	ENSG00000257553		Down	-1.5847	4.18534e-07	3.23039e-06
RP11-131K5.2	ENSG00000265494		Down	-1.58266	2.26581e-07	1.82159e-06
WASH5P	ENSG00000282458		Down	-1.5823	0.000126554	0.00062119
TRPM3	ENSG00000083067	Q9HCF6	Down	-1.58185	1.62744e-08	1.563e-07
EME2	ENSG00000197774	A4GXA9	Down	-1.57902	3.07894e-26	1.37377e-24
AC093495.4	ENSG00000228242		Down	-1.57837	8.21035e-06	5.08685e-05
RP11-803D5.4	ENSG00000270190		Down	-1.57827	0.000693711	0.00290586
SNHG3	ENSG00000242125		Down	-1.57697	7.42649e-69	1.4853e-66
CFAP57	ENSG00000243710		Down	-1.57691	0.000310793	0.0014082
SCIMP	ENSG00000161929	Q6UWF3	Down	-1.57317	0.00193996	0.00721198
HTN1	ENSG00000126550	P15515	Down	-1.5693	0.000905508	0.00368014
PIK3R3	ENSG00000117461	Q92569	Down	-1.56809	1.80468e-12	2.80865e-11
KMT2D	ENSG00000167548	O14686	Down	-1.56452	3.23921e-103	1.36767e-100
CTB-31O20.4	ENSG00000267244		Down	-1.56446	6.409e-06	4.04779e-05
RP11-290F5.1	ENSG00000249096		Down	-1.56446	0.000137021	0.000668884
SLC26A1	ENSG00000145217	Q9H2B4	Down	-1.56437	3.93806e-08	3.56301e-07
RP1-131F15.2	ENSG00000237115		Down	-1.5626	0.000340643	0.00152978
ITGA9-AS1	ENSG00000235257		Down	-1.56115	2.88367e-05	0.000160674
RP11-22B23.1	ENSG00000111788		Down	-1.56084	7.72482e-10	8.83723e-09
PHBP12	ENSG00000230585		Down	-1.5596	8.48655e-05	0.000430176
PTOV1-AS2	ENSG00000269352		Down	-1.55869	3.61846e-09	3.80715e-08
RP11-845C23.2	ENSG00000267504		Down	-1.55419	3.84916e-05	0.000209749
THSD4-AS1	ENSG00000259964		Down	-1.55029	0.00273935	0.00978799
TMEM261	ENSG00000137038	Q96GE9	Down	-1.54831	7.29926e-47	7.92491e-45
RP11-1348G14.4	ENSG00000251417		Down	-1.54807	5.29245e-06	3.38479e-05
WDR90	ENSG00000161996	Q96KV7	Down	-1.54801	9.52621e-22	3.15694e-20
CT45A9	ENSG00000270946	P0DMV2	Down	-1.54448	7.40551e-09	7.45126e-08
RP11-676J12.4	ENSG00000262228		Down	-1.54087	0.00213253	0.00785235
FST	ENSG00000134363	P19883	Down	-1.53983	3.05094e-28	1.49274e-26
SNHG25	ENSG00000266402		Down	-1.53748	0.00150221	0.00576994
TERT	ENSG00000164362	O14746	Down	-1.53466	3.21979e-16	7.23976e-15
MMP3	ENSG00000149968	P08254	Down	-1.53365	4.27623e-05	0.000230492
CEP72	ENSG00000112877	Q9P209	Down	-1.53312	2.02276e-24	7.95155e-23
SLC23A3	ENSG00000213901	Q6PIS1	Down	-1.53249	0.00134677	0.00523635
MARCH3	ENSG00000173926		Down	-1.53109	1.69788e-15	3.62809e-14
LINC01126	ENSG00000279873		Down	-1.52942	0.0021419	0.00788303
CAPN12	ENSG00000182472	Q6ZSI9	Down	-1.52684	6.99412e-05	0.000361273
RP4-682C21.2	ENSG00000181227		Down	-1.52536	0.000142596	0.000694107
RABGAP1L-IT1	ENSG00000223525		Down	-1.52301	3.20403e-08	2.94564e-07
RP11-75C10.6	ENSG00000279801		Down	-1.51659	1.23208e-06	8.80883e-06
RP11-18B3.2	ENSG00000232486		Down	-1.5164	0.00215754	0.00793163
RP11-867G23.3	ENSG00000245156		Down	-1.51612	2.71742e-05	0.000152042
NDUFA9P1	ENSG00000237406		Down	-1.51317	0.000146178	0.000709271
RP11-216N14.7	ENSG00000223599		Down	-1.51243	0.000297838	0.001353
CEMP1	ENSG00000205923	Q6PRD7	Down	-1.51121	7.18972e-07	5.34308e-06
RP11-117N2.2	ENSG00000257169		Down	-1.50893	0.00239526	0.00868786
RBM5-AS1	ENSG00000281691		Down	-1.50872	3.16265e-05	0.000174766
CAMK1G	ENSG00000008118	Q96NX5	Down	-1.50681	2.13495e-06	1.47417e-05
MYLK-AS1	ENSG00000239523		Down	-1.50587	0.00222428	0.008152
CTD-2373H9.3	ENSG00000279339		Down	-1.5046	2.15439e-05	0.000122586
CTD-2325M2.1	ENSG00000267939		Down	-1.50439	1.93617e-05	0.000110722
PRR7-AS1	ENSG00000246334		Down	-1.50341	1.76101e-05	0.000101699
ZNF714	ENSG00000160352		Down	-1.49759	1.47371e-36	1.05331e-34
LINC01547	ENSG00000183250		Down	-1.49504	0.000204146	0.000961677
RP11-90C4.1	ENSG00000234810		Down	-1.48911	7.99132e-08	6.90159e-07
ESPL1	ENSG00000135476	Q14674	Down	-1.48907	2.85647e-22	9.76423e-21
PDE3B	ENSG00000152270	Q13370	Down	-1.4886	0.000324622	0.00146504
ESM1	ENSG00000164283	Q9NQ30	Down	-1.48762	3.6452e-80	1.05203e-77
RP11-157P23.1	ENSG00000279367		Down	-1.48384	1.44893e-16	3.35046e-15
TRBC2	ENSG00000211772		Down	-1.48353	0.000168672	0.000808435
OMD	ENSG00000127083	Q99983	Down	-1.48216	0.000762172	0.0031584
LRIG1	ENSG00000144749	Q96JA1	Down	-1.48067	1.35705e-22	4.74552e-21
TBC1D3B	ENSG00000274808	A6NDS4	Down	-1.4792	8.21549e-05	0.000417923
UNC80	ENSG00000144406	Q8N2C7	Down	-1.4759	2.12229e-08	2.01199e-07
RP13-554M15.7	ENSG00000280287		Down	-1.47405	5.1061e-10	6.00718e-09
AL591893.1	ENSG00000229021		Down	-1.47378	9.49825e-05	0.000477215
SPDYE2	ENSG00000205238	Q495Y8	Down	-1.47377	5.60979e-12	8.28926e-11
REV3L	ENSG00000009413	O60673	Down	-1.47246	2.24967e-47	2.47789e-45
DDX12P	ENSG00000214826	Q92771	Down	-1.47011	1.08519e-11	1.55514e-10
ACSL6	ENSG00000164398	Q9UKU0	Down	-1.46904	0.000116676	0.000577302
LINC01089	ENSG00000212694		Down	-1.46875	5.67722e-06	3.61062e-05
RP11-392B6.1	ENSG00000250698		Down	-1.46667	0.00130201	0.0050832
ADAM8	ENSG00000151651	P78325	Down	-1.4666	1.17996e-11	1.68354e-10
TMPRSS9	ENSG00000178297	Q7Z410	Down	-1.4658	0.000148669	0.000720591
RP11-44F14.2	ENSG00000261804		Down	-1.46464	5.51395e-05	0.000290074
MAPKBP1	ENSG00000137802	O60336	Down	-1.4639	9.66252e-47	1.03918e-44
RP11-163E9.2	ENSG00000239969		Down	-1.46112	1.96773e-07	1.59569e-06
CTD-2201E18.3	ENSG00000177738		Down	-1.46078	4.43564e-05	0.000238295
CTC-529P8.1	ENSG00000250072		Down	-1.45522	0.000557861	0.00239038
ZNF431	ENSG00000196705	Q8TF32	Down	-1.45388	2.54803e-11	3.51453e-10
SCD	ENSG00000099194	O00767	Down	-1.45044	1.57309e-119	1.02476e-116
XXbac-B461K10.4	ENSG00000093100		Down	-1.45022	2.1927e-05	0.000124579
CKMT2	ENSG00000131730	P17540	Down	-1.44712	0.00216537	0.00795527
KCNAB3	ENSG00000170049	O43448	Down	-1.43942	0.000137033	0.000668884
GPR132	ENSG00000183484	Q9UNW8	Down	-1.43818	2.08005e-14	3.96531e-13
AMDHD2	ENSG00000162066	Q9Y303	Down	-1.43736	7.76301e-25	3.17768e-23
RPL38	ENSG00000172809	P63173	Down	-1.43684	1.27732e-81	3.73369e-79
RP4-555D20.2	ENSG00000261786		Down	-1.43382	1.19347e-53	1.6797e-51
CEP295NL	ENSG00000178404	Q96MC4	Down	-1.43262	0.000296692	0.0013486
ATRIP	ENSG00000282827	Q8WXE1	Down	-1.43021	0.00263636	0.00946898
AC009403.2	ENSG00000216895		Down	-1.43002	2.78481e-06	1.88018e-05
MYH8	ENSG00000133020	P13535	Down	-1.42998	0.000103381	0.000516337
RSG1	ENSG00000132881	Q9BU20	Down	-1.42901	0.000226913	0.00105844
RAD52	ENSG00000002016	P43351	Down	-1.42782	1.02615e-11	1.47611e-10
HCN3	ENSG00000143630	Q9P1Z3	Down	-1.42541	8.09408e-07	5.96847e-06
RASL10B	ENSG00000270885	Q96S79	Down	-1.42484	0.000662696	0.00278721
FAM96AP2	ENSG00000224566		Down	-1.42475	6.17338e-05	0.000321648
HSD17B2	ENSG00000086696	P37059	Down	-1.42362	0.000268901	0.00123433
ABALON	ENSG00000281376		Down	-1.42313	4.7583e-07	3.6418e-06
AC004623.3	ENSG00000279488		Down	-1.42173	0.000224883	0.00105047
ABCC10	ENSG00000124574	Q5T3U5	Down	-1.41992	7.25652e-30	3.86562e-28
RBMY2QP	ENSG00000236718		Down	-1.41939	0.00243397	0.00880724
RP11-1391J7.1	ENSG00000250397		Down	-1.41709	1.39864e-05	8.23793e-05
INSC	ENSG00000188487	Q1MX18	Down	-1.41658	1.41123e-06	1.0005e-05
RP11-391L3.4	ENSG00000279021		Down	-1.41587	0.00238728	0.00866167
KIF26A	ENSG00000066735	Q9ULI4	Down	-1.41555	0.000103172	0.000515408
FANCA	ENSG00000187741	O15360	Down	-1.41536	1.46866e-56	2.17438e-54
SH3TC2	ENSG00000169247	Q8TF17	Down	-1.41532	7.40737e-21	2.31354e-19
SHFM1	ENSG00000127922	Q6ZVN7	Down	-1.41325	3.63213e-18	9.44271e-17
FAAP100	ENSG00000185504	Q0VG06	Down	-1.41226	3.04563e-39	2.46242e-37
RP11-350J20.5	ENSG00000231760		Down	-1.41002	1.21902e-06	8.73192e-06
CTD-3222D19.4	ENSG00000279977		Down	-1.40688	0.000682259	0.00286368
CTC-425O23.5	ENSG00000279759		Down	-1.40676	3.03585e-17	7.39502e-16
AC016738.4	ENSG00000223947		Down	-1.4046	1.98996e-06	1.37823e-05
SENP3-EIF4A1	ENSG00000277957	A0A087X0R7	Down	-1.40427	0.000774978	0.00320215
RP11-299H22.3	ENSG00000166104		Down	-1.4036	3.25893e-11	4.43869e-10
SH2D5	ENSG00000189410		Down	-1.40244	1.52072e-27	7.19344e-26
RP11-486O12.2	ENSG00000247373		Down	-1.40138	1.58114e-07	1.30239e-06
SPTB	ENSG00000070182	P11277	Down	-1.40065	1.02658e-09	1.15357e-08
SLC2A3P1	ENSG00000253861		Down	-1.39624	4.94333e-06	3.18564e-05
LL22NC03-86G7.1	ENSG00000224086		Down	-1.39438	1.78194e-32	1.05528e-30
RP11-503E24.2	ENSG00000254165		Down	-1.39383	0.000105573	0.00052625
TAS1R3	ENSG00000169962	Q7RTX0	Down	-1.39225	0.000274088	0.00125436
PANK1	ENSG00000152782	Q8TE04	Down	-1.39197	2.62083e-05	0.00014718
DHCR24	ENSG00000116133	Q15392	Down	-1.38943	1.30911e-103	5.63164e-101
RP5-1057I20.4	ENSG00000268069		Down	-1.38755	0.000546744	0.00234804
RP11-124N14.3	ENSG00000234961		Down	-1.38742	2.49387e-10	3.04229e-09
RP11-131M11.3	ENSG00000279179		Down	-1.38644	0.000640412	0.00270446
TPRN	ENSG00000176058	Q4KMQ1	Down	-1.38256	1.7661e-19	5.02709e-18
EHD1	ENSG00000110047	Q9H4M9	Down	-1.37604	3.60997e-35	2.37197e-33
RTEL1	ENSG00000258366	Q9NZ71	Down	-1.37301	4.68314e-18	1.20924e-16
UNC13D	ENSG00000092929	Q70J99	Down	-1.37255	7.68955e-05	0.000393098
CFAP157	ENSG00000160401	Q5JU67	Down	-1.36936	0.000505238	0.00218709
UCKL1-AS1	ENSG00000280213		Down	-1.36844	2.32983e-06	1.59568e-05
RP11-449H3.3	ENSG00000275740		Down	-1.36729	1.96562e-11	2.74273e-10
RUSC1-AS1	ENSG00000225855		Down	-1.36667	2.06849e-09	2.25761e-08
MCCC1-AS1	ENSG00000243368		Down	-1.3638	6.55186e-05	0.000340124
RP1-178F15.5	ENSG00000271853		Down	-1.36363	0.0015701	0.00599937
CEP170	ENSG00000143702		Down	-1.36318	3.75265e-94	1.42601e-91
TMEM97	ENSG00000109084	Q5BJF2	Down	-1.36163	5.78447e-26	2.55098e-24
POU5F1	ENSG00000204531	Q01860	Down	-1.35878	6.622e-06	4.16731e-05
AMH	ENSG00000104899	P03971	Down	-1.35536	4.77814e-09	4.94067e-08
WDR74	ENSG00000133316	Q6RFH5	Down	-1.35259	1.78686e-34	1.138e-32
RP11-59E19.3	ENSG00000239288		Down	-1.35198	7.11895e-05	0.000366973
MAMDC4	ENSG00000177943	Q6UXC1	Down	-1.35186	3.91388e-11	5.28027e-10
CH507-145C22.1	ENSG00000278903		Down	-1.34965	3.95836e-09	4.14565e-08
EMC3-AS1	ENSG00000180385		Down	-1.34505	0.000443743	0.00194154
DNASE1L2	ENSG00000167968	Q92874	Down	-1.34214	8.42282e-05	0.000427516
LTBP2	ENSG00000119681	Q14767	Down	-1.34036	5.40438e-39	4.32351e-37
DPP9-AS1	ENSG00000205790		Down	-1.33924	0.00101783	0.00407562
RAPGEF3	ENSG00000079337	O95398	Down	-1.33888	1.03694e-06	7.50547e-06
LINC00452	ENSG00000229373		Down	-1.33673	0.000135919	0.000663731
RP11-278A23.1	ENSG00000226180		Down	-1.33599	0.00011436	0.000566579
ASMTL-AS1	ENSG00000236017		Down	-1.33482	5.49016e-05	0.000289022
ENY2	ENSG00000120533	Q9NPA8	Down	-1.33278	8.93786e-32	5.14604e-30
C10orf55	ENSG00000222047		Down	-1.33156	3.3245e-10	3.99782e-09
RTEL1-TNFRSF6B	ENSG00000026036		Down	-1.33071	1.25367e-18	3.3867e-17
MANSC1	ENSG00000111261		Down	-1.33013	7.03022e-05	0.000363054
C16orf59	ENSG00000162062	Q7L2K0	Down	-1.32946	5.55682e-16	1.22886e-14
RNF144A-AS1	ENSG00000228203		Down	-1.32677	0.000355706	0.00159115
DDX39B	ENSG00000198563		Down	-1.32661	2.16198e-22	7.49136e-21
MDGA1	ENSG00000112139	Q8NFP4	Down	-1.32648	2.18466e-08	2.06596e-07
PKDCC	ENSG00000162878	Q504Y2	Down	-1.32544	3.71259e-07	2.88504e-06
RN7SL151P	ENSG00000244230		Down	-1.3252	0.000834727	0.00341868
EPHB1	ENSG00000154928	P54762	Down	-1.32373	6.76374e-06	4.25064e-05
ROBO4	ENSG00000154133	Q8WZ75	Down	-1.32206	3.68277e-17	8.91371e-16
LINC00705	ENSG00000225269		Down	-1.32058	2.91353e-10	3.53155e-09
RP11-631M6.3	ENSG00000251682		Down	-1.31902	7.4497e-05	0.000382638
AC022007.5	ENSG00000206567		Down	-1.31735	7.58783e-05	0.000388595
AC024937.6	ENSG00000231443		Down	-1.31726	0.000745114	0.00309446
RP11-848G14.5	ENSG00000250138		Down	-1.31629	1.4541e-15	3.12474e-14
ZNF471	ENSG00000196263	Q9BX82	Down	-1.31502	8.25871e-17	1.94323e-15
FLJ31356	ENSG00000229951		Down	-1.31473	8.08403e-05	0.000411695
CTC-479C5.12	ENSG00000261884	J3QL48	Down	-1.31373	0.000457177	0.00199228
LPAL2	ENSG00000213071	Q16609	Down	-1.31185	0.000168624	0.000808376
LSM6	ENSG00000164167	P62312	Down	-1.31119	1.58596e-09	1.75363e-08
RP3-412A9.17	ENSG00000278920		Down	-1.30878	0.00192148	0.00715262
DOCK4	ENSG00000128512	Q8N1I0	Down	-1.3055	3.02304e-94	1.16822e-91
NPIPB4	ENSG00000185864		Down	-1.30452	1.16738e-26	5.30203e-25
CH17-472G23.4	ENSG00000275131		Down	-1.303	6.64685e-54	9.41293e-52
TATDN2P2	ENSG00000218226		Down	-1.30171	8.35026e-09	8.33929e-08
RP11-196G18.23	ENSG00000264207		Down	-1.30097	5.60659e-05	0.000294472
RP11-1023L17.2	ENSG00000215156		Down	-1.30054	2.26043e-15	4.78531e-14
CTBP2P8	ENSG00000234383		Down	-1.30053	4.60681e-05	0.000245869
BOLA2B	ENSG00000169627		Down	-1.29959	1.23104e-20	3.79806e-19
AC006128.2	ENSG00000279716		Down	-1.296	5.22478e-06	3.34527e-05
TCTE3	ENSG00000184786	Q8IZS6	Down	-1.29583	3.06946e-05	0.000170028
RP11-696N14.1	ENSG00000246090		Down	-1.2947	0.00201199	0.00746028
AUNIP	ENSG00000127423	Q9H7T9	Down	-1.29216	7.50604e-11	9.76256e-10
RP5-1086K13.1	ENSG00000224950		Down	-1.29121	0.000496928	0.00215276
PRR26	ENSG00000180525		Down	-1.28837	1.21982e-10	1.54167e-09
CHTF18	ENSG00000127586	Q8WVB6	Down	-1.28534	1.83478e-28	9.09414e-27
FADS2	ENSG00000134824	O95864	Down	-1.2848	4.86081e-21	1.55219e-19
AC003104.1	ENSG00000236194		Down	-1.28451	0.00211152	0.00778754
RRP7BP	ENSG00000182841	Q9NSQ0	Down	-1.28233	2.07419e-23	7.7022e-22
TICRR	ENSG00000140534	Q7Z2Z1	Down	-1.27869	1.43877e-36	1.03157e-34
SART1	ENSG00000175467	O43290	Down	-1.27745	4.94905e-42	4.46001e-40
RP5-1033H22.2	ENSG00000224093		Down	-1.27668	3.70034e-08	3.35992e-07
RP11-434D2.3	ENSG00000267075		Down	-1.27655	9.42191e-05	0.000473588
SFXN2	ENSG00000156398	Q96NB2	Down	-1.27632	8.70649e-11	1.12215e-09
ZNF713	ENSG00000178665	Q8N859	Down	-1.2763	0.000993067	0.00398787
PPP1R26-AS1	ENSG00000225361		Down	-1.27599	0.00215994	0.0079375
FLRT1	ENSG00000126500		Down	-1.27365	0.000359617	0.00160644
RP5-984P4.6	ENSG00000278041		Down	-1.27349	6.68962e-13	1.08945e-11
GLYCTK	ENSG00000168237	Q8IVS8	Down	-1.27315	5.06008e-12	7.51106e-11
GAPDHP61	ENSG00000248415		Down	-1.2721	0.000116134	0.000574873
CTBP1-AS	ENSG00000280927		Down	-1.26925	4.034e-06	2.64524e-05
POLE	ENSG00000177084	Q07864	Down	-1.26916	1.1472e-21	3.79075e-20
RFX8	ENSG00000196460	Q6ZV50	Down	-1.26829	1.81643e-14	3.49196e-13
CTD-2619J13.19	ENSG00000269473		Down	-1.26662	1.6644e-06	1.16492e-05
EDF1	ENSG00000107223	O60869	Down	-1.26614	4.36092e-34	2.73909e-32
RP11-98J23.1	ENSG00000251158		Down	-1.26369	1.56071e-09	1.72655e-08
GNG11	ENSG00000127920	P61952	Down	-1.26313	1.6854e-23	6.32025e-22
RP11-394B2.5	ENSG00000279412		Down	-1.25952	2.05787e-05	0.000117269
CTD-2020K17.1	ENSG00000267121		Down	-1.25919	2.64299e-10	3.21387e-09
RP4-671O14.6	ENSG00000280434		Down	-1.25616	5.88902e-07	4.44307e-06
NBEAL2	ENSG00000160796	Q6ZNJ1	Down	-1.25443	7.7023e-52	1.0035e-49
CDK17	ENSG00000059758	Q00537	Down	-1.25432	2.56381e-59	4.14573e-57
MYH15	ENSG00000144821		Down	-1.25375	6.73124e-15	1.36043e-13
GPER1	ENSG00000164850	Q99527	Down	-1.25297	0.00164869	0.00626397
TYRO3P	ENSG00000259581		Down	-1.25295	1.03536e-06	7.49882e-06
PASK	ENSG00000115687	Q96RG2	Down	-1.24989	5.46199e-07	4.13733e-06
DPF1	ENSG00000011332	Q92782	Down	-1.2498	0.00234418	0.00852703
SEPSECS-AS1	ENSG00000281501		Down	-1.2495	1.78845e-05	0.000103068
RP11-259N19.1	ENSG00000272711		Down	-1.24712	2.32156e-08	2.18545e-07
TRAIP	ENSG00000183763	Q9BWF2	Down	-1.2471	9.42468e-08	8.04502e-07
RP11-803D5.1	ENSG00000279191		Down	-1.24657	8.07732e-13	1.30798e-11
PCNT	ENSG00000160299	O95613	Down	-1.24654	3.69467e-27	1.71915e-25
TSC2	ENSG00000103197	P49815	Down	-1.24635	1.24742e-32	7.46485e-31
RIMS2	ENSG00000176406	Q9UQ26	Down	-1.24601	1.47138e-07	1.21681e-06
RP11-709A23.1	ENSG00000248100		Down	-1.2454	1.49056e-09	1.64975e-08
RP11-57H12.3	ENSG00000226026		Down	-1.24433	5.36537e-17	1.27827e-15
MCM10	ENSG00000065328	Q7L590	Down	-1.24313	9.73776e-12	1.40609e-10
HERC2	ENSG00000128731	O95714	Down	-1.23965	1.9674e-53	2.73517e-51
MTRNR2L3	ENSG00000256222	P0CJ70	Down	-1.23742	0.00226585	0.00828437
ZC3H8	ENSG00000144161	Q8N5P1	Down	-1.2367	2.36121e-10	2.89127e-09
ARAP1	ENSG00000186635	Q96P48	Down	-1.2354	5.58311e-51	7.11144e-49
RP11-264B17.3	ENSG00000261067		Down	-1.23045	2.82478e-05	0.000157701
LINC00488	ENSG00000214381		Down	-1.23003	2.96534e-06	1.99145e-05
PPP1R26P1	ENSG00000238086		Down	-1.22963	0.00016619	0.000798385
CH507-154B10.1	ENSG00000280145		Down	-1.22955	1.50134e-06	1.05813e-05
RP11-1399P15.1	ENSG00000273445		Down	-1.22781	1.76292e-05	0.000101784
TRAPPC2L	ENSG00000167515	Q9UL33	Down	-1.22723	1.29293e-16	2.99582e-15
RP11-228B15.4	ENSG00000225032		Down	-1.22548	0.0012205	0.00479371
RP11-632K20.7	ENSG00000223509		Down	-1.22246	2.95413e-11	4.04529e-10
TRIM47	ENSG00000132481	Q96LD4	Down	-1.22236	7.10316e-06	4.44557e-05
RAD9A	ENSG00000172613	Q99638	Down	-1.21961	6.76081e-24	2.5907e-22
C2CD2L	ENSG00000172375	O14523	Down	-1.21953	6.97584e-14	1.2603e-12
RP11-343C2.11	ENSG00000260914	I3L4J1	Down	-1.21948	7.67079e-15	1.53821e-13
GAPDHP55	ENSG00000224055		Down	-1.21916	9.19787e-05	0.000463246
SPTBN2	ENSG00000173898	O15020	Down	-1.21887	1.48716e-63	2.60825e-61
TMEM198	ENSG00000188760	Q66K66	Down	-1.21886	1.66822e-06	1.16673e-05
UAP1L1	ENSG00000197355	Q3KQV9	Down	-1.2174	1.21287e-23	4.58598e-22
ARHGAP27	ENSG00000159314	Q6ZUM4	Down	-1.21667	4.54772e-06	2.95323e-05
SVIL	ENSG00000197321	O95425	Down	-1.2144	1.12451e-11	1.60745e-10
KCNJ13	ENSG00000115474	O60928	Down	-1.21285	5.29139e-06	3.38479e-05
QRICH2	ENSG00000129646	Q9H0J4	Down	-1.2128	0.000266945	0.0012261
LLPH	ENSG00000139233	Q9BRT6	Down	-1.21099	3.41124e-26	1.5161e-24
MYH2	ENSG00000125414	Q9UKX2	Down	-1.20995	0.000359563	0.00160644
HMGCR	ENSG00000113161	P04035	Down	-1.20815	6.29349e-50	7.59214e-48
WNT4	ENSG00000162552	P56705	Down	-1.20108	0.0023242	0.00847328
RP11-381E24.1	ENSG00000241634		Down	-1.20044	0.000137284	0.000669851
AQP7	ENSG00000165269	O14520	Down	-1.19702	0.000960073	0.00387634
FAM69B	ENSG00000165716		Down	-1.19495	2.24816e-05	0.000127476
RP11-59C5.3	ENSG00000273599		Down	-1.19426	7.40101e-10	8.50948e-09
ACOX2	ENSG00000168306	Q99424	Down	-1.18942	9.48173e-08	8.0907e-07
FANCG	ENSG00000221829	O15287	Down	-1.18892	3.87235e-25	1.63197e-23
SMARCD1	ENSG00000066117	Q96GM5	Down	-1.18708	6.46223e-32	3.73956e-30
AC007126.1	ENSG00000250497		Down	-1.18557	1.46159e-10	1.83302e-09
TNFRSF8	ENSG00000120949	P28908	Down	-1.18529	4.51554e-05	0.000241394
FAM95C	ENSG00000273036		Down	-1.18453	0.00272177	0.00973584
TFRC	ENSG00000072274	P02786	Down	-1.18354	3.4435e-64	6.08619e-62
AC016831.7	ENSG00000233559		Down	-1.18307	7.58739e-10	8.70621e-09
PILRB	ENSG00000121716	Q9UKJ0	Down	-1.18288	6.24191e-23	2.24827e-21
RPL3P6	ENSG00000213891		Down	-1.18281	2.67921e-05	0.000150088
PRDM11	ENSG00000019485	Q9NQV5	Down	-1.18177	5.50377e-06	3.50911e-05
CCDC77	ENSG00000120647		Down	-1.18101	2.70182e-09	2.89481e-08
SQLE	ENSG00000104549	Q14534	Down	-1.1805	4.50168e-37	3.27918e-35
LRP3	ENSG00000130881	O75074	Down	-1.17947	2.65078e-07	2.10584e-06
AGAP5	ENSG00000172650	A6NIR3	Down	-1.17852	0.000652882	0.00274999
MYH1	ENSG00000109061	P12882	Down	-1.17794	0.00135765	0.00527423
NPIPA1	ENSG00000183426	Q9UND3	Down	-1.17672	1.49159e-20	4.56486e-19
STAG3L5P	ENSG00000242294		Down	-1.17581	9.28468e-18	2.33397e-16
ITPKB	ENSG00000143772	P27987	Down	-1.17424	8.96007e-29	4.5097e-27
E2F2	ENSG00000007968	Q14209	Down	-1.17417	3.42816e-06	2.28277e-05
EVC	ENSG00000072840	P57679	Down	-1.17171	3.84562e-20	1.13428e-18
ADI1	ENSG00000182551	Q9BV57	Down	-1.17131	1.19178e-37	8.90904e-36
RP11-135N5.3	ENSG00000279432		Down	-1.17028	6.93572e-08	6.05879e-07
SPAG5-AS1	ENSG00000227543		Down	-1.16999	0.000382214	0.0016984
STAG3	ENSG00000066923	Q9UJ98	Down	-1.16849	9.55768e-10	1.07825e-08
MPP4	ENSG00000082126	Q96JB8	Down	-1.16628	2.16847e-12	3.34125e-11
SLC30A3	ENSG00000115194	Q99726	Down	-1.16437	0.000418583	0.00184384
COLEC12	ENSG00000158270	Q5KU26	Down	-1.16337	4.40758e-06	2.86713e-05
INSIG1	ENSG00000186480	O15503	Down	-1.16288	3.25316e-27	1.51992e-25
CRACR2B	ENSG00000177685	Q8N4Y2	Down	-1.16073	0.00044952	0.0019634
NDUFS6	ENSG00000145494	O75380	Down	-1.15978	5.09959e-24	1.96736e-22
LINC00894	ENSG00000235703		Down	-1.1596	0.000283734	0.0012934
D2HGDH	ENSG00000180902	Q8N465	Down	-1.15932	3.79208e-13	6.34798e-12
HAUS8	ENSG00000131351	Q9BT25	Down	-1.15906	2.26002e-05	0.000128117
SORD2P	ENSG00000259479		Down	-1.15587	0.000435635	0.00190899
CTA-243E7.2	ENSG00000279006		Down	-1.15535	4.52043e-05	0.000241598
AC009950.2	ENSG00000225963		Down	-1.15404	0.00071705	0.00299154
DBI	ENSG00000155368	P07108	Down	-1.15317	2.27147e-21	7.35647e-20
CHAF1A	ENSG00000167670	Q13111	Down	-1.15301	1.73954e-32	1.03285e-30
CTD-2147F2.1	ENSG00000259485		Down	-1.15277	0.00257633	0.00927382
P2RX5-TAX1BP3	ENSG00000257950		Down	-1.15218	8.76257e-08	7.51643e-07
RP5-1014D13.2	ENSG00000279738		Down	-1.15154	5.02015e-20	1.47309e-18
LINC01160	ENSG00000231346		Down	-1.14942	0.000865859	0.00353412
ARMC4	ENSG00000169126	Q5T2S8	Down	-1.145	3.27098e-12	4.95538e-11
BDH1	ENSG00000161267	Q02338	Down	-1.14236	2.26499e-09	2.45679e-08
RP11-426J5.3	ENSG00000278983		Down	-1.1409	0.0001846	0.000877397
RP11-700A24.1	ENSG00000279742		Down	-1.14005	0.000153234	0.00074161
IBA57	ENSG00000181873	Q5T440	Down	-1.13992	4.43666e-08	3.98251e-07
PPM1F	ENSG00000100034	P49593	Down	-1.13902	4.86373e-14	8.87855e-13
RP11-288H12.3	ENSG00000213073		Down	-1.13853	3.01009e-06	2.01734e-05
PVRIG2P	ENSG00000235333		Down	-1.13639	0.00209076	0.00772348
LINC00235	ENSG00000277142		Down	-1.13634	4.28491e-07	3.30166e-06
SMG9	ENSG00000105771	Q9H0W8	Down	-1.13562	1.81524e-24	7.18532e-23
RP11-793H13.8	ENSG00000257379		Down	-1.13516	6.98218e-06	4.37465e-05
TRIM7	ENSG00000146054	Q9C029	Down	-1.13307	1.16539e-05	6.98496e-05
SNX18P8	ENSG00000231390		Down	-1.13154	4.22768e-05	0.000228351
LCTL	ENSG00000188501	Q6UWM7	Down	-1.12953	1.59402e-06	1.11861e-05
C17orf53	ENSG00000125319	Q8N3J3	Down	-1.1289	9.64266e-11	1.23305e-09
KIAA1324	ENSG00000116299	Q6UXG2	Down	-1.12814	0.000194865	0.000921386
RP11-295P9.3	ENSG00000239665		Down	-1.12785	2.76126e-14	5.19016e-13
LA16c-358B7.3	ENSG00000261505		Down	-1.1273	1.35505e-05	7.99977e-05
MMAB	ENSG00000139428	Q96EY8	Down	-1.12574	1.60833e-11	2.26777e-10
PET100	ENSG00000229833	P0DJ07	Down	-1.1243	4.00465e-06	2.63054e-05
DCUN1D2	ENSG00000150401	Q6PH85	Down	-1.12419	1.56603e-08	1.50719e-07
SSBP3-AS1	ENSG00000198711		Down	-1.12383	0.0011728	0.00462309
ORC1	ENSG00000085840	Q13415	Down	-1.12267	2.02712e-20	6.08938e-19
RP11-717K11.2	ENSG00000281028		Down	-1.12215	1.57416e-06	1.10535e-05
RP11-197N18.2	ENSG00000256028		Down	-1.1214	3.10605e-08	2.86596e-07
BCAN	ENSG00000132692	Q96GW7	Down	-1.12116	5.08803e-05	0.000269283
RP11-188C12.2	ENSG00000255585		Down	-1.12029	0.00135799	0.00527464
SNX18P10	ENSG00000279213		Down	-1.11906	9.3615e-08	7.99451e-07
FBF1	ENSG00000188878	Q8TES7	Down	-1.11732	1.30824e-07	1.08861e-06
E4F1	ENSG00000167967	Q66K89	Down	-1.11475	5.44609e-10	6.3841e-09
SPC24	ENSG00000161888	Q8NBT2	Down	-1.1136	2.07887e-18	5.50503e-17
LRRC45	ENSG00000169683		Down	-1.11312	3.17645e-13	5.35673e-12
SLX1B-SULT1A4	ENSG00000260280		Down	-1.11274	1.41952e-06	1.00482e-05
CPNE7	ENSG00000178773	Q9UBL6	Down	-1.11261	9.00644e-08	7.70821e-07
RP11-308D16.2	ENSG00000234062		Down	-1.11207	3.85621e-05	0.000210037
ESCO2	ENSG00000171320	Q56NI9	Down	-1.10954	2.44066e-11	3.37256e-10
FDPSP7	ENSG00000231087		Down	-1.10939	0.00240602	0.00871995
MRPL52	ENSG00000172590	Q86TS9	Down	-1.109	7.57879e-20	2.20123e-18
RP11-734I18.1	ENSG00000251129		Down	-1.108	0.000608141	0.00258301
RP11-154J22.1	ENSG00000259488		Down	-1.1069	3.9306e-05	0.000213782
DDX11	ENSG00000013573	Q96FC9	Down	-1.10634	2.92393e-39	2.37244e-37
NUPR1	ENSG00000176046	O60356	Down	-1.10632	8.02606e-05	0.0004092
ZBTB49	ENSG00000168826	Q6ZSB9	Down	-1.10616	4.79736e-06	3.10062e-05
KIF1C	ENSG00000129250	O43896	Down	-1.10615	8.13723e-62	1.38454e-59
SNX18P3	ENSG00000225345		Down	-1.10559	3.9249e-17	9.4596e-16
INO80C	ENSG00000153391	Q6PI98	Down	-1.10512	9.69508e-10	1.09255e-08
ACAP3	ENSG00000131584	Q96P50	Down	-1.10465	2.66642e-13	4.55388e-12
RP11-174O3.3	ENSG00000240661		Down	-1.10355	0.000648294	0.00273218
AC084219.2	ENSG00000267022		Down	-1.10193	0.000822756	0.00337632
UBL7-AS1	ENSG00000247240		Down	-1.10175	7.37822e-05	0.000379309
TMEM18	ENSG00000151353	Q96B42	Down	-1.09862	4.68453e-12	6.99459e-11
EGFL8	ENSG00000241404	Q99944	Down	-1.09836	0.00027597	0.0012617
RP11-138A9.1	ENSG00000271204		Down	-1.09831	1.35967e-11	1.92789e-10
AL023806.1	ENSG00000280184		Down	-1.09747	4.05862e-05	0.000220011
RP11-484O2.1	ENSG00000251379		Down	-1.09499	5.55147e-19	1.5417e-17
AGO2	ENSG00000123908	Q9UKV8	Down	-1.09443	1.01741e-29	5.38212e-28
EXO1	ENSG00000174371	Q9UQ84	Down	-1.09366	1.12312e-17	2.79858e-16
IQGAP3	ENSG00000183856	Q86VI3	Down	-1.09275	2.5236e-46	2.67619e-44
BUB1B	ENSG00000156970	O60566	Down	-1.09239	6.8902e-32	3.97713e-30
STC1	ENSG00000159167	P52823	Down	-1.0916	4.54554e-82	1.34595e-79
SNCAIP	ENSG00000064692	Q9Y6H5	Down	-1.08994	0.000753531	0.00312543
CDC42EP2	ENSG00000149798	O14613	Down	-1.08822	1.48519e-20	4.55139e-19
TMC7	ENSG00000170537	Q7Z402	Down	-1.08819	1.16061e-22	4.08994e-21
WDR62	ENSG00000075702	O43379	Down	-1.08704	5.33144e-29	2.71332e-27
PIAS4	ENSG00000105229	Q8N2W9	Down	-1.08641	1.12642e-08	1.09988e-07
LINC00704	ENSG00000231298		Down	-1.08545	1.45351e-12	2.28238e-11
MPV17L	ENSG00000156968	Q2QL34	Down	-1.08416	8.36949e-11	1.07993e-09
ANKRD18B	ENSG00000230453		Down	-1.07924	5.11833e-12	7.58764e-11
ZFY	ENSG00000067646	P08048	Down	-1.07886	1.2634e-11	1.7981e-10
COL5A1	ENSG00000130635	P20908	Down	-1.07823	1.46398e-20	4.49241e-19
RP11-288K12.1	ENSG00000271500		Down	-1.07797	0.00277391	0.00990217
PCBD2	ENSG00000132570	Q9H0N5	Down	-1.07686	7.42654e-07	5.51009e-06
CYP51A1	ENSG00000001630	Q16850	Down	-1.07618	3.77384e-36	2.62328e-34
RP4-758J18.13	ENSG00000272455		Down	-1.07561	9.82832e-08	8.35829e-07
FAM228B	ENSG00000219626		Down	-1.07553	2.90899e-23	1.06803e-21
MPC1	ENSG00000060762	Q9Y5U8	Down	-1.07527	5.15627e-07	3.92924e-06
CYP4V2	ENSG00000145476	Q6ZWL3	Down	-1.07503	4.18758e-09	4.37365e-08
C1orf132	ENSG00000203709		Down	-1.07458	2.34252e-07	1.87995e-06
FAM217B	ENSG00000196227		Down	-1.07387	1.771e-08	1.69162e-07
MC1R	ENSG00000258839	Q01726	Down	-1.07319	4.88259e-08	4.35366e-07
LCAT	ENSG00000213398	P04180	Down	-1.07207	0.00115788	0.00457293
ABCA1	ENSG00000165029	O95477	Down	-1.07123	1.56452e-18	4.21147e-17
RP11-394B2.1	ENSG00000279569		Down	-1.07107	0.0013161	0.00513204
CA5B	ENSG00000169239	Q9Y2D0	Down	-1.07078	1.76742e-05	0.000101967
TTF2	ENSG00000116830	Q9UNY4	Down	-1.06878	4.14067e-18	1.07281e-16
NKAP	ENSG00000101882	Q8N5F7	Down	-1.06771	6.70677e-13	1.09147e-11
ARFRP1	ENSG00000101246	Q13795	Down	-1.06624	1.31039e-26	5.91621e-25
SPON1	ENSG00000262655	Q9HCB6	Down	-1.06617	0.000121669	0.000599536
LPAR3	ENSG00000171517	Q9UBY5	Down	-1.06401	1.85382e-12	2.87923e-11
PKMYT1	ENSG00000127564	Q99640	Down	-1.06311	2.22972e-16	5.06855e-15
RP11-521B24.3	ENSG00000251602		Down	-1.06228	0.00151544	0.00581478
LINC00165	ENSG00000261706		Down	-1.05922	5.97416e-05	0.000312339
ODC1	ENSG00000115758	P11926	Down	-1.059	9.11029e-56	1.34009e-53
NUDT4P1	ENSG00000177144	A0A024RBG1	Down	-1.05889	0.00172165	0.00650539
NUDT4P2	ENSG00000271121		Down	-1.05889	0.00172165	0.00650539
IRF7	ENSG00000185507	Q92985	Down	-1.05795	4.37276e-06	2.847e-05
DCLK2	ENSG00000170390	Q8N568	Down	-1.0571	1.8377e-05	0.00010562
NEDD4L	ENSG00000049759	Q96PU5	Down	-1.05693	3.40597e-95	1.3389e-92
GAGE13	ENSG00000274274		Down	-1.05532	8.78808e-12	1.27299e-10
POTEC	ENSG00000183206		Down	-1.05377	4.62163e-18	1.19471e-16
TSEN54	ENSG00000182173	Q7Z6J9	Down	-1.0535	6.77635e-06	4.25739e-05
HHIP	ENSG00000164161	Q96QV1	Down	-1.05349	6.65204e-39	5.2662e-37
CLCN2	ENSG00000114859	P51788	Down	-1.05326	2.31008e-12	3.5444e-11
C21orf58	ENSG00000160298		Down	-1.05296	5.42214e-11	7.15007e-10
SLC5A6	ENSG00000138074	Q9Y289	Down	-1.05216	1.43351e-24	5.73404e-23
SHROOM2	ENSG00000146950	Q13796	Down	-1.05147	1.06854e-10	1.36104e-09
RP4-569M23.5	ENSG00000267882		Down	-1.04978	0.000963238	0.00388774
RP11-77H9.2	ENSG00000260276		Down	-1.04946	2.08688e-05	0.000118863
FASN	ENSG00000169710	P49327	Down	-1.04917	1.13751e-85	3.60211e-83
RP11-2C24.9	ENSG00000282034		Down	-1.0477	8.07243e-12	1.17455e-10
ZNF101	ENSG00000181896	Q8IZC7	Down	-1.04733	1.92406e-08	1.83321e-07
TRIB1	ENSG00000173334	Q96RU8	Down	-1.04705	4.2984e-24	1.6639e-22
NAV3	ENSG00000067798	Q8IVL0	Down	-1.04679	1.33895e-11	1.89969e-10
RRP1	ENSG00000160214	P56182	Down	-1.04546	3.77239e-14	6.9757e-13
SRP19	ENSG00000153037	P09132	Down	-1.04532	5.0061e-10	5.89562e-09
XRCC3	ENSG00000126215	O43542	Down	-1.04503	5.39906e-20	1.58224e-18
RP11-17A4.2	ENSG00000254254		Down	-1.04441	0.00244354	0.00883629
FAM179A	ENSG00000189350	Q6ZUX3	Down	-1.0436	0.00234577	0.00853142
RP11-48B3.3	ENSG00000254162		Down	-1.04239	0.000811391	0.00333509
WTIP	ENSG00000142279	A6NIX2	Down	-1.04233	1.70105e-10	2.10897e-09
CEP135	ENSG00000174799	Q66GS9	Down	-1.04188	5.34473e-19	1.48791e-17
KDM8	ENSG00000155666	Q8N371	Down	-1.03919	0.00167216	0.00634362
NAT9	ENSG00000109065	Q9BTE0	Down	-1.03894	3.03113e-24	1.18541e-22
RP11-398K22.12	ENSG00000229852		Down	-1.03822	5.64323e-11	7.42874e-10
AC137932.4	ENSG00000268218		Down	-1.03808	0.000828574	0.00339775
TMA7	ENSG00000232112		Down	-1.03579	2.05804e-21	6.68422e-20
NUTM2G	ENSG00000188152		Down	-1.03472	0.0023336	0.00849938
SUV39H1	ENSG00000101945	O43463	Down	-1.03442	5.03003e-11	6.67548e-10
KANTR	ENSG00000232593		Down	-1.03399	0.000574121	0.00245268
TAF4	ENSG00000130699	O00268	Down	-1.02889	2.33698e-07	1.87673e-06
THUMPD3-AS1	ENSG00000206573		Down	-1.02841	1.33802e-11	1.89955e-10
NPIPB6	ENSG00000198156		Down	-1.02811	0.00225015	0.00823093
LAT2	ENSG00000086730	Q9GZY6	Down	-1.02606	7.72566e-05	0.000394767
ZNF649	ENSG00000198093	Q9BS31	Down	-1.02605	2.49051e-06	1.69757e-05
NEK8	ENSG00000160602	Q86SG6	Down	-1.02558	0.0018011	0.00675413
ANKRD20A1	ENSG00000260691		Down	-1.02365	6.81719e-16	1.49598e-14
CH507-145C22.3	ENSG00000278878		Down	-1.02207	0.000123917	0.000609689
ARHGDIB	ENSG00000111348	P52566	Down	-1.02004	6.45212e-23	2.32032e-21
KLHDC4	ENSG00000104731		Down	-1.01918	5.90631e-25	2.43515e-23
SREBF1	ENSG00000072310	P36956	Down	-1.01868	1.79592e-37	1.32515e-35
EBNA1BP2	ENSG00000117395	Q99848	Down	-1.01743	4.6912e-42	4.26133e-40
LSM5	ENSG00000106355	Q9Y4Y9	Down	-1.01701	1.58087e-18	4.25047e-17
FDPS	ENSG00000160752	P14324	Down	-1.01623	8.42717e-65	1.50109e-62
TNRC6C	ENSG00000078687	Q9HCJ0	Down	-1.01564	1.00728e-05	6.14555e-05
MICA	ENSG00000204520		Down	-1.01504	2.50652e-10	3.055e-09
SMTN	ENSG00000183963	P53814	Down	-1.01488	1.76109e-35	1.17406e-33
RP11-876N24.5	ENSG00000263013		Down	-1.01204	0.00247564	0.00894363
ATP5I	ENSG00000169020	P56385	Down	-1.01092	3.20368e-17	7.78721e-16
DOCK4-AS1	ENSG00000225572		Down	-1.0105	0.000839278	0.00343546
CDCA5	ENSG00000146670	Q96FF9	Down	-1.01028	5.87182e-28	2.82442e-26
TATDN3	ENSG00000203705	Q17R31	Down	-1.00971	1.63813e-12	2.56231e-11
HSF4	ENSG00000102878	Q9ULV5	Down	-1.00946	0.00019212	0.000909539
CCDC85C	ENSG00000205476	A6NKD9	Down	-1.0094	1.65799e-07	1.36077e-06
DLGAP1-AS1	ENSG00000177337		Down	-1.00861	0.0027989	0.00998045
ITGA10	ENSG00000143127	O75578	Down	-1.00849	8.3423e-45	8.23396e-43
PLK4	ENSG00000142731	O00444	Down	-1.00827	3.76162e-09	3.95413e-08
MARK2P8	ENSG00000239503		Down	-1.00741	0.000496911	0.00215276
SGK494	ENSG00000167524	Q96LW2	Down	-1.00732	0.000251677	0.00116206
DGCR8	ENSG00000128191	Q8WYQ5	Down	-1.00707	8.93765e-30	4.73903e-28
GEN1	ENSG00000178295	Q17RS7	Down	-1.00578	5.9774e-14	1.08334e-12
ZDHHC11	ENSG00000188818	Q9H8X9	Down	-1.00302	0.000303993	0.00137904
TONSL	ENSG00000160949	Q96HA7	Down	-1.0017	1.47071e-18	3.96831e-17
RP11-468E2.4	ENSG00000259529	A0A0B4J293	Down	-1.00133	0.00142537	0.00550253
FBXO43	ENSG00000156509	Q4G163	Down	-0.998932	0.000733249	0.00304963
DGKQ	ENSG00000145214	P52824	Down	-0.99707	7.66319e-09	7.69355e-08
ADAM32	ENSG00000197140	Q8TC27	Down	-0.995777	0.000991269	0.00398184
RBM38	ENSG00000132819	Q9H0Z9	Down	-0.995111	3.37203e-08	3.09162e-07
RHBDF1	ENSG00000007384	Q96CC6	Down	-0.995107	2.32743e-18	6.12764e-17
RP11-609N14.4	ENSG00000279662		Down	-0.994833	1.55858e-10	1.94823e-09
TADA2A	ENSG00000276234		Down	-0.994517	8.98818e-07	6.58306e-06
RP11-673C5.1	ENSG00000259781		Down	-0.993583	2.35605e-26	1.05536e-24
WBP11	ENSG00000084463	Q9Y2W2	Down	-0.993364	1.68851e-27	7.97059e-26
PHACTR2	ENSG00000112419	O75167	Down	-0.99149	4.25117e-14	7.81036e-13
XXyac-YRM2039.3	ENSG00000227518		Down	-0.98991	6.29944e-07	4.72614e-06
NEURL4	ENSG00000215041	Q96JN8	Down	-0.988892	4.30824e-09	4.4935e-08
C19orf48	ENSG00000167747		Down	-0.987905	2.88501e-39	2.34922e-37
CCDC78	ENSG00000162004	A2IDD5	Down	-0.98753	2.79285e-07	2.21115e-06
NRROS	ENSG00000174004	Q86YC3	Down	-0.987427	0.00101598	0.00406963
ADTRP	ENSG00000111863	Q96IZ2	Down	-0.987072	4.16016e-06	2.71859e-05
DEK	ENSG00000124795	P35659	Down	-0.986741	3.17412e-33	1.91963e-31
SUMO2	ENSG00000188612	P61956	Down	-0.985849	1.02375e-24	4.16069e-23
RP4-555D20.1	ENSG00000280435		Down	-0.985028	2.03779e-11	2.83648e-10
ZNF276	ENSG00000158805	Q8N554	Down	-0.984911	1.70865e-15	3.64768e-14
CES3	ENSG00000172828	Q6UWW8	Down	-0.984209	0.000371735	0.00165603
TPM3P9	ENSG00000241015		Down	-0.983423	1.95168e-06	1.35212e-05
PRKY	ENSG00000099725	O43930	Down	-0.983402	1.93207e-08	1.8393e-07
SF3A1	ENSG00000099995	Q15459	Down	-0.983063	4.1729e-16	9.30031e-15
PARP10	ENSG00000178685	Q53GL7	Down	-0.982866	3.53901e-08	3.22887e-07
RP11-424C20.2	ENSG00000256663		Down	-0.981953	0.000449061	0.00196217
CTB-55O6.12	ENSG00000267169		Down	-0.98106	0.00226219	0.00827367
SH3BP5	ENSG00000131370	O60239	Down	-0.980304	6.4983e-18	1.66473e-16
ABCB9	ENSG00000150967	Q9NP78	Down	-0.979861	3.5083e-14	6.5032e-13
RRP7A	ENSG00000189306	Q9Y3A4	Down	-0.979651	2.9081e-25	1.23014e-23
TYK2	ENSG00000105397	P29597	Down	-0.979453	1.14554e-16	2.65699e-15
AKR1B15	ENSG00000227471	C9JRZ8	Down	-0.977993	7.09315e-05	0.000365891
RP11-463O12.5	ENSG00000280138		Down	-0.97774	1.24648e-25	5.40298e-24
SKP2	ENSG00000145604	Q13309	Down	-0.976115	6.26626e-21	1.96791e-19
DUS3L	ENSG00000141994	Q96G46	Down	-0.974776	1.72176e-16	3.95728e-15
CXorf56	ENSG00000018610	Q9H5V9	Down	-0.974565	4.88215e-08	4.35366e-07
RP11-299H22.6	ENSG00000261296		Down	-0.973579	0.000205568	0.000967777
C12orf65	ENSG00000130921	Q9H3J6	Down	-0.973545	4.2336e-14	7.78435e-13
NCAPH	ENSG00000121152	Q15003	Down	-0.973481	5.30408e-07	4.0244e-06
CTA-243E7.1	ENSG00000279110		Down	-0.972562	4.52641e-11	6.04229e-10
KB-1572G7.2	ENSG00000273000		Down	-0.971386	0.00159319	0.00607436
ARHGEF28	ENSG00000214944	Q8N1W1	Down	-0.97132	6.84734e-28	3.2661e-26
PAXBP1-AS1	ENSG00000238197		Down	-0.97054	0.000165893	0.000797292
CCDC88C	ENSG00000015133	Q9P219	Down	-0.970199	5.52974e-06	3.5237e-05
GGA3	ENSG00000125447	Q9NZ52	Down	-0.969358	5.26715e-17	1.25618e-15
PVT1	ENSG00000249859		Down	-0.969356	0.000112905	0.000559861
ZNF587B	ENSG00000269343	E7ETH6	Down	-0.968239	1.09004e-16	2.53342e-15
ARHGAP22	ENSG00000128805	Q7Z5H3	Down	-0.967821	6.77274e-34	4.19615e-32
TACC2	ENSG00000138162	O95359	Down	-0.965326	1.62288e-09	1.79098e-08
ACTL8	ENSG00000117148	Q9H568	Down	-0.964785	2.02475e-32	1.19288e-30
RP11-20I23.8	ENSG00000269937		Down	-0.964332	8.05363e-09	8.06424e-08
ZNF346	ENSG00000113761		Down	-0.963127	1.80308e-07	1.4719e-06
XRCC2	ENSG00000196584	O43543	Down	-0.961093	1.78052e-11	2.49513e-10
RP11-177C12.1	ENSG00000249863		Down	-0.960668	0.000224248	0.00104815
NUP93	ENSG00000102900	Q8N1F7	Down	-0.959802	1.68098e-19	4.79679e-18
PLCL2	ENSG00000154822	Q9UPR0	Down	-0.958079	7.14176e-13	1.1606e-11
ZNF738	ENSG00000172687	Q8NE65	Down	-0.957324	0.000219217	0.00102716
NPAS2	ENSG00000170485	Q99743	Down	-0.956297	3.81906e-15	7.89434e-14
SLC14A1	ENSG00000141469	Q13336	Down	-0.955964	2.45399e-07	1.95838e-06
RP11-104N10.2	ENSG00000274627		Down	-0.955419	3.05348e-08	2.82317e-07
PLXNA2	ENSG00000076356	O75051	Down	-0.955077	3.41592e-52	4.55456e-50
NAT6	ENSG00000243477	Q93015	Down	-0.95428	3.88967e-05	0.000211809
CCNF	ENSG00000162063	P41002	Down	-0.953219	6.36357e-17	1.50664e-15
EGFR-AS1	ENSG00000224057		Down	-0.953087	0.00181149	0.00678972
DNMT1	ENSG00000130816	P26358	Down	-0.953019	4.21723e-25	1.76752e-23
DOT1L	ENSG00000104885	Q8TEK3	Down	-0.951941	7.52845e-17	1.77506e-15
MTBP	ENSG00000172167	Q96DY7	Down	-0.951765	6.10844e-07	4.59645e-06
RP11-823P9.3	ENSG00000233974		Down	-0.951498	1.04822e-08	1.02926e-07
ZNF500	ENSG00000103199	O60304	Down	-0.950869	8.01897e-05	0.00040893
CAPN10-AS1	ENSG00000260942		Down	-0.9502	0.000266837	0.00122585
FBXO48	ENSG00000204923	Q5FWF7	Down	-0.949603	0.000297327	0.00135095
CHST2	ENSG00000175040	Q9Y4C5	Down	-0.946432	8.76375e-15	1.75121e-13
RP11-331F4.5	ENSG00000280152		Down	-0.946	9.53913e-06	5.83715e-05
SMG5	ENSG00000198952	Q9UPR3	Down	-0.945847	2.34025e-36	1.65194e-34
ADARB1	ENSG00000197381	P78563	Down	-0.945573	4.069e-26	1.80493e-24
ANPEP	ENSG00000166825	P15144	Down	-0.944755	5.21588e-90	1.82957e-87
PMS2P1	ENSG00000078319	A4D2B8	Down	-0.943815	0.00154009	0.00589755
AURKB	ENSG00000178999	Q96GD4	Down	-0.943744	1.59767e-21	5.21876e-20
CLUH	ENSG00000132361	O75153	Down	-0.94331	2.43777e-13	4.18848e-12
CPSF2	ENSG00000165934	Q9P2I0	Down	-0.941595	2.88321e-09	3.07759e-08
CTD-2246P4.1	ENSG00000267065		Down	-0.939499	1.21999e-06	8.73608e-06
IGHMBP2	ENSG00000132740	P38935	Down	-0.939468	1.45293e-06	1.02655e-05
RP11-366L20.2	ENSG00000197301		Down	-0.939048	8.58936e-18	2.17356e-16
MAN2C1	ENSG00000140400	Q9NTJ4	Down	-0.938893	7.46041e-23	2.65363e-21
POLQ	ENSG00000051341	O75417	Down	-0.937891	6.39014e-29	3.23049e-27
LAMTOR5-AS1	ENSG00000224699		Down	-0.93761	3.82172e-05	0.000208358
SDCCAG8	ENSG00000054282	Q86SQ7	Down	-0.936639	1.78481e-10	2.20682e-09
ARHGEF11	ENSG00000132694	O15085	Down	-0.934857	1.67379e-13	2.92433e-12
KLHL17	ENSG00000187961	Q6TDP4	Down	-0.934031	2.19252e-11	3.04072e-10
NCAPG	ENSG00000109805	Q9BPX3	Down	-0.933359	6.74391e-23	2.40628e-21
HES6	ENSG00000144485	Q96HZ4	Down	-0.933199	1.0443e-05	6.33918e-05
MCM5	ENSG00000100297	P33992	Down	-0.932511	1.53201e-19	4.37716e-18
C22orf34	ENSG00000188511		Down	-0.93231	4.8693e-09	5.02808e-08
PCBP1-AS1	ENSG00000179818		Down	-0.931715	3.64224e-08	3.31377e-07
RP11-382A20.3	ENSG00000166503	Q9Y3E1	Down	-0.931623	7.5185e-19	2.05542e-17
ARHGAP11B	ENSG00000187951	Q3KRB8	Down	-0.931569	3.40902e-14	6.33461e-13
MAP3K3	ENSG00000198909	Q99759	Down	-0.930579	6.97945e-16	1.52864e-14
FANCM	ENSG00000187790	Q8IYD8	Down	-0.930242	8.47019e-09	8.4332e-08
SNRPD1	ENSG00000167088	P62314	Down	-0.928641	6.28547e-10	7.30422e-09
RBM19	ENSG00000122965	Q9Y4C8	Down	-0.928163	1.39032e-21	4.56104e-20
RPP14	ENSG00000163684	O95059	Down	-0.92694	1.56368e-10	1.95353e-09
STXBP5L	ENSG00000145087	Q9Y2K9	Down	-0.926285	6.87321e-05	0.000355591
PDDC1	ENSG00000177225	Q8NB37	Down	-0.925742	2.50123e-07	1.99398e-06
RP11-574K11.29	ENSG00000272140		Down	-0.924954	4.66109e-05	0.000248417
BRI3BP	ENSG00000184992		Down	-0.924833	5.23106e-22	1.75653e-20
C1orf198	ENSG00000119280		Down	-0.924596	4.40854e-15	9.06355e-14
TTC9C	ENSG00000162222		Down	-0.924573	1.4985e-10	1.8762e-09
MSMO1	ENSG00000052802	Q15800	Down	-0.924146	8.52517e-45	8.37818e-43
CTD-3252C9.4	ENSG00000267519		Down	-0.924095	3.03267e-10	3.66621e-09
RP11-230F18.5	ENSG00000276248		Down	-0.923643	7.12175e-06	4.45476e-05
CLASRP	ENSG00000104859	Q8N2M8	Down	-0.922385	1.44748e-12	2.27447e-11
NUTM2B	ENSG00000188199		Down	-0.920805	2.84754e-05	0.000158816
TCOF1	ENSG00000070814	Q13428	Down	-0.919142	6.47026e-45	6.41399e-43
LA16c-60D12.1	ENSG00000280341		Down	-0.918263	5.10631e-08	4.53717e-07
RNF149	ENSG00000163162	Q8NC42	Down	-0.918157	2.68127e-25	1.13842e-23
SPG7	ENSG00000197912	Q9UQ90	Down	-0.918135	4.40628e-30	2.37502e-28
AC058791.1	ENSG00000226380		Down	-0.917767	3.90458e-25	1.64252e-23
STARD9	ENSG00000159433	Q9P2P6	Down	-0.917094	8.4765e-05	0.000429762
PMS2P3	ENSG00000127957	Q13401	Down	-0.91709	8.00451e-07	5.90433e-06
TP53I3	ENSG00000115129	Q53FA7	Down	-0.915653	1.20756e-09	1.35029e-08
PDAP1	ENSG00000106244	Q13442	Down	-0.91551	4.6099e-13	7.63295e-12
RBFA	ENSG00000101546	Q8N0V3	Down	-0.914629	6.21571e-12	9.14311e-11
CENPI	ENSG00000102384	Q92674	Down	-0.914628	1.11023e-09	1.24511e-08
AHNAK2	ENSG00000185567	Q8IVF2	Down	-0.913363	5.78289e-89	1.96791e-86
RPL21	ENSG00000122026	P46778	Down	-0.911911	9.55692e-44	9.23296e-42
GGA2	ENSG00000103365	Q9UJY4	Down	-0.911773	1.61253e-10	2.005e-09
PINX1	ENSG00000254093	Q96BK5	Down	-0.911662	1.63481e-06	1.14583e-05
RPL32P3	ENSG00000251474		Down	-0.911452	1.02062e-17	2.55348e-16
CENPK	ENSG00000123219	Q9BS16	Down	-0.910297	2.19077e-17	5.37091e-16
PPP1R3E	ENSG00000235194	Q9H7J1	Down	-0.910129	0.000109902	0.000546039
ZNF595	ENSG00000272602	Q8IYB9	Down	-0.910026	2.10664e-16	4.80314e-15
C16orf74	ENSG00000154102		Down	-0.908727	2.34755e-09	2.53909e-08
SEC11C	ENSG00000166562	Q9BY50	Down	-0.908513	0.0022267	0.00815826
TOP3B	ENSG00000100038	O95985	Down	-0.906232	6.72225e-13	1.0932e-11
GEMIN6	ENSG00000152147	Q8WXD5	Down	-0.905753	1.69214e-07	1.3863e-06
RP11-1H8.5	ENSG00000279092		Down	-0.903794	9.98467e-06	6.09669e-05
NSA2	ENSG00000164346	O95478	Down	-0.903066	4.25393e-23	1.55184e-21
SPATA31C1	ENSG00000230246	P0DKV0	Down	-0.902571	9.37278e-10	1.05949e-08
DNA2	ENSG00000138346	P51530	Down	-0.902476	2.77263e-13	4.72114e-12
SH3BP2	ENSG00000087266	P78314	Down	-0.902301	2.64767e-12	4.03826e-11
HIST1H1E	ENSG00000168298	P10412	Down	-0.901634	6.2999e-34	3.91383e-32
SPA17	ENSG00000064199	Q15506	Down	-0.901004	2.8817e-06	1.93928e-05
KIF18B	ENSG00000186185	Q86Y91	Down	-0.900754	5.00981e-29	2.56107e-27
AP000347.2	ENSG00000272578		Down	-0.900456	5.6423e-06	3.58941e-05
SYTL1	ENSG00000142765	Q8IYJ3	Down	-0.897304	1.54726e-07	1.27678e-06
TCEB3	ENSG00000011007	Q14241	Down	-0.897243	5.20293e-51	6.66442e-49
SKA3	ENSG00000165480	Q8IX90	Down	-0.896981	2.42676e-13	4.1727e-12
CDC6	ENSG00000094804	Q99741	Down	-0.89696	4.775e-17	1.14359e-15
CIITA	ENSG00000179583	P33076	Down	-0.896851	0.00133969	0.00521068
TLCD2	ENSG00000185561	A6NGC4	Down	-0.896098	2.84088e-06	1.91407e-05
FILIP1L	ENSG00000168386	Q4L180	Down	-0.895681	0.000274149	0.00125439
PARGP1	ENSG00000239883		Down	-0.895271	0.000114994	0.000569599
RP11-252A24.2	ENSG00000214331		Down	-0.895164	2.20585e-10	2.70394e-09
CACNB1	ENSG00000067191	Q02641	Down	-0.894115	0.000343371	0.0015398
CDK20	ENSG00000156345	Q8IZL9	Down	-0.894018	8.86594e-10	1.00619e-08
IGF2BP1	ENSG00000159217	Q9NZI8	Down	-0.89387	4.7692e-12	7.11169e-11
MRPS11	ENSG00000181991	P82912	Down	-0.893511	1.45692e-11	2.06194e-10
LIG1	ENSG00000105486	P18858	Down	-0.893468	3.27393e-18	8.54069e-17
RP11-972P1.7	ENSG00000280328		Down	-0.892336	0.000963658	0.00388874
bP-21264C1.1	ENSG00000279208		Down	-0.892098	8.36042e-10	9.51186e-09
MSH5	ENSG00000204410	O43196	Down	-0.891228	1.78334e-09	1.9652e-08
RPS19BP1	ENSG00000187051		Down	-0.890641	1.33983e-13	2.35893e-12
TPTEP1	ENSG00000100181		Down	-0.889842	0.000272015	0.00124694
PKN3	ENSG00000160447	Q6P5Z2	Down	-0.889701	0.000775591	0.00320353
FEN1	ENSG00000168496	P39748	Down	-0.88952	5.56507e-41	4.78806e-39
HHEX	ENSG00000152804	Q03014	Down	-0.888934	0.000664291	0.0027934
SAPCD2	ENSG00000186193	Q86UD0	Down	-0.888833	1.97002e-14	3.77448e-13
MED22	ENSG00000148297	Q15528	Down	-0.888772	1.74491e-14	3.36581e-13
TUBGCP6	ENSG00000128159	Q96RT7	Down	-0.888305	1.65945e-22	5.7676e-21
RP4-669L17.10	ENSG00000237094		Down	-0.887535	0.000567449	0.00242819
SIPA1L3	ENSG00000105738	O60292	Down	-0.887121	4.22071e-16	9.38851e-15
RP11-66N24.4	ENSG00000157306		Down	-0.886265	0.000434345	0.00190553
RTF1	ENSG00000137815	Q92541	Down	-0.885046	1.64685e-18	4.4019e-17
RP11-517H2.6	ENSG00000272980		Down	-0.884537	0.00170652	0.00645895
ITFG2	ENSG00000111203	Q969R8	Down	-0.882347	1.78499e-07	1.45818e-06
FO538757.2	ENSG00000279457		Down	-0.882304	7.82969e-07	5.78099e-06
INCENP	ENSG00000149503	Q9NQS7	Down	-0.881468	3.59879e-16	8.04436e-15
PLEKHG3	ENSG00000126822	A1L390	Down	-0.881327	3.52105e-18	9.16439e-17
NIN	ENSG00000100503	Q8N4C6	Down	-0.881268	6.57474e-26	2.8939e-24
ISY1-RAB43	ENSG00000261796		Down	-0.881196	1.17175e-10	1.48421e-09
RP11-73M18.8	ENSG00000269958		Down	-0.88108	0.000612355	0.00259898
GK	ENSG00000198814	P32189	Down	-0.878746	1.12358e-07	9.45303e-07
LEO1	ENSG00000166477	Q8WVC0	Down	-0.878099	1.3215e-10	1.66098e-09
CH507-24F1.1	ENSG00000279094		Down	-0.877897	0.000508813	0.00220048
TELO2	ENSG00000100726	Q9Y4R8	Down	-0.876889	2.602e-12	3.97359e-11
ZNF511	ENSG00000198546		Down	-0.876066	2.04392e-09	2.23401e-08
AP5Z1	ENSG00000242802	O43299	Down	-0.873612	1.04982e-08	1.03039e-07
MAU2	ENSG00000129933	Q9Y6X3	Down	-0.873189	3.36888e-10	4.04905e-09
HIST2H2AA3	ENSG00000203812	Q6FI13	Down	-0.871375	2.50532e-22	8.60259e-21
MAP3K6	ENSG00000142733	O95382	Down	-0.871118	2.97438e-08	2.75562e-07
MLLT6	ENSG00000275023		Down	-0.870946	1.95177e-20	5.87076e-19
SPSB1	ENSG00000171621	Q96BD6	Down	-0.870415	6.90566e-05	0.000357109
CASKIN2	ENSG00000177303	Q8WXE0	Down	-0.870014	2.92102e-08	2.70728e-07
POLR2A	ENSG00000181222		Down	-0.869657	1.95269e-12	3.02455e-11
LINC01002	ENSG00000282508		Down	-0.86919	3.64395e-05	0.000199573
TFAM	ENSG00000108064	Q00059	Down	-0.869078	1.14784e-34	7.39289e-33
ZNF473	ENSG00000142528	Q8WTR7	Down	-0.868492	2.93356e-10	3.55205e-09
FRK	ENSG00000111816	P42685	Down	-0.867968	3.44796e-08	3.15463e-07
NPIPB5	ENSG00000243716		Down	-0.867544	1.29077e-08	1.25499e-07
TERC	ENSG00000270141		Down	-0.867542	0.00015522	0.000750585
RNF216P1	ENSG00000196204		Down	-0.867428	2.99066e-09	3.18301e-08
MPP3	ENSG00000161647		Down	-0.867343	0.000225891	0.00105474
GNAS-AS1	ENSG00000235590		Down	-0.867165	0.00106559	0.00424896
GADD45GIP1	ENSG00000179271	Q8TAE8	Down	-0.866596	7.99027e-19	2.18177e-17
TNFRSF25	ENSG00000215788	Q93038	Down	-0.865519	2.38746e-10	2.92028e-09
FAM58A	ENSG00000262919	Q8N1B3	Down	-0.865398	9.83719e-09	9.70103e-08
ZNF79	ENSG00000196152	Q15937	Down	-0.865201	8.97848e-06	5.52821e-05
TIGD1	ENSG00000221944		Down	-0.86329	8.41417e-08	7.24483e-07
KIFC1	ENSG00000237649		Down	-0.8629	1.25858e-26	5.70488e-25
KIFC3	ENSG00000140859	Q9BVG8	Down	-0.862418	2.79037e-18	7.29592e-17
UBE2T	ENSG00000077152	Q9NPD8	Down	-0.862115	5.61513e-09	5.74103e-08
STRIP2	ENSG00000128578	Q9ULQ0	Down	-0.861829	2.5551e-09	2.74665e-08
HIST2H2BE	ENSG00000184678	Q16778	Down	-0.861687	1.62384e-18	4.34549e-17
ING2	ENSG00000168556	Q9H160	Down	-0.861474	0.000105984	0.000528065
LRRTM2	ENSG00000146006	O43300	Down	-0.861453	0.000213065	0.00100059
SMAD1	ENSG00000170365	Q15797	Down	-0.86003	3.8875e-08	3.52005e-07
FAM207A	ENSG00000160256	Q9NSI2	Down	-0.859718	2.2963e-07	1.84481e-06
HIST1H2BG	ENSG00000273802	P62807	Down	-0.859136	2.15865e-20	6.46606e-19
TRMU	ENSG00000100416	O75648	Down	-0.858611	2.27939e-19	6.45591e-18
ISY1	ENSG00000240682	Q9ULR0	Down	-0.858447	5.93485e-10	6.925e-09
RP11-540B6.6	ENSG00000270015		Down	-0.857782	8.32857e-09	8.32127e-08
ZNF783	ENSG00000204946	Q6ZMS7	Down	-0.857421	2.90753e-10	3.52616e-09
ZNF235	ENSG00000159917	Q14590	Down	-0.856772	0.000940205	0.00380285
ZNF589	ENSG00000164048	Q86UQ0	Down	-0.856579	3.09262e-07	2.43228e-06
IGF2BP2	ENSG00000073792	Q9Y6M1	Down	-0.856144	2.71235e-42	2.49361e-40
PABPC1L	ENSG00000101104		Down	-0.855358	3.13088e-10	3.77493e-09
REP15	ENSG00000174236	Q6BDI9	Down	-0.854309	0.00103005	0.00411875
PIF1	ENSG00000140451	Q9H611	Down	-0.85348	0.000336986	0.00151484
RP1-78B3.1	ENSG00000279652		Down	-0.853414	0.000171636	0.000820744
ARG2	ENSG00000081181	P78540	Down	-0.85333	9.65812e-07	7.02409e-06
SLCO4A1	ENSG00000101187	Q96BD0	Down	-0.85202	1.74413e-12	2.71813e-11
TJP2	ENSG00000119139	Q9UDY2	Down	-0.851601	3.23638e-36	2.26348e-34
GDPD5	ENSG00000158555	Q8WTR4	Down	-0.851249	9.55583e-18	2.39684e-16
PSD4	ENSG00000125637	Q8NDX1	Down	-0.851019	8.82827e-14	1.58118e-12
ZNF618	ENSG00000157657	Q5T7W0	Down	-0.850523	2.12147e-17	5.20662e-16
H2BFS	ENSG00000234289	P57053	Down	-0.85011	4.56003e-17	1.09326e-15
C19orf25	ENSG00000119559		Down	-0.849812	1.80378e-09	1.98505e-08
CYTH2	ENSG00000105443	Q99418	Down	-0.849696	1.8801e-20	5.67765e-19
NF2	ENSG00000186575	P35240	Down	-0.848732	1.37554e-46	1.47241e-44
BCL2	ENSG00000171791	P10415	Down	-0.848547	1.57838e-14	3.06012e-13
TTLL4	ENSG00000135912	Q14679	Down	-0.848432	4.00972e-11	5.40317e-10
HOXC9	ENSG00000180806	P31274	Down	-0.847668	0.00231411	0.00844458
RHNO1	ENSG00000171792	Q9BSD3	Down	-0.847111	3.12825e-11	4.27602e-10
STX3	ENSG00000166900	Q13277	Down	-0.847025	7.22193e-08	6.28714e-07
SYTL2	ENSG00000137501	Q9HCH5	Down	-0.845665	3.82181e-10	4.56455e-09
SPATA31E1	ENSG00000177992	Q6ZUB1	Down	-0.845465	5.43671e-09	5.57611e-08
RP11-72I8.1	ENSG00000260735		Down	-0.845	2.20404e-12	3.39083e-11
CCDC138	ENSG00000163006		Down	-0.844764	4.91362e-05	0.000260658
ABL2	ENSG00000143322	P42684	Down	-0.84458	1.53713e-38	1.20022e-36
SHANK1	ENSG00000161681	Q9Y566	Down	-0.84443	1.49785e-05	8.76568e-05
ZNF512B	ENSG00000196700	Q96KM6	Down	-0.842758	9.91064e-20	2.85667e-18
RP11-480A16.1	ENSG00000260261		Down	-0.842231	3.56963e-09	3.75924e-08
CDC25A	ENSG00000164045	P30304	Down	-0.842097	1.29176e-12	2.04529e-11
SNAP23	ENSG00000092531	O00161	Down	-0.841453	6.34292e-08	5.57082e-07
PER2	ENSG00000132326	O15055	Down	-0.840934	0.00200952	0.00745236
RDH13	ENSG00000160439	Q8NBN7	Down	-0.840743	7.18885e-09	7.25247e-08
RAD54L	ENSG00000085999	Q92698	Down	-0.84026	1.16332e-12	1.84963e-11
ZGRF1	ENSG00000138658	Q86YA3	Down	-0.84005	4.1715e-08	3.75633e-07
GOLGA1	ENSG00000136935		Down	-0.839271	2.88947e-07	2.28512e-06
MAML3	ENSG00000196782	Q96JK9	Down	-0.83881	2.37346e-12	3.6392e-11
SGSM2	ENSG00000141258	O43147	Down	-0.838584	1.02934e-12	1.64935e-11
TBC1D24	ENSG00000162065	Q9ULP9	Down	-0.8385	4.94732e-08	4.40448e-07
BMS1P22	ENSG00000232775		Down	-0.838358	0.00238309	0.00864924
C15orf52	ENSG00000188549		Down	-0.838353	6.58652e-23	2.3575e-21
PNPT1	ENSG00000138035	Q8TCS8	Down	-0.836736	3.00474e-28	1.47329e-26
MCUR1	ENSG00000050393	Q96AQ8	Down	-0.836658	1.95102e-07	1.58416e-06
FANCB	ENSG00000181544	Q8NB91	Down	-0.836399	2.0842e-07	1.6857e-06
AC025335.1	ENSG00000179859	A6NIN4	Down	-0.836165	0.000811858	0.0033364
MTG1	ENSG00000148824	Q9BT17	Down	-0.835289	5.32497e-13	8.7597e-12
SMIM12	ENSG00000163866		Down	-0.834651	6.43062e-09	6.52796e-08
HSPA8	ENSG00000109971	P11142	Down	-0.834009	3.37634e-35	2.23132e-33
DIS3L	ENSG00000166938	Q8TF46	Down	-0.833644	4.5252e-08	4.05879e-07
PLAC4	ENSG00000280109		Down	-0.833611	1.11906e-11	1.60167e-10
TRMT61A	ENSG00000166166	Q96FX7	Down	-0.833486	1.49755e-10	1.87605e-09
E2F8	ENSG00000129173	A0AVK6	Down	-0.832774	0.000184071	0.000875066
GRPR	ENSG00000126010	P30550	Down	-0.832454	0.0024067	0.00872104
RPL23AP42	ENSG00000234851		Down	-0.832143	8.3695e-15	1.67537e-13
ATAD3B	ENSG00000160072	Q5T9A4	Down	-0.832035	2.18622e-07	1.76196e-06
MTHFR	ENSG00000177000	P42898	Down	-0.831131	0.000510182	0.00220557
CCDC150	ENSG00000144395		Down	-0.831008	0.000272088	0.00124695
PHRF1	ENSG00000070047	Q9P1Y6	Down	-0.830142	3.22553e-35	2.13785e-33
RP11-397E7.1	ENSG00000243312		Down	-0.829947	2.55055e-05	0.000143445
NOP56	ENSG00000101361	O00567	Down	-0.829547	2.52682e-29	1.31233e-27
CCAR1	ENSG00000060339	Q8IX12	Down	-0.827029	9.89137e-14	1.7619e-12
C9orf114	ENSG00000198917	Q5T280	Down	-0.825937	7.62249e-07	5.64262e-06
RP11-66N24.3	ENSG00000258727		Down	-0.825829	1.49214e-06	1.05198e-05
TCHP	ENSG00000139437	Q9BT92	Down	-0.825737	1.75941e-07	1.4378e-06
RP5-1074L1.4	ENSG00000273373		Down	-0.825591	8.04374e-05	0.000409869
NUP88	ENSG00000108559	Q99567	Down	-0.824892	1.41684e-23	5.3307e-22
CTC-340A15.2	ENSG00000241956		Down	-0.824785	5.05051e-11	6.69876e-10
MRTO4	ENSG00000053372	Q9UKD2	Down	-0.824243	1.46082e-17	3.62029e-16
UGT8	ENSG00000174607	Q16880	Down	-0.82395	1.30278e-05	7.72321e-05
CCDC142	ENSG00000135637		Down	-0.823804	2.45611e-07	1.95939e-06
RNF34	ENSG00000170633	Q969K3	Down	-0.823686	2.4744e-10	3.02177e-09
RP11-622C24.2	ENSG00000277152		Down	-0.823085	0.00137348	0.00532582
OSBPL7	ENSG00000006025	Q9BZF2	Down	-0.822997	1.27574e-07	1.06428e-06
TNS2	ENSG00000111077	Q63HR2	Down	-0.821664	9.61863e-07	6.99983e-06
SLC8A1	ENSG00000183023	P32418	Down	-0.821563	7.42433e-09	7.46691e-08
ARMC6	ENSG00000105676	Q6NXE6	Down	-0.820857	4.54235e-16	1.00843e-14
SCARNA7	ENSG00000238741		Down	-0.820007	2.05211e-09	2.24189e-08
EFCAB2	ENSG00000203666		Down	-0.819957	0.0023638	0.00859015
LINC00680	ENSG00000215190		Down	-0.819376	3.3078e-07	2.58546e-06
S100A6	ENSG00000197956	P06703	Down	-0.818882	3.98826e-28	1.93886e-26
BIVM-ERCC5	ENSG00000270181		Down	-0.818422	4.3496e-05	0.00023417
DIP2A	ENSG00000160305	Q14689	Down	-0.818199	8.4474e-17	1.98558e-15
EMG1	ENSG00000126749	Q92979	Down	-0.817511	1.79199e-11	2.50967e-10
TXNRD2	ENSG00000184470	Q9NNW7	Down	-0.817362	4.42169e-14	8.10407e-13
PHF5A	ENSG00000100410	Q7RTV0	Down	-0.817342	6.04353e-11	7.94193e-10
CENPL	ENSG00000120334		Down	-0.817023	1.31173e-06	9.34899e-06
SPRYD4	ENSG00000176422	Q8WW59	Down	-0.816907	8.30717e-10	9.45599e-09
ARVCF	ENSG00000099889	O00192	Down	-0.816545	0.00230481	0.00841335
PREX1	ENSG00000124126	Q8TCU6	Down	-0.81609	4.44919e-20	1.30892e-18
DBF4	ENSG00000006634	Q9UBU7	Down	-0.81535	2.82359e-06	1.90467e-05
RECQL4	ENSG00000160957	O94761	Down	-0.815211	1.61879e-13	2.83911e-12
N4BP2	ENSG00000078177	Q86UW6	Down	-0.813713	3.45059e-14	6.40663e-13
MRM1	ENSG00000278619		Down	-0.811986	1.20305e-06	8.62294e-06
KRT8P14	ENSG00000214282		Down	-0.811983	8.74007e-09	8.67539e-08
CENPN	ENSG00000166451	Q96H22	Down	-0.811841	5.79156e-05	0.000303348
RAB15	ENSG00000139998	P59190	Down	-0.81133	1.11882e-07	9.4164e-07
KIAA1551	ENSG00000174718	Q9HCM1	Down	-0.810461	9.5057e-17	2.22744e-15
INPP4B	ENSG00000109452	O15327	Down	-0.810004	6.38852e-06	4.03709e-05
NUTM2D	ENSG00000214562		Down	-0.809989	0.00010423	0.000520094
CARD9	ENSG00000187796	Q9H257	Down	-0.809836	0.00190163	0.0070845
CENPU	ENSG00000151725	Q71F23	Down	-0.809216	2.50794e-09	2.70231e-08
RFWD3	ENSG00000168411	Q6PCD5	Down	-0.809157	4.99428e-19	1.39375e-17
NDUFA6	ENSG00000184983	P56556	Down	-0.808735	7.40485e-10	8.50961e-09
ZNF767P	ENSG00000133624		Down	-0.808387	8.39156e-07	6.17783e-06
SMURF2	ENSG00000108854	Q9HAU4	Down	-0.808136	1.08151e-26	4.92183e-25
ATHL1	ENSG00000142102	Q32M88	Down	-0.807264	5.76861e-12	8.51841e-11
CASC5	ENSG00000137812	Q8NG31	Down	-0.806892	1.03764e-13	1.83967e-12
PPARGC1B	ENSG00000155846	Q86YN6	Down	-0.806033	4.35317e-09	4.53414e-08
GLYR1	ENSG00000140632	Q49A26	Down	-0.804728	4.65854e-26	2.06242e-24
POLR2J3	ENSG00000168255	Q9H1A7	Down	-0.804661	2.36355e-15	4.9851e-14
COX7B	ENSG00000131174	P24311	Down	-0.804524	1.77141e-10	2.19143e-09
TRMO	ENSG00000136932	Q9BU70	Down	-0.804516	0.00131467	0.00512733
ENTPD1-AS1	ENSG00000226688		Down	-0.80449	0.00040634	0.00179545
RABEP2	ENSG00000177548	Q9H5N1	Down	-0.80403	3.80174e-06	2.50737e-05
HOXB6	ENSG00000108511	P17509	Down	-0.803926	6.33948e-08	5.56995e-07
CEP131	ENSG00000141577	Q9UPN4	Down	-0.803443	1.35736e-07	1.12701e-06
ETS2	ENSG00000157557	P15036	Down	-0.803434	3.12507e-13	5.27789e-12
SMG6	ENSG00000070366	Q86US8	Down	-0.802592	8.73145e-11	1.12459e-09
MEPCE	ENSG00000146834	Q7L2J0	Down	-0.802548	4.15163e-13	6.91432e-12
RGS12	ENSG00000159788	O14924	Down	-0.800997	1.41653e-06	1.00332e-05
NSDHL	ENSG00000147383	Q15738	Down	-0.800694	7.50305e-07	5.56143e-06
ZNF708	ENSG00000182141	P17019	Down	-0.800668	0.00177078	0.00665883
RP11-244M2.1	ENSG00000267374		Down	-0.799784	0.00271563	0.00971542
TRAF2	ENSG00000127191	Q12933	Down	-0.798676	7.66736e-06	4.77378e-05
STAG3L2	ENSG00000277072	P0CL84	Down	-0.798581	5.74606e-07	4.33809e-06
RSRC2	ENSG00000111011		Down	-0.798376	1.78242e-14	3.43282e-13
DNAJC11	ENSG00000007923	Q9NVH1	Down	-0.798278	3.80052e-22	1.28373e-20
DUSP5	ENSG00000138166	Q16690	Down	-0.797532	3.39351e-31	1.92948e-29
SPATA13	ENSG00000182957	Q96N96	Down	-0.797421	0.000797212	0.00328272
RPL22	ENSG00000116251	P35268	Down	-0.797366	3.90125e-14	7.19067e-13
CHCHD1	ENSG00000172586	Q96BP2	Down	-0.796464	1.22665e-06	8.7766e-06
CC2D1B	ENSG00000154222	Q5T0F9	Down	-0.795888	9.08865e-21	2.82703e-19
MACF1	ENSG00000127603	Q9UPN3	Down	-0.795755	4.25056e-36	2.94568e-34
FDFT1	ENSG00000079459	P37268	Down	-0.795654	5.67908e-21	1.80338e-19
AL133243.2	ENSG00000276517		Down	-0.795214	2.23658e-05	0.000126883
DMD	ENSG00000198947	P11532	Down	-0.795018	0.000334778	0.0015061
WDR81	ENSG00000167716	Q562E7	Down	-0.794983	2.70153e-15	5.67172e-14
SPRN	ENSG00000203772	Q5BIV9	Down	-0.794303	1.39023e-06	9.87764e-06
ANKRD36C	ENSG00000174501		Down	-0.794081	3.55723e-13	5.96797e-12
STAG3L5P-PVRIG2P-PILRB	ENSG00000272752		Down	-0.793293	9.25305e-07	6.76618e-06
RNF40	ENSG00000103549	O75150	Down	-0.793033	3.27989e-22	1.11117e-20
RP11-379F4.4	ENSG00000240207		Down	-0.792867	0.000262366	0.00120726
CLCN6	ENSG00000011021	P51797	Down	-0.79254	9.90553e-09	9.75577e-08
ZNF519	ENSG00000175322	Q8TB69	Down	-0.792409	0.00184259	0.00688818
EXOSC9	ENSG00000123737	Q06265	Down	-0.792374	6.5873e-20	1.91814e-18
LRRC37B	ENSG00000185158		Down	-0.788248	5.77932e-05	0.000302777
MCM4	ENSG00000104738	P33991	Down	-0.788221	3.63757e-12	5.49249e-11
CENPO	ENSG00000138092	Q9BU64	Down	-0.78812	1.26247e-09	1.40685e-08
BRCA1	ENSG00000012048	P38398	Down	-0.787692	2.4905e-17	6.08611e-16
RAD18	ENSG00000070950	Q9NS91	Down	-0.786406	4.13753e-15	8.51405e-14
HAUS7	ENSG00000213397	Q99871	Down	-0.785997	2.35002e-07	1.88399e-06
RP11-138A9.2	ENSG00000273319		Down	-0.785693	1.57633e-07	1.29889e-06
CNKSR2	ENSG00000149970	Q8WXI2	Down	-0.785176	0.00186395	0.0069589
PLXNA1	ENSG00000114554	Q9UIW2	Down	-0.784212	8.67813e-36	5.90631e-34
NDUFAF6	ENSG00000156170	Q330K2	Down	-0.78389	7.74914e-06	4.82075e-05
PFAS	ENSG00000178921	O15067	Down	-0.782324	4.46301e-23	1.62551e-21
CTD-2207P18.2	ENSG00000258976		Down	-0.782247	0.000134654	0.000658256
ZNF462	ENSG00000148143	Q96JM2	Down	-0.781786	9.55266e-19	2.59286e-17
RGMB-AS1	ENSG00000246763		Down	-0.781663	0.00216016	0.0079375
CIT	ENSG00000122966	O14578	Down	-0.780976	8.82678e-20	2.55719e-18
RELT	ENSG00000054967	Q969Z4	Down	-0.780227	7.62508e-10	8.74506e-09
CYP3A5	ENSG00000106258	P20815	Down	-0.78004	4.43136e-11	5.93277e-10
MECP2	ENSG00000169057	P51608	Down	-0.779774	1.47059e-05	8.61942e-05
RIOK2	ENSG00000058729	Q9BVS4	Down	-0.779576	1.05421e-05	6.39424e-05
RP11-1212A22.1	ENSG00000205746		Down	-0.778543	1.03688e-09	1.16458e-08
ATAD5	ENSG00000176208	Q96QE3	Down	-0.77823	3.45261e-16	7.74798e-15
TUBGCP5	ENSG00000275835	Q96RT8	Down	-0.777985	4.57828e-06	2.97138e-05
LTB4R	ENSG00000213903	Q15722	Down	-0.775816	0.000315562	0.00142754
SNAPC4	ENSG00000165684	Q5SXM2	Down	-0.774961	1.55689e-14	3.02361e-13
RPAIN	ENSG00000129197	Q86UA6	Down	-0.774385	7.71272e-10	8.83189e-09
PA2G4	ENSG00000170515	Q9UQ80	Down	-0.774375	6.16506e-39	4.89768e-37
PLEKHM1	ENSG00000225190	Q9Y4G2	Down	-0.773775	5.09371e-11	6.75212e-10
AC108142.1	ENSG00000177822		Down	-0.773588	6.14936e-05	0.000320616
DDIAS	ENSG00000165490	Q8IXT1	Down	-0.773582	1.63981e-07	1.34779e-06
C11orf1	ENSG00000137720	Q9H5F2	Down	-0.77295	4.57901e-05	0.0002445
MYL5	ENSG00000215375	Q02045	Down	-0.772623	0.00193124	0.00718378
FAM193B	ENSG00000146067		Down	-0.772074	2.51817e-08	2.35884e-07
KAT5	ENSG00000172977	Q92993	Down	-0.770755	1.07295e-07	9.05043e-07
CKS2	ENSG00000123975	P33552	Down	-0.770489	7.42442e-19	2.03458e-17
SNHG20	ENSG00000234912		Down	-0.769319	9.64893e-07	7.01964e-06
RP11-894P9.1	ENSG00000246451		Down	-0.769293	0.000224219	0.00104815
ACACA	ENSG00000278540		Down	-0.768893	1.96782e-07	1.59569e-06
SNHG7	ENSG00000233016		Down	-0.767909	6.76997e-14	1.22504e-12
BCOR	ENSG00000183337	Q6W2J9	Down	-0.767623	3.30631e-09	3.49485e-08
CTA-414D7.1	ENSG00000279175		Down	-0.767255	0.00218197	0.00800595
ALS2CL	ENSG00000178038	Q60I27	Down	-0.766324	1.25319e-05	7.45824e-05
NBL1	ENSG00000158747	P41271	Down	-0.765951	3.19454e-07	2.50724e-06
C8orf58	ENSG00000241852		Down	-0.76519	4.61128e-06	2.99025e-05
MRPL11	ENSG00000174547	Q9Y3B7	Down	-0.764785	1.68611e-11	2.37158e-10
RPL36AL	ENSG00000165502	Q969Q0	Down	-0.76456	6.2799e-11	8.24305e-10
FOXM1	ENSG00000111206	Q08050	Down	-0.764087	1.00382e-25	4.37611e-24
DBF4B	ENSG00000161692	Q8NFT6	Down	-0.763762	9.00062e-06	5.53885e-05
TACC3	ENSG00000013810	Q9Y6A5	Down	-0.76369	1.47162e-14	2.87022e-13
CD22	ENSG00000012124	P20273	Down	-0.763455	6.29039e-06	3.9806e-05
TMEM104	ENSG00000109066	Q8NE00	Down	-0.763316	0.000140907	0.000686471
SLFNL1-AS1	ENSG00000281207		Down	-0.763107	1.94825e-05	0.000111301
FBXL18	ENSG00000155034	Q96ME1	Down	-0.763032	4.81144e-13	7.94933e-12
BLM	ENSG00000197299	P54132	Down	-0.761461	6.09688e-05	0.000318098
SNRPD3	ENSG00000100028	P62318	Down	-0.760889	6.37882e-17	1.50868e-15
KLC2	ENSG00000174996	Q9H0B6	Down	-0.760481	7.54247e-06	4.69859e-05
UTP11L	ENSG00000183520	Q9Y3A2	Down	-0.759947	6.80845e-18	1.74028e-16
COMMD9	ENSG00000110442	Q9P000	Down	-0.75936	2.28271e-07	1.83454e-06
CDK5RAP1	ENSG00000101391	Q96SZ6	Down	-0.759329	7.385e-08	6.4144e-07
MYO19	ENSG00000278259	Q96H55	Down	-0.759313	2.8866e-09	3.07976e-08
SLC7A6	ENSG00000103064	Q92536	Down	-0.759225	3.06728e-14	5.73699e-13
CRAMP1	ENSG00000007545	Q96RY5	Down	-0.759138	4.45856e-05	0.000239015
AC004951.6	ENSG00000228434		Down	-0.759067	9.64612e-08	8.22174e-07
LZTR1	ENSG00000099949	Q8N653	Down	-0.758985	1.05605e-11	1.51529e-10
PLEKHA3	ENSG00000116095	Q9HB20	Down	-0.758256	1.56914e-06	1.10251e-05
GRWD1	ENSG00000105447	Q9BQ67	Down	-0.75822	4.49164e-09	4.6677e-08
CPT1B	ENSG00000205560	Q92523	Down	-0.758183	3.76071e-05	0.000205523
PISD	ENSG00000241878	Q9UG56	Down	-0.757786	1.15482e-05	6.93442e-05
AFG3L1P	ENSG00000223959		Down	-0.757766	0.000162712	0.000784319
NEFL	ENSG00000277586	P07196	Down	-0.757429	5.50727e-05	0.000289789
FAM65A	ENSG00000039523	Q6ZS17	Down	-0.757341	4.48048e-14	8.20521e-13
ZNF324B	ENSG00000249471	Q6AW86	Down	-0.757311	1.19643e-05	7.15222e-05
SCARNA15	ENSG00000252690		Down	-0.757197	0.000121407	0.000598373
ZBTB17	ENSG00000116809	Q13105	Down	-0.756757	4.73832e-08	4.23828e-07
OAS3	ENSG00000111331	Q9Y6K5	Down	-0.756407	9.89243e-07	7.18304e-06
LRRC37A4P	ENSG00000214425		Down	-0.755601	8.88612e-08	7.61095e-07
FBXL6	ENSG00000182325	Q8N531	Down	-0.755452	5.39831e-06	3.44812e-05
GIT1	ENSG00000108262	Q9Y2X7	Down	-0.754773	1.24474e-17	3.09489e-16
FRG1	ENSG00000109536	Q14331	Down	-0.754471	7.494e-08	6.4967e-07
NLRC5	ENSG00000140853	Q86WI3	Down	-0.753965	4.78478e-10	5.65249e-09
STK10	ENSG00000072786	O94804	Down	-0.75382	4.01044e-06	2.63283e-05
CDK10	ENSG00000185324	Q15131	Down	-0.753448	4.83614e-10	5.7092e-09
DYNC1H1	ENSG00000197102	Q14204	Down	-0.752478	4.04784e-25	1.69965e-23
PPIH	ENSG00000171960	O43447	Down	-0.751986	2.9481e-11	4.03946e-10
USP37	ENSG00000135913	Q86T82	Down	-0.750632	1.11489e-06	8.02131e-06
SERTAD4	ENSG00000082497		Down	-0.750488	0.00097755	0.00393297
TP53BP2	ENSG00000143514	Q13625	Down	-0.750145	5.16501e-09	5.31178e-08
POMT2	ENSG00000009830	Q9UKY4	Down	-0.748064	1.14539e-07	9.6117e-07
ENOSF1	ENSG00000132199	Q7L5Y1	Down	-0.747718	1.31493e-12	2.07621e-11
TFPI	ENSG00000003436	P10646	Down	-0.74764	0.000236498	0.0010991
GCAT	ENSG00000100116	O75600	Down	-0.747093	0.00137832	0.00534178
PI4KAP1	ENSG00000274602	Q8N8J0	Down	-0.746734	0.000428314	0.00188161
UBN1	ENSG00000118900	Q9NPG3	Down	-0.746285	1.92334e-16	4.40283e-15
PTPN18	ENSG00000072135	Q99952	Down	-0.746023	8.67226e-06	5.35266e-05
FKBP11	ENSG00000134285	Q9NYL4	Down	-0.745427	0.000270287	0.00124045
CENPE	ENSG00000138778	Q02224	Down	-0.745385	1.22271e-22	4.2889e-21
WWC1	ENSG00000113645	Q8IX03	Down	-0.745328	1.52681e-19	4.36778e-18
GTF2IP13	ENSG00000272556		Down	-0.745293	0.00046415	0.00202113
NRF1	ENSG00000106459	Q16656	Down	-0.74512	1.11533e-05	6.71851e-05
ANKRD13D	ENSG00000172932	Q6ZTN6	Down	-0.744051	7.24272e-09	7.30036e-08
POMT1	ENSG00000130714	Q9Y6A1	Down	-0.743507	2.4568e-05	0.000138514
DNTTIP1	ENSG00000101457		Down	-0.74338	1.28136e-11	1.82139e-10
SLC9A3R1	ENSG00000109062	O14745	Down	-0.74334	2.31866e-06	1.58946e-05
G3BP1	ENSG00000145907	Q13283	Down	-0.74257	1.38064e-47	1.54307e-45
C16orf91	ENSG00000174109		Down	-0.742055	5.38498e-07	4.0817e-06
ATF1	ENSG00000123268	P18846	Down	-0.741509	1.56783e-08	1.50829e-07
KIN	ENSG00000151657	O60870	Down	-0.741403	0.00273183	0.00976572
ZWINT	ENSG00000122952	O95229	Down	-0.741099	4.36915e-13	7.26069e-12
GBA2	ENSG00000070610	Q9HCG7	Down	-0.740795	2.29054e-14	4.35566e-13
NPIPB3	ENSG00000169246	Q92617	Down	-0.740646	6.38776e-09	6.48735e-08
ATG16L2	ENSG00000168010	Q8NAA4	Down	-0.740557	2.28054e-12	3.50144e-11
CICP14	ENSG00000281490		Down	-0.740462	5.39639e-08	4.77631e-07
LINC00976	ENSG00000281657		Down	-0.739927	4.05169e-10	4.8164e-09
PHF19	ENSG00000119403	Q5T6S3	Down	-0.739331	1.63533e-10	2.0297e-09
TLK2	ENSG00000146872	Q86UE8	Down	-0.738674	6.84516e-07	5.10365e-06
KPTN	ENSG00000118162	Q9Y664	Down	-0.738513	0.000536356	0.00230734
MIRLET7BHG	ENSG00000197182		Down	-0.738469	3.79797e-05	0.000207212
SPAG5	ENSG00000076382	Q96R06	Down	-0.738382	3.37935e-13	5.68209e-12
MND1	ENSG00000121211	Q9BWT6	Down	-0.737392	0.00105767	0.00421956
DTX2	ENSG00000091073	Q86UW9	Down	-0.737309	8.99271e-10	1.01956e-08
CUL9	ENSG00000112659	Q8IWT3	Down	-0.736953	1.04954e-14	2.0881e-13
TPPP	ENSG00000171368	O94811	Down	-0.736917	1.28659e-05	7.63316e-05
UBE2C	ENSG00000175063	O00762	Down	-0.736705	1.13525e-13	2.00649e-12
SFI1	ENSG00000198089		Down	-0.736148	1.5697e-10	1.95945e-09
ULK4	ENSG00000168038	Q96C45	Down	-0.736029	0.000609281	0.00258641
STARD4	ENSG00000164211	Q96DR4	Down	-0.735555	2.60238e-13	4.46122e-12
SHMT1	ENSG00000176974	P34896	Down	-0.734116	1.557e-06	1.09465e-05
TMEM154	ENSG00000170006		Down	-0.733992	2.88632e-08	2.67839e-07
TSSC4	ENSG00000184281		Down	-0.733623	2.78743e-07	2.20825e-06
PLEKHM1P	ENSG00000214176		Down	-0.733575	4.03592e-08	3.64865e-07
BRD7	ENSG00000166164	Q9NPI1	Down	-0.733401	2.11411e-09	2.303e-08
GGCT	ENSG00000006625	O75223	Down	-0.733157	3.49752e-09	3.685e-08
C12orf50	ENSG00000165805	Q8NA57	Down	-0.732763	5.1771e-08	4.59649e-07
NDUFB6	ENSG00000165264	O95139	Down	-0.732551	4.74798e-09	4.91171e-08
INO80	ENSG00000128908	Q9ULG1	Down	-0.732463	2.66108e-05	0.000149183
FLCN	ENSG00000154803	Q8NFG4	Down	-0.731921	1.66894e-12	2.60807e-11
LIN9	ENSG00000183814	Q5TKA1	Down	-0.730605	9.73424e-05	0.000488426
PTX3	ENSG00000163661	P26022	Down	-0.73041	7.15461e-18	1.82671e-16
LTB4R2	ENSG00000213906	Q9NPC1	Down	-0.729498	0.000255968	0.00117996
SLC25A16	ENSG00000122912	P16260	Down	-0.729496	0.00165752	0.00629438
KNSTRN	ENSG00000128944	Q9Y448	Down	-0.729408	4.47931e-11	5.98993e-10
NEDD4	ENSG00000069869	P46934	Down	-0.72897	5.10948e-10	6.00806e-09
RP11-145P16.2	ENSG00000280234		Down	-0.728473	4.94356e-07	3.77346e-06
ZFYVE19	ENSG00000166140	Q96K21	Down	-0.727951	1.90904e-06	1.32459e-05
TRUB2	ENSG00000167112	O95900	Down	-0.727154	9.35399e-11	1.19815e-09
FRMD4A	ENSG00000151474	Q9P2Q2	Down	-0.726866	1.57548e-25	6.76479e-24
USP53	ENSG00000145390	Q70EK8	Down	-0.726564	1.26994e-14	2.49609e-13
HDGF	ENSG00000143321	P51858	Down	-0.72637	2.48444e-29	1.29327e-27
PSENEN	ENSG00000205155	Q9NZ42	Down	-0.725843	6.99288e-05	0.000361273
HMGB2	ENSG00000164104	P26583	Down	-0.72543	4.42491e-30	2.37944e-28
MAGEB17	ENSG00000182798	A8MXT2	Down	-0.725028	5.61526e-10	6.57565e-09
DHCR7	ENSG00000172893	Q9UBM7	Down	-0.724721	1.35001e-08	1.31091e-07
NOL9	ENSG00000162408	Q5SY16	Down	-0.723201	2.33954e-23	8.67341e-22
TECPR1	ENSG00000205356	Q7Z6L1	Down	-0.721692	2.41726e-07	1.93313e-06
CREBBP	ENSG00000005339	Q92793	Down	-0.721329	8.57649e-09	8.52786e-08
TIMM10	ENSG00000134809	P62072	Down	-0.719601	2.41573e-07	1.93258e-06
SOGA1	ENSG00000149639	O94964	Down	-0.719504	2.41909e-14	4.5848e-13
TIPARP	ENSG00000163659	Q7Z3E1	Down	-0.718937	5.48773e-19	1.52586e-17
GIGYF1	ENSG00000146830	O75420	Down	-0.717975	1.39144e-14	2.7185e-13
DDX55	ENSG00000111364		Down	-0.717732	3.42014e-11	4.64438e-10
FBRSL1	ENSG00000112787		Down	-0.716409	0.000598725	0.00254872
NDOR1	ENSG00000188566	Q9UHB4	Down	-0.716222	1.86242e-06	1.29498e-05
ALDH6A1	ENSG00000119711	Q02252	Down	-0.715965	2.86411e-11	3.93147e-10
AKAP13	ENSG00000170776	Q12802	Down	-0.715409	1.72275e-14	3.32588e-13
OSBP2	ENSG00000184792	Q969R2	Down	-0.714801	6.35288e-07	4.75996e-06
TAF6L	ENSG00000162227	Q9Y6J9	Down	-0.714581	4.54854e-05	0.000243043
BRMS1	ENSG00000174744	Q9HCU9	Down	-0.71458	4.45952e-05	0.000239015
ATAD3A	ENSG00000197785	Q9NVI7	Down	-0.714217	5.86877e-08	5.17633e-07
TMEM212	ENSG00000186329		Down	-0.712983	8.49657e-08	7.31026e-07
RP11-468E2.11	ENSG00000278784		Down	-0.712734	0.000644023	0.00271719
SASS6	ENSG00000156876	Q6UVJ0	Down	-0.712625	5.78282e-08	5.10447e-07
CARS2	ENSG00000134905	Q9HA77	Down	-0.712402	1.61164e-14	3.12196e-13
CKMT2-AS1	ENSG00000247572		Down	-0.712097	0.000439185	0.00192307
HP1BP3	ENSG00000127483	Q5SSJ5	Down	-0.711718	8.47664e-16	1.84415e-14
ODF2	ENSG00000136811	Q5BJF6	Down	-0.710952	1.58779e-15	3.39921e-14
ALG1	ENSG00000033011	Q9BT22	Down	-0.710904	4.58687e-08	4.11088e-07
CSTB	ENSG00000160213	P04080	Down	-0.710749	2.60551e-06	1.76961e-05
TOMM40L	ENSG00000158882	Q969M1	Down	-0.710527	1.34438e-05	7.9471e-05
SPATA31C2	ENSG00000177910	B4DYI2	Down	-0.710312	1.72441e-10	2.13561e-09
MUTYH	ENSG00000132781	Q9UIF7	Down	-0.710187	0.000195634	0.000924636
POTEH	ENSG00000198062		Down	-0.709891	0.000487227	0.00211475
CIRBP	ENSG00000099622	Q14011	Down	-0.709673	2.40509e-21	7.76715e-20
XRRA1	ENSG00000166435	Q6P2D8	Down	-0.709562	1.15788e-06	8.30701e-06
NPM3	ENSG00000107833	O75607	Down	-0.709347	4.47888e-09	4.65656e-08
CCDC15	ENSG00000149548		Down	-0.709138	7.64112e-09	7.67478e-08
HAUS5	ENSG00000249115	O94927	Down	-0.708797	3.41131e-08	3.12486e-07
DDA1	ENSG00000130311	Q9BW61	Down	-0.708269	7.34391e-07	5.45411e-06
ADAMTS18	ENSG00000140873	Q8TE60	Down	-0.707817	8.5477e-05	0.000432815
HAUS1	ENSG00000152240	Q96CS2	Down	-0.707746	0.000143601	0.000698401
EXOSC3	ENSG00000107371	Q9NQT5	Down	-0.706996	2.05541e-11	2.85926e-10
ANKRD46	ENSG00000186106		Down	-0.705592	0.00121651	0.00477966
EIF4G1	ENSG00000114867	Q04637	Down	-0.70475	1.77915e-24	7.0547e-23
CHKB	ENSG00000100288	Q9Y259	Down	-0.704682	2.71645e-08	2.53106e-07
CCDC137	ENSG00000185298		Down	-0.704431	4.03948e-05	0.000219181
IFT57	ENSG00000114446	Q9NWB7	Down	-0.704084	2.56067e-08	2.39374e-07
MRPL9	ENSG00000143436	Q9BYD2	Down	-0.703735	3.76554e-08	3.41641e-07
CLTB	ENSG00000175416	P09497	Down	-0.702936	1.36261e-07	1.13055e-06
AUP1	ENSG00000115307	Q9Y679	Down	-0.702584	4.61761e-25	1.93177e-23
MASTL	ENSG00000120539	Q96GX5	Down	-0.702374	3.92585e-11	5.29328e-10
CLSPN	ENSG00000092853	Q9HAW4	Down	-0.701275	3.87355e-15	7.99972e-14
TTLL5	ENSG00000119685	Q6EMB2	Down	-0.700947	6.96506e-12	1.01928e-10
WDR83OS	ENSG00000105583	Q9Y284	Down	-0.70047	3.83995e-08	3.48115e-07
RP9	ENSG00000164610	Q8TA86	Down	-0.700383	0.000480083	0.00208573
CARD10	ENSG00000100065	Q9BWT7	Down	-0.699567	8.55349e-06	5.28795e-05
E2F4	ENSG00000205250	Q16254	Down	-0.69921	1.94209e-20	5.84936e-19
PHF2P2	ENSG00000226057		Down	-0.698676	0.000800001	0.00329302
ARMCX1	ENSG00000126947	Q9P291	Down	-0.698497	2.5626e-08	2.39456e-07
DENND6A	ENSG00000174839	Q8IWF6	Down	-0.697442	0.00146322	0.00563064
GTF2H2C	ENSG00000183474	Q6P1K8	Down	-0.69701	6.0462e-14	1.09494e-12
PLCG1	ENSG00000124181	P19174	Down	-0.696899	3.88254e-09	4.06998e-08
NEK4	ENSG00000114904	P51957	Down	-0.696712	2.14067e-08	2.02856e-07
FDX1L	ENSG00000267673	Q6P4F2	Down	-0.695723	0.000164647	0.000792529
RP3-331H24.7	ENSG00000279312		Down	-0.693875	0.00264351	0.00949166
LLNLR-222A1.1	ENSG00000282798		Down	-0.693525	0.001675	0.00635335
NDST1	ENSG00000070614	P52848	Down	-0.692448	7.78948e-10	8.8978e-09
RRP8	ENSG00000132275	O43159	Down	-0.69244	5.04482e-14	9.1944e-13
SLFNL1	ENSG00000171790		Down	-0.692228	0.00061838	0.00261967
CROCCP2	ENSG00000215908	Q86T23	Down	-0.691277	0.000214929	0.00100852
AC006548.28	ENSG00000280156		Down	-0.690797	3.247e-09	3.43854e-08
STARD13	ENSG00000133121	Q9Y3M8	Down	-0.690529	3.02425e-08	2.80069e-07
WRAP53	ENSG00000141499	Q9BUR4	Down	-0.690237	2.01238e-07	1.63108e-06
CENPF	ENSG00000117724	P49454	Down	-0.689918	3.28302e-39	2.64498e-37
EGLN2	ENSG00000269858	Q96KS0	Down	-0.689691	7.93484e-13	1.28582e-11
SPRY4	ENSG00000187678	Q9C004	Down	-0.689379	1.07004e-11	1.5344e-10
ZSCAN25	ENSG00000197037	Q6NSZ9	Down	-0.689312	2.43796e-09	2.63064e-08
NFATC2IP	ENSG00000176953	Q8NCF5	Down	-0.688785	8.13894e-11	1.05197e-09
SENP7	ENSG00000138468	Q9BQF6	Down	-0.688744	0.00029959	0.00136042
GFPT2	ENSG00000131459	O94808	Down	-0.687659	1.08703e-20	3.37202e-19
WDR6	ENSG00000178252	Q9NNW5	Down	-0.687423	5.25827e-07	3.99496e-06
NOM1	ENSG00000146909	Q5C9Z4	Down	-0.687066	1.05163e-11	1.51086e-10
PARP16	ENSG00000138617	Q8N5Y8	Down	-0.686885	0.000236226	0.00109805
TYRO3	ENSG00000092445	Q06418	Down	-0.685533	7.54603e-12	1.10147e-10
MMS22L	ENSG00000146263	Q6ZRQ5	Down	-0.685082	1.12098e-14	2.22246e-13
AHSA2	ENSG00000173209	Q719I0	Down	-0.684932	5.41475e-06	3.45623e-05
GTSE1	ENSG00000075218	Q9NYZ3	Down	-0.684883	2.17838e-12	3.35361e-11
RASAL2	ENSG00000075391	Q9UJF2	Down	-0.684225	7.23178e-31	4.05122e-29
MRPL46	ENSG00000259494	Q9H2W6	Down	-0.683102	1.82467e-06	1.26953e-05
ZNF236	ENSG00000130856	Q9UL36	Down	-0.682758	1.14466e-06	8.21991e-06
C11orf84	ENSG00000168005	Q9BUA3	Down	-0.682687	6.31503e-08	5.5506e-07
REXO1	ENSG00000079313	Q8N1G1	Down	-0.682357	3.55384e-08	3.2411e-07
GPAT4	ENSG00000158669	Q86UL3	Down	-0.681508	9.53324e-11	1.21974e-09
LL22NC03-N14H11.1	ENSG00000272872		Down	-0.681387	6.50039e-06	4.1021e-05
OSGEP	ENSG00000092094	Q9NPF4	Down	-0.681167	4.02555e-05	0.000218582
SERF1B	ENSG00000205572		Down	-0.680777	0.00130374	0.00508908
MCM3AP-AS1	ENSG00000215424		Down	-0.680665	1.07091e-06	7.73169e-06
TRAF3IP1	ENSG00000204104	Q8TDR0	Down	-0.680178	0.000261083	0.00120159
NUP85	ENSG00000125450	Q9BW27	Down	-0.679975	6.13506e-06	3.8877e-05
HERC2P4	ENSG00000230267		Down	-0.679969	5.70125e-06	3.62388e-05
ANKS6	ENSG00000165138	Q68DC2	Down	-0.679317	1.0555e-11	1.51529e-10
POLR3E	ENSG00000058600	Q9NVU0	Down	-0.677751	1.15352e-10	1.46357e-09
ATRIP	ENSG00000164053	Q8WXE1	Down	-0.677423	5.59558e-06	3.56267e-05
RCC1	ENSG00000180198	P18754	Down	-0.677246	2.78768e-16	6.28675e-15
HIST1H2BM	ENSG00000273703	Q99879	Down	-0.677034	9.89493e-08	8.40866e-07
HJURP	ENSG00000123485	Q8NCD3	Down	-0.676883	2.17464e-19	6.16714e-18
EEA1	ENSG00000102189	Q15075	Down	-0.67658	1.07767e-05	6.51573e-05
ZFYVE26	ENSG00000072121	Q68DK2	Down	-0.676126	3.09713e-08	2.85889e-07
MAP4K4	ENSG00000071054	O95819	Down	-0.675864	1.12085e-49	1.33797e-47
YARS2	ENSG00000139131	Q9Y2Z4	Down	-0.675569	3.8891e-06	2.5598e-05
KIF22	ENSG00000079616	Q14807	Down	-0.675483	5.87365e-15	1.19464e-13
STK38L	ENSG00000211455	Q9Y2H1	Down	-0.675397	8.59581e-06	5.31123e-05
KNTC1	ENSG00000184445	P50748	Down	-0.675361	1.72599e-13	3.0109e-12
SLC38A7	ENSG00000103042	Q9NVC3	Down	-0.674997	0.00038852	0.0017234
SUB1	ENSG00000113387	P53999	Down	-0.673385	2.05147e-18	5.44512e-17
SGF29	ENSG00000176476	Q96ES7	Down	-0.672802	0.00173922	0.00655984
LIMD2	ENSG00000136490		Down	-0.672568	0.000653599	0.0027525
CCDC93	ENSG00000125633	Q567U6	Down	-0.670565	8.17082e-06	5.06373e-05
PCSK7	ENSG00000160613	Q16549	Down	-0.670405	2.66014e-13	4.55269e-12
RAI1	ENSG00000108557	Q7Z5J4	Down	-0.669859	5.14513e-11	6.81237e-10
LSM8	ENSG00000128534	O95777	Down	-0.669713	9.23547e-05	0.000464729
PNKP	ENSG00000039650	Q96T60	Down	-0.66971	9.52472e-13	1.53256e-11
RILPL2	ENSG00000150977	Q969X0	Down	-0.66956	8.63488e-09	8.58219e-08
MKRN3	ENSG00000179455	Q13064	Down	-0.669291	0.000109635	0.000544827
PANK4	ENSG00000157881	Q9NVE7	Down	-0.66883	4.95003e-08	4.40518e-07
COPRS	ENSG00000172301	Q9NQ92	Down	-0.668763	3.46429e-07	2.70221e-06
NOL6	ENSG00000165271	Q9H6R4	Down	-0.66787	4.53573e-30	2.43328e-28
DHRS11	ENSG00000278535	Q6UWP2	Down	-0.667023	2.95227e-05	0.000164175
TRIM35	ENSG00000104228	Q9UPQ4	Down	-0.666646	0.000566406	0.00242517
C19orf47	ENSG00000160392		Down	-0.666351	5.17769e-07	3.94162e-06
C1RL-AS1	ENSG00000205885		Down	-0.666233	0.00166857	0.00633106
PFDN4	ENSG00000101132	Q9NQP4	Down	-0.666131	4.70089e-07	3.6027e-06
GUSBP1	ENSG00000183666	Q15486	Down	-0.666029	5.91724e-07	4.46288e-06
SF3A3	ENSG00000183431	Q12874	Down	-0.665842	1.95782e-12	3.03044e-11
KIFC2	ENSG00000167702	Q96AC6	Down	-0.665715	1.94967e-07	1.58363e-06
C9orf78	ENSG00000136819	Q9NZ63	Down	-0.664485	5.19337e-14	9.45003e-13
PIGQ	ENSG00000007541	Q9BRB3	Down	-0.66413	5.51799e-12	8.16419e-11
CH17-264L24.1	ENSG00000279278		Down	-0.663495	2.65202e-05	0.000148712
AP5S1	ENSG00000125843	Q9NUS5	Down	-0.663324	3.71591e-06	2.45787e-05
NUAK2	ENSG00000163545	Q9H093	Down	-0.66297	0.000567739	0.00242819
TARBP2	ENSG00000139546	Q15633	Down	-0.66266	2.47796e-08	2.32309e-07
SFMBT1	ENSG00000163935	Q9UHJ3	Down	-0.662204	1.55209e-05	9.05289e-05
RRP15	ENSG00000067533	Q9Y3B9	Down	-0.662121	6.24823e-07	4.6908e-06
FBXO31	ENSG00000103264	Q5XUX0	Down	-0.661864	4.59266e-05	0.000245171
DVL2	ENSG00000004975	O14641	Down	-0.661696	1.06835e-07	9.01827e-07
NOL12	ENSG00000273899		Down	-0.661537	3.73716e-05	0.000204334
RP4-761J14.8	ENSG00000219410		Down	-0.661123	0.00246106	0.00889399
HIC2	ENSG00000169635	Q96JB3	Down	-0.660607	9.2171e-05	0.000464112
OSBPL5	ENSG00000021762	Q9H0X9	Down	-0.660211	2.20744e-06	1.52053e-05
GSG2	ENSG00000177602	Q8TF76	Down	-0.659349	1.3054e-06	9.31264e-06
RAD51AP1	ENSG00000111247	Q96B01	Down	-0.658856	2.69178e-07	2.13693e-06
ZGPAT	ENSG00000197114	Q8N5A5	Down	-0.657812	1.72052e-08	1.64615e-07
CHRAC1	ENSG00000104472	Q9NRG0	Down	-0.657719	8.46701e-06	5.23733e-05
ING1	ENSG00000153487	Q9UK53	Down	-0.65771	0.000701627	0.00293363
NSUN5P2	ENSG00000106133	Q63ZY6	Down	-0.657121	7.3153e-06	4.56331e-05
C14orf80	ENSG00000185347	Q86SX3	Down	-0.657082	0.000257155	0.00118519
EXOSC10	ENSG00000171824	Q01780	Down	-0.65693	2.11238e-17	5.18989e-16
BMPR1B	ENSG00000138696	O00238	Down	-0.656479	0.000722822	0.00301341
RAP2C	ENSG00000123728	Q9Y3L5	Down	-0.655865	6.91269e-06	4.33588e-05
MKI67	ENSG00000148773	P46013	Down	-0.654557	1.31714e-24	5.29645e-23
POLG	ENSG00000140521	P54098	Down	-0.654521	4.03864e-12	6.06594e-11
CAPN15	ENSG00000103326	O75808	Down	-0.654499	4.78918e-12	7.13682e-11
ITGA6	ENSG00000091409	P23229	Down	-0.653966	9.72361e-24	3.68882e-22
NBPF1	ENSG00000219481		Down	-0.653408	3.85097e-11	5.19994e-10
NRAV	ENSG00000248008		Down	-0.652957	0.00213308	0.00785309
AKT1	ENSG00000142208	P31749	Down	-0.652895	1.62324e-11	2.28738e-10
OTUD3	ENSG00000169914	Q5T2D3	Down	-0.652634	8.77345e-06	5.41219e-05
ARFGAP1	ENSG00000101199	Q8N6T3	Down	-0.65209	6.22468e-12	9.15041e-11
ASXL2	ENSG00000143970	Q76L83	Down	-0.651182	2.09241e-13	3.62514e-12
RP11-274B21.14	ENSG00000242588		Down	-0.650986	0.00237599	0.00862897
MYBBP1A	ENSG00000132382	Q9BQG0	Down	-0.650698	2.46037e-16	5.56511e-15
PLAGL1	ENSG00000118495	Q9UM63	Down	-0.650677	5.67138e-07	4.28596e-06
CHMP7	ENSG00000147457	Q8WUX9	Down	-0.650174	4.40268e-07	3.38536e-06
BRF1	ENSG00000185024	Q92994	Down	-0.65007	9.41327e-10	1.06354e-08
PRDM15	ENSG00000141956	P57071	Down	-0.649842	4.72602e-05	0.000251701
HERC3	ENSG00000138641	Q15034	Down	-0.649778	0.000353563	0.0015825
LRRC75A	ENSG00000181350		Down	-0.649435	2.66881e-05	0.000149579
DDX27	ENSG00000124228		Down	-0.64937	1.37044e-12	2.15674e-11
RP11-231C14.4	ENSG00000169203		Down	-0.649265	0.000793489	0.00327034
SPTLC2	ENSG00000100596	O15270	Down	-0.649106	8.92333e-18	2.24809e-16
INF2	ENSG00000203485	Q27J81	Down	-0.649026	2.37879e-09	2.57044e-08
RP11-253E3.3	ENSG00000250899		Down	-0.649011	1.67985e-05	9.74569e-05
SMPD4	ENSG00000136699	Q9NXE4	Down	-0.648633	1.46878e-15	3.15331e-14
MMP1	ENSG00000196611	P03956	Down	-0.64852	1.67191e-09	1.8433e-08
DTYMK	ENSG00000168393	P23919	Down	-0.648476	2.57323e-11	3.54499e-10
MAP2K3	ENSG00000034152	P46734	Down	-0.648016	1.06534e-13	1.88732e-12
NADK	ENSG00000008130	O95544	Down	-0.647838	3.32628e-06	2.22012e-05
STARD13-AS	ENSG00000236581		Down	-0.647338	0.000226952	0.00105844
RBM5	ENSG00000003756	P52756	Down	-0.646935	2.59352e-23	9.58385e-22
TOP3A	ENSG00000177302	Q13472	Down	-0.646673	5.01962e-12	7.45585e-11
METTL16	ENSG00000127804	Q86W50	Down	-0.646568	1.80396e-09	1.98505e-08
ZPR1	ENSG00000109917	O75312	Down	-0.645415	7.92757e-11	1.02698e-09
BMS1P2	ENSG00000251079		Down	-0.645018	0.000542003	0.00232944
BUD13	ENSG00000137656	Q9BRD0	Down	-0.644593	7.14395e-06	4.46742e-05
OPA1	ENSG00000198836	O60313	Down	-0.643395	4.21948e-24	1.63613e-22
JMJD4	ENSG00000081692	Q9H9V9	Down	-0.643246	4.22097e-05	0.000228107
MRGBP	ENSG00000101189	Q9NV56	Down	-0.641497	4.42229e-09	4.60193e-08
TDP1	ENSG00000042088	Q9NUW8	Down	-0.64144	1.817e-09	1.99832e-08
GNA11	ENSG00000088256	P29992	Down	-0.641282	5.05147e-09	5.19736e-08
PGM2	ENSG00000169299	Q96G03	Down	-0.641226	1.36332e-14	2.66584e-13
RP11-146D12.2	ENSG00000240240		Down	-0.640286	4.8601e-08	4.34105e-07
CORO7	ENSG00000262246	P57737	Down	-0.639843	5.09871e-06	3.27467e-05
DCAF16	ENSG00000163257	Q9NXF7	Down	-0.638248	1.70067e-12	2.65221e-11
HMGB3	ENSG00000029993	O15347	Down	-0.637973	1.88951e-07	1.53696e-06
AKAP1	ENSG00000121057	Q92667	Down	-0.637882	1.92772e-08	1.83593e-07
ABHD5	ENSG00000011198	Q8WTS1	Down	-0.636958	1.3032e-07	1.08521e-06
PPP4R1	ENSG00000154845	Q8TF05	Down	-0.636926	0.00110901	0.00440285
ZNF107	ENSG00000196247	Q9UII5	Down	-0.636883	0.000235951	0.001097
KIAA1524	ENSG00000163507		Down	-0.63674	1.06505e-14	2.11709e-13
RTTN	ENSG00000176225	Q86VV8	Down	-0.636631	1.09902e-06	7.91711e-06
C10orf12	ENSG00000155640	Q96JN0	Down	-0.636318	1.05039e-07	8.87327e-07
LUZP1	ENSG00000169641	Q86V48	Down	-0.636208	8.57892e-23	3.03726e-21
DCAF15	ENSG00000132017	Q66K64	Down	-0.636013	9.54038e-07	6.95177e-06
CNTROB	ENSG00000170037	Q8N137	Down	-0.635385	7.0674e-05	0.00036481
NDC80	ENSG00000080986	O14777	Down	-0.634505	1.02179e-08	1.00591e-07
RP11-798G7.8	ENSG00000266918		Down	-0.633189	0.00214274	0.00788483
HIP1R	ENSG00000130787	O75146	Down	-0.633136	0.00101998	0.00408329
CEP95	ENSG00000258890		Down	-0.632148	1.03376e-05	6.2836e-05
C5orf34	ENSG00000172244		Down	-0.632146	0.00158246	0.00603952
CENPJ	ENSG00000151849	Q9HC77	Down	-0.631827	2.41593e-06	1.65068e-05
KLHL42	ENSG00000087448	Q9P2K6	Down	-0.631635	6.2371e-13	1.0194e-11
ARHGAP18	ENSG00000146376	Q8N392	Down	-0.631602	2.20503e-13	3.81158e-12
BIRC5	ENSG00000089685	O15392	Down	-0.631391	1.14429e-12	1.82192e-11
LAMC2	ENSG00000058085	Q13753	Down	-0.631136	4.45814e-11	5.96512e-10
BRCA2	ENSG00000139618	P51587	Down	-0.631052	2.02519e-07	1.6403e-06
RASSF8	ENSG00000123094	Q8NHQ8	Down	-0.630782	3.67433e-23	1.34254e-21
MLKL	ENSG00000168404	Q8NB16	Down	-0.630749	1.05091e-08	1.03102e-07
DDX19A	ENSG00000168872	Q9NUU7	Down	-0.630258	2.40757e-10	2.9433e-09
LINC01583	ENSG00000259518		Down	-0.629633	0.000708494	0.002958
LRRC37A	ENSG00000176681		Down	-0.629353	0.000127671	0.000626137
SNORA73A	ENSG00000274266		Down	-0.629302	0.00263722	0.00947058
RP4-583P15.15	ENSG00000273154	A0A087WT57	Down	-0.629268	0.00176028	0.00662719
TNRC18	ENSG00000182095		Down	-0.628729	6.52518e-11	8.54533e-10
EDC4	ENSG00000038358	Q6P2E9	Down	-0.628525	6.82654e-11	8.91949e-10
MYL6	ENSG00000092841	P60660	Down	-0.628323	1.12014e-20	3.46999e-19
INIP	ENSG00000148153	Q9NRY2	Down	-0.628172	0.000299222	0.00135902
ATP9B	ENSG00000166377	O43861	Down	-0.627568	2.00488e-08	1.90384e-07
CRACR2A	ENSG00000130038	Q9BSW2	Down	-0.6275	5.58686e-09	5.71725e-08
TFDP1	ENSG00000198176	Q14186	Down	-0.627336	1.02139e-17	2.55348e-16
MPHOSPH6	ENSG00000135698	Q99547	Down	-0.62692	3.95714e-05	0.000215072
NDUFV1	ENSG00000167792	P49821	Down	-0.626832	1.73114e-23	6.47049e-22
HCFC1	ENSG00000172534	P51610	Down	-0.625041	1.63853e-12	2.56231e-11
ASTN2	ENSG00000148219	O75129	Down	-0.624943	6.13286e-10	7.14873e-09
LYAR	ENSG00000145220	Q9NX58	Down	-0.624594	4.70165e-11	6.26521e-10
SLTM	ENSG00000137776	Q9NWH9	Down	-0.624564	1.13541e-07	9.54195e-07
ST7L	ENSG00000007341	Q8TDW4	Down	-0.624387	7.71767e-07	5.70567e-06
RP5-1039K5.19	ENSG00000279010		Down	-0.624372	2.61769e-05	0.000147039
AAMP	ENSG00000127837	Q13685	Down	-0.623981	2.94286e-09	3.13538e-08
NCAPH2	ENSG00000025770	Q6IBW4	Down	-0.623751	4.43114e-11	5.93277e-10
AKT2	ENSG00000105221	P31751	Down	-0.623634	1.0084e-13	1.79201e-12
ING5	ENSG00000168395	Q8WYH8	Down	-0.622898	6.886e-05	0.000356172
SLC4A3	ENSG00000114923	P48751	Down	-0.622591	1.14415e-05	6.87756e-05
AC093838.4	ENSG00000152117		Down	-0.622245	8.56324e-06	5.29254e-05
ENSA	ENSG00000143420	O43768	Down	-0.621688	4.26815e-16	9.48477e-15
PPP1R13B	ENSG00000088808	Q96KQ4	Down	-0.621153	0.00177898	0.00668327
EP300	ENSG00000100393	Q09472	Down	-0.620816	2.72459e-06	1.84389e-05
PRPF3	ENSG00000117360	O43395	Down	-0.620815	1.67991e-06	1.17455e-05
TAPT1	ENSG00000169762	Q6NXT6	Down	-0.62053	0.000283753	0.0012934
ZNF710	ENSG00000140548	Q8N1W2	Down	-0.620216	8.29242e-05	0.000421648
PHAX	ENSG00000164902	Q9H814	Down	-0.620198	2.66675e-07	2.11779e-06
TOMM22	ENSG00000100216	Q9NS69	Down	-0.620156	2.96463e-07	2.33888e-06
SMYD4	ENSG00000186532	Q8IYR2	Down	-0.620133	2.03045e-06	1.40456e-05
MON1A	ENSG00000164077	Q86VX9	Down	-0.61986	0.000434605	0.00190627
STIL	ENSG00000123473	Q15468	Down	-0.619487	3.24693e-12	4.92221e-11
ZNF324	ENSG00000083812	O75467	Down	-0.619169	3.08231e-06	2.06453e-05
TAF5	ENSG00000148835	Q15542	Down	-0.618871	0.000131985	0.000646042
EME1	ENSG00000154920	Q96AY2	Down	-0.618815	3.12495e-05	0.00017285
SPDYE3	ENSG00000214300	A6NKU9	Down	-0.618749	3.32926e-05	0.000183174
ARMC5	ENSG00000140691	Q96C12	Down	-0.618579	4.53804e-07	3.48141e-06
KAT6A	ENSG00000083168	Q92794	Down	-0.617796	4.13564e-09	4.32139e-08
MRE11A	ENSG00000020922	P49959	Down	-0.617613	8.06058e-06	4.99949e-05
TBC1D9B	ENSG00000197226	Q66K14	Down	-0.617171	1.50153e-20	4.58775e-19
CEP55	ENSG00000138180	Q53EZ4	Down	-0.616866	4.12636e-08	3.71862e-07
UBAC1	ENSG00000130560	Q9BSL1	Down	-0.616802	9.65699e-11	1.23419e-09
CCHCR1	ENSG00000204536	Q8TD31	Down	-0.61662	1.12089e-05	6.74662e-05
ALDH16A1	ENSG00000161618		Down	-0.6165	4.48836e-06	2.91718e-05
PET117	ENSG00000232838	Q6UWS5	Down	-0.616457	0.000870417	0.00355209
RP3-461F17.3	ENSG00000268439		Down	-0.616221	7.76434e-06	4.82811e-05
RPAP1	ENSG00000103932	Q9BWH6	Down	-0.615758	7.91236e-08	6.83858e-07
GTF2IP20	ENSG00000272645		Down	-0.615514	0.000685021	0.00287447
EPHA4	ENSG00000116106	P54764	Down	-0.615368	0.00224243	0.00820798
ACSL3	ENSG00000123983	O95573	Down	-0.615333	3.15947e-19	8.9043e-18
PPRC1	ENSG00000148840	Q5VV67	Down	-0.615241	9.06745e-22	3.00928e-20
DOCK9	ENSG00000088387	Q9BZ29	Down	-0.613278	2.1705e-06	1.4978e-05
WDR3	ENSG00000065183	Q9UNX4	Down	-0.613129	9.04759e-09	8.96501e-08
PRPF40B	ENSG00000110844	Q6NWY9	Down	-0.612423	0.00018857	0.000894032
PTPN2	ENSG00000175354	P17706	Down	-0.612422	7.47785e-07	5.54455e-06
ULK3	ENSG00000140474	Q6PHR2	Down	-0.611586	2.88727e-06	1.94246e-05
PRMT7	ENSG00000132600	Q9NVM4	Down	-0.61139	3.66484e-07	2.85182e-06
KMT2B	ENSG00000272333	Q9UMN6	Down	-0.611192	1.03575e-06	7.49926e-06
RPS6KA4	ENSG00000162302	O75676	Down	-0.611081	1.8939e-06	1.31449e-05
ACVR1B	ENSG00000135503	P36896	Down	-0.611041	0.000198885	0.000938837
ITPK1	ENSG00000100605	Q13572	Down	-0.610831	2.533e-07	2.0179e-06
GNPDA1	ENSG00000113552	P46926	Down	-0.610784	6.03055e-05	0.000314926
VARS2	ENSG00000137411	Q5ST30	Down	-0.610599	2.24971e-06	1.54638e-05
WDR37	ENSG00000047056	Q9Y2I8	Down	-0.610273	4.23746e-08	3.81121e-07
ZNF195	ENSG00000005801	O14628	Down	-0.610039	6.09171e-07	4.58689e-06
SLC16A1-AS1	ENSG00000226419		Down	-0.609643	7.35769e-05	0.000378339
EIF1AD	ENSG00000175376	Q8N9N8	Down	-0.609299	1.9699e-05	0.000112453
RAD1	ENSG00000113456	O60671	Down	-0.60887	1.40449e-05	8.26647e-05
PMM2	ENSG00000140650	O15305	Down	-0.608464	1.20882e-14	2.38624e-13
SLC25A19	ENSG00000125454	Q9HC21	Down	-0.60837	0.0026127	0.0093914
SMARCD2	ENSG00000108604	Q92925	Down	-0.608337	5.76829e-10	6.73755e-09
SLC7A6OS	ENSG00000103061	Q96CW6	Down	-0.608333	0.000544292	0.00233839
LINC00969	ENSG00000242086		Down	-0.607617	2.63438e-05	0.000147831
CBS	ENSG00000160200	P35520	Down	-0.606963	1.57852e-10	1.96883e-09
TPCN2	ENSG00000162341	Q8NHX9	Down	-0.606943	0.000840547	0.00343943
TMCC3	ENSG00000057704		Down	-0.60651	0.000537841	0.00231329
PEBP1	ENSG00000089220	P30086	Down	-0.606374	1.19033e-11	1.69728e-10
DPH7	ENSG00000148399	Q9BTV6	Down	-0.606269	3.47614e-08	3.17787e-07
NEMF	ENSG00000165525	O60524	Down	-0.605965	4.41752e-13	7.33573e-12
FNBP4	ENSG00000109920		Down	-0.605165	1.50974e-05	8.82617e-05
AGAP6	ENSG00000204149	Q5VW22	Down	-0.605105	1.21751e-05	7.2649e-05
SAFB2	ENSG00000130254	Q14151	Down	-0.604622	8.25323e-06	5.11203e-05
SLC1A3	ENSG00000079215	P43003	Down	-0.604261	1.83135e-07	1.49231e-06
UBA2	ENSG00000126261	Q9UBT2	Down	-0.60384	3.47117e-16	7.78197e-15
BRD2	ENSG00000204256	P25440	Down	-0.603519	3.26794e-24	1.27366e-22
NOP2	ENSG00000111641	P46087	Down	-0.6031	1.48988e-10	1.86747e-09
S100PBP	ENSG00000116497		Down	-0.602917	2.85918e-10	3.46936e-09
CSPP1	ENSG00000104218	Q1MSJ5	Down	-0.602806	1.08735e-08	1.0631e-07
TRMT2A	ENSG00000099899	Q8IZ69	Down	-0.602133	6.09412e-07	4.58719e-06
COA7	ENSG00000162377		Down	-0.601426	1.20459e-10	1.52328e-09
PWP1	ENSG00000136045	Q13610	Down	-0.601406	2.71985e-11	3.74021e-10
ATAD2	ENSG00000156802	Q6PL18	Down	-0.601374	1.56215e-14	3.03123e-13
ZNF707	ENSG00000181135	Q96C28	Down	-0.601341	0.00058097	0.00248008
ELAC2	ENSG00000006744	Q9BQ52	Down	-0.601084	7.65997e-12	1.11739e-10
IFRD2	ENSG00000214706		Down	-0.600593	7.25373e-14	1.30843e-12
SRCAP	ENSG00000080603	Q6ZRS2	Down	-0.600498	1.01789e-10	1.29944e-09
SRRT	ENSG00000087087	Q9BXP5	Down	-0.600493	9.50163e-07	6.92574e-06
POP7	ENSG00000172336	O75817	Down	-0.600334	1.03725e-05	6.29974e-05
TMCO6	ENSG00000113119	Q96DC7	Down	-0.599992	0.00208897	0.00771813
ZNF778	ENSG00000170100	Q96MU6	Down	-0.599827	0.000336233	0.00151206
ASPSCR1	ENSG00000169696	Q9BZE9	Down	-0.598873	2.89585e-07	2.28936e-06
TRIM52	ENSG00000183718	Q96A61	Down	-0.598725	2.36855e-05	0.000133803
DUXAP8	ENSG00000206195		Down	-0.598718	3.64867e-12	5.50202e-11
SDHAP1	ENSG00000185485		Down	-0.598522	0.000127213	0.000624289
BMS1P1	ENSG00000204177		Down	-0.598413	3.79299e-05	0.000207049
NBPF12	ENSG00000268043		Down	-0.598248	7.47641e-05	0.00038368
FANCD2	ENSG00000144554	Q9BXW9	Down	-0.597638	0.000227981	0.00106276
AHSA1	ENSG00000100591	O95433	Down	-0.597192	4.47433e-10	5.29671e-09
DGKI	ENSG00000157680	O75912	Down	-0.596942	6.15018e-07	4.62328e-06
BRD1	ENSG00000100425	O95696	Down	-0.596933	5.75986e-05	0.000301896
JRK	ENSG00000234616	O75564	Down	-0.596529	7.92596e-11	1.02698e-09
POLR2J2	ENSG00000228049	Q9GZM3	Down	-0.596109	0.00114125	0.00451198
ZZEF1	ENSG00000074755	O43149	Down	-0.595615	8.20902e-08	7.08156e-07
SLF1	ENSG00000133302	Q9BQI6	Down	-0.595588	3.29327e-06	2.20002e-05
METTL8	ENSG00000123600	Q9H825	Down	-0.595372	4.83184e-07	3.6952e-06
NVL	ENSG00000143748	O15381	Down	-0.595199	1.2932e-05	7.66839e-05
PDCD11	ENSG00000148843	Q14690	Down	-0.595021	1.61279e-10	2.005e-09
KIAA0586	ENSG00000100578	Q9BVV6	Down	-0.594785	5.70908e-11	7.51108e-10
SLC7A2	ENSG00000003989	P52569	Down	-0.59427	5.99745e-13	9.81636e-12
KCNH1	ENSG00000143473	O95259	Down	-0.594238	0.00274832	0.00981696
WBP4	ENSG00000120688	O75554	Down	-0.593991	4.25925e-05	0.000229685
FAM21A	ENSG00000099290	Q641Q2	Down	-0.593816	1.59199e-10	1.98346e-09
PTPRE	ENSG00000132334	P23469	Down	-0.59368	6.2003e-08	5.45607e-07
AP003900.6	ENSG00000277693		Down	-0.593542	0.00232231	0.00846961
TSR2	ENSG00000158526	Q969E8	Down	-0.593474	0.000103074	0.000515143
NCAPD3	ENSG00000151503	P42695	Down	-0.593424	5.77741e-19	1.60055e-17
C18orf54	ENSG00000166845	Q8IYD9	Down	-0.592307	0.000125265	0.000615529
NOP14	ENSG00000087269	P78316	Down	-0.592152	6.84419e-12	1.00223e-10
DPF2	ENSG00000133884	Q92785	Down	-0.59195	4.30391e-06	2.8061e-05
PEX3	ENSG00000034693	P56589	Down	-0.591857	0.000786033	0.00324313
CEP192	ENSG00000101639	Q8TEP8	Down	-0.591559	3.26623e-11	4.44597e-10
SLX4	ENSG00000188827	Q8IY92	Down	-0.591383	1.28806e-06	9.19177e-06
DDX51	ENSG00000185163	Q8N8A6	Down	-0.59136	0.000129308	0.000633618
PARPBP	ENSG00000185480	Q9NWS1	Down	-0.591186	5.36005e-05	0.000282761
SMC4	ENSG00000113810	Q9NTJ3	Down	-0.591041	1.41776e-19	4.06091e-18
CLCN7	ENSG00000103249	P51798	Down	-0.590511	9.37718e-12	1.35574e-10
NDUFA1	ENSG00000125356	O15239	Down	-0.588513	1.52527e-08	1.47232e-07
NUPL2	ENSG00000136243	O15504	Down	-0.588431	0.00050557	0.00218812
FANCE	ENSG00000112039	Q9HB96	Down	-0.588413	0.00104672	0.00418028
HERC2P9	ENSG00000206149		Down	-0.586991	0.000645604	0.00272135
SPRED2	ENSG00000198369	Q7Z698	Down	-0.586968	2.0661e-14	3.94201e-13
NUP98	ENSG00000110713	P52948	Down	-0.58667	1.28718e-21	4.22877e-20
ASL	ENSG00000126522	P04424	Down	-0.585834	1.78878e-05	0.000103068
RBM15	ENSG00000162775	Q96T37	Down	-0.58522	3.1143e-14	5.82017e-13
FAM102A	ENSG00000167106		Down	-0.584306	0.00178089	0.00668936
KIF14	ENSG00000118193	Q15058	Down	-0.584018	2.58642e-13	4.43719e-12
UBE2Q1	ENSG00000160714	Q7Z7E8	Down	-0.583967	1.08515e-06	7.82705e-06
SYNE2	ENSG00000054654	Q8WXH0	Down	-0.583254	1.02389e-06	7.42277e-06
PRSS23	ENSG00000150687	O95084	Down	-0.583056	2.28143e-18	6.01348e-17
C7orf49	ENSG00000122783	Q9BWK5	Down	-0.583009	6.61347e-06	4.16309e-05
NSRP1	ENSG00000126653	Q9H0G5	Down	-0.582971	0.000137877	0.000672284
ZNF131	ENSG00000172262	P52739	Down	-0.582954	9.12366e-08	7.8056e-07
DNMT3B	ENSG00000088305	Q9UBC3	Down	-0.582412	0.00195459	0.0072628
HAGH	ENSG00000063854	Q16775	Down	-0.582243	0.00137428	0.00532793
TRIM28	ENSG00000130726	Q13263	Down	-0.581739	5.69068e-21	1.80456e-19
MSI2	ENSG00000153944	Q96DH6	Down	-0.581624	6.86469e-09	6.9408e-08
NFKBIZ	ENSG00000144802	Q9BYH8	Down	-0.581617	2.45596e-05	0.000138501
KIF15	ENSG00000163808	Q9NS87	Down	-0.580968	0.000206907	0.000973077
LARP7	ENSG00000174720	Q4G0J3	Down	-0.58057	0.000111807	0.0005549
PNP	ENSG00000198805	P00491	Down	-0.580563	1.1904e-12	1.89137e-11
SNAP29	ENSG00000099940	O95721	Down	-0.580395	0.000572133	0.00244465
CWF19L2	ENSG00000152404	Q2TBE0	Down	-0.580235	1.89783e-05	0.000108829
PFDN1	ENSG00000113068	O60925	Down	-0.580143	2.48021e-11	3.42304e-10
PPP4R2	ENSG00000163605	Q9NY27	Down	-0.579627	1.03108e-08	1.01374e-07
TFIP11	ENSG00000100109	Q9UBB9	Down	-0.579082	9.6715e-06	5.91497e-05
ADCY3	ENSG00000138031	O60266	Down	-0.578607	1.04916e-11	1.50825e-10
TMEM19	ENSG00000139291		Down	-0.578563	0.000449602	0.0019634
RECQL5	ENSG00000108469	O94762	Down	-0.57839	1.88032e-06	1.30585e-05
TRPV2	ENSG00000187688	Q9Y5S1	Down	-0.578342	1.08654e-07	9.16161e-07
CHFR	ENSG00000072609	Q96EP1	Down	-0.578177	2.09154e-06	1.44594e-05
DYSF	ENSG00000135636	O75923	Down	-0.577767	2.3491e-07	1.88391e-06
NDUFS5	ENSG00000168653	O43920	Down	-0.576896	1.12941e-09	1.26538e-08
PLXNA3	ENSG00000130827	P51805	Down	-0.57685	0.000248811	0.00115069
DDX31	ENSG00000125485	Q9H8H2	Down	-0.576551	4.43274e-07	3.4052e-06
SLC25A22	ENSG00000177542	Q9H936	Down	-0.576452	0.00012365	0.000608769
MRPL33	ENSG00000243147	O75394	Down	-0.576389	1.08287e-05	6.54543e-05
SMCHD1	ENSG00000101596	A6NHR9	Down	-0.576266	3.93543e-06	2.58805e-05
GNPTG	ENSG00000090581	Q9UJJ9	Down	-0.576256	0.000153643	0.000743432
RAPGEF6	ENSG00000158987	Q8TEU7	Down	-0.575954	4.21262e-10	5.00249e-09
TLN2	ENSG00000171914	Q9Y4G6	Down	-0.575482	4.98817e-06	3.21181e-05
DDX23	ENSG00000174243	Q9BUQ8	Down	-0.575292	1.45687e-13	2.55906e-12
UBTF	ENSG00000108312	P17480	Down	-0.575026	1.93824e-09	2.12665e-08
CNTRL	ENSG00000119397	Q7Z7A1	Down	-0.574993	3.03101e-08	2.80466e-07
PLEKHO2	ENSG00000241839	Q8TD55	Down	-0.573971	0.000644355	0.00271809
TGFBRAP1	ENSG00000135966	Q8WUH2	Down	-0.573955	9.93231e-14	1.76781e-12
SPAG7	ENSG00000091640		Down	-0.57381	1.54549e-05	9.01896e-05
RALGAPA1P	ENSG00000229419		Down	-0.573657	0.00147035	0.00565712
SPIDR	ENSG00000164808	Q14159	Down	-0.573377	4.83293e-07	3.6952e-06
ZNF550	ENSG00000251369	Q7Z398	Down	-0.573174	2.31273e-05	0.000130736
ELP6	ENSG00000163832	Q0PNE2	Down	-0.5731	0.000327028	0.00147502
KLHL21	ENSG00000162413	Q9UJP4	Down	-0.573017	7.61971e-05	0.000389877
GAS8	ENSG00000141013	O95995	Down	-0.572843	0.000530787	0.0022877
SYNCRIP	ENSG00000135316	O60506	Down	-0.572326	1.18121e-22	4.15611e-21
ADCK3	ENSG00000163050	Q8NI60	Down	-0.572184	3.34814e-06	2.23209e-05
NAA16	ENSG00000172766	Q6N069	Down	-0.572033	0.00125892	0.00493186
AFG3L2	ENSG00000141385	Q9Y4W6	Down	-0.571997	5.599e-07	4.23407e-06
PSMB2	ENSG00000126067	P49721	Down	-0.571661	2.81051e-12	4.27768e-11
CHAF1B	ENSG00000159259	Q13112	Down	-0.57157	3.34446e-06	2.23029e-05
DNM1L	ENSG00000087470	O00429	Down	-0.571506	3.35967e-11	4.56771e-10
RNF111	ENSG00000157450	Q6ZNA4	Down	-0.570967	3.13405e-08	2.88829e-07
FAM13B	ENSG00000031003	Q9NYF5	Down	-0.570828	8.41232e-05	0.000427078
ABHD16A	ENSG00000204427	O95870	Down	-0.57062	0.00101023	0.0040473
PDXDC2P	ENSG00000196696	Q6P474	Down	-0.570085	5.496e-05	0.000289263
OGFR	ENSG00000060491	Q9NZT2	Down	-0.570009	6.04126e-11	7.94193e-10
NADK2	ENSG00000152620	Q4G0N4	Down	-0.569737	0.00100514	0.00402903
LIMD1	ENSG00000144791	Q9UGP4	Down	-0.569479	2.02112e-11	2.81672e-10
OXCT1	ENSG00000083720	P55809	Down	-0.569435	3.74099e-06	2.47064e-05
NADSYN1	ENSG00000172890	Q6IA69	Down	-0.56926	1.27859e-09	1.42343e-08
LINC00504	ENSG00000248360		Down	-0.568975	1.18818e-05	7.10666e-05
GLS	ENSG00000115419	O94925	Down	-0.568724	2.48431e-10	3.03224e-09
MAP4K2	ENSG00000168067	Q12851	Down	-0.568701	0.000389201	0.00172608
ADRM1	ENSG00000130706	Q16186	Down	-0.5685	1.89632e-10	2.33961e-09
AASS	ENSG00000008311	Q9UDR5	Down	-0.567932	0.00032446	0.0014646
TTC38	ENSG00000075234		Down	-0.56777	5.57533e-05	0.000293033
[truncated: 4,397 more rows]
