# Supplementary material for: Endogenous expression of inactive lysine deacetylases reveals deacetylation-dependent cellular mechanisms
Source: PLoS One. 2023 Sep 18;18(9):e0291779. doi: 10.1371/journal.pone.0291779 (PMC10506724; doi:10.1371/journal.pone.0291779)
Supplement: S10 Table — (XLSX) [file pone.0291779.s018.xlsx]

## Sheet: S10
Endogenous expression of inactive lysine deacetylases reveals deacetylation-dependent cellular mechanisms. Tasha B. Toro, Elena V. Skripnikova, Kiara E. Bornes, Kun Zhang, Terry J. Watt.
S10 Table. Significant gene expression changes in wild-type HT1080 treated with PCI-34051 relative to untreated.
Gene	ENSEMBL	Uniprot	Regulation (vs WT)	log2FoldChange	p value	adj p value
MT-RNR2	ENSG00000210082	Q8IVG9	Down	-14.8155	5.66523e-117	4.57326e-114
MTRNR2L1	ENSG00000256618	P0CJ68	Down	-14.1326	1.68174e-39	1.77628e-37
MT-RNR1	ENSG00000211459	A0A0C5B5G6	Down	-11.5612	9.72446e-38	9.04535e-36
AC005943.2	ENSG00000267059		Down	-9.96282	4.32438e-12	7.81327e-11
AC005786.7	ENSG00000267436		Down	-9.34225	2.81144e-14	6.49764e-13
GAGE2E	ENSG00000275113		Down	-9.24546	9.69208e-14	2.10644e-12
HNRNPA3P6	ENSG00000213300		Down	-9.12413	0.00048605	0.00239612
AC009133.15	ENSG00000259952		Down	-9.08894	2.40712e-13	5.04247e-12
RP11-244F12.2	ENSG00000259627		Down	-8.84954	3.19671e-12	5.89357e-11
RP11-229P13.23	ENSG00000231864		Down	-8.76126	1.14307e-11	1.97984e-10
CTC-432M15.3	ENSG00000273217		Down	-8.39551	0.000663294	0.00314192
ARAP1-AS1	ENSG00000256007		Down	-8.27072	3.61247e-11	5.90403e-10
NSFP1	ENSG00000260075		Down	-8.26458	6.50985e-11	1.02467e-09
USP41	ENSG00000161133	Q3LFD5	Down	-7.79929	0.000546373	0.00265014
LLNLR-284B4.1	ENSG00000274177		Down	-7.78425	1.55426e-09	2.05806e-08
RP11-96O20.4	ENSG00000260170	H3BNX3	Down	-7.53716	0.00233064	0.00943739
RP11-474G23.1	ENSG00000273398		Down	-7.48513	0.00155693	0.00665492
Metazoa_SRP	ENSG00000196274		Down	-7.28341	3.37316e-08	3.64453e-07
RP11-474G23.2	ENSG00000273275		Down	-7.23583	3.23501e-06	2.53101e-05
CTB-5E10.3	ENSG00000267633		Down	-7.07108	8.03988e-06	5.86211e-05
RP11-173P15.5	ENSG00000256569		Down	-7.05798	3.72633e-07	3.45048e-06
TECRP1	ENSG00000235043		Down	-6.95321	1.23849e-05	8.718e-05
AC009133.23	ENSG00000280893		Down	-6.93155	1.2055e-05	8.50964e-05
AC005944.2	ENSG00000267469		Down	-6.92477	9.7729e-07	8.457e-06
FABP5P7	ENSG00000234964		Down	-6.77409	7.2535e-07	6.40183e-06
RP11-72M17.1	ENSG00000258561		Down	-6.74051	0.000240378	0.00127302
RP11-234B24.6	ENSG00000255639		Down	-6.66028	1.98837e-05	0.000135005
SNORD3C	ENSG00000264940		Down	-6.51884	0.000688712	0.00324515
MTRNR2L12	ENSG00000269028	P0DMP1	Down	-6.49361	8.65573e-06	6.25665e-05
CIDEB	ENSG00000136305	Q9UHD4	Down	-6.3921	0.000502672	0.00247105
ADAM1A	ENSG00000229186		Down	-6.38617	0.000155676	0.00086583
RP11-212P7.3	ENSG00000273184		Down	-6.36316	0.000117732	0.00067455
AL513523.2	ENSG00000279767		Down	-6.21918	0.000133822	0.000755819
USP24P1	ENSG00000229375		Down	-6.12594	0.00010296	0.000597488
RP11-385H1.1	ENSG00000280118		Down	-6.08304	0.000166645	0.000920048
RP11-322L20.1	ENSG00000258804		Down	-6.045	0.000112671	0.000647357
AC009133.21	ENSG00000275857		Down	-6.03892	0.000309618	0.00160144
RN7SL602P	ENSG00000264352		Down	-6.03579	2.34177e-05	0.000157112
KRTAP4-8	ENSG00000204880	Q9BYQ9	Down	-5.98968	6.08381e-05	0.000371153
RP11-49K24.6	ENSG00000267228		Down	-5.97512	0.000111985	0.000643742
AC074389.6	ENSG00000205971		Down	-5.96951	0.000323101	0.00166394
RP11-337C18.10	ENSG00000273071		Down	-5.96529	0.000139795	0.000786019
AC006486.9	ENSG00000268643	M0QYV0	Down	-5.93741	1.09111e-08	1.2706e-07
RP11-589M4.1	ENSG00000259049		Down	-5.93384	0.000839716	0.00385853
RP11-138I1.4	ENSG00000265401		Down	-5.89359	0.000616082	0.00294014
AQP7P1	ENSG00000186466		Down	-5.86928	0.000809782	0.00373541
RP11-108O10.8	ENSG00000258529		Down	-5.86903	0.00134274	0.00583202
ISCA1P1	ENSG00000217416		Down	-5.85842	0.000902834	0.00411343
GSDMC	ENSG00000147697	Q9BYG8	Down	-5.67018	0.000236761	0.00125567
ITGB2-AS1	ENSG00000227039		Down	-5.58123	8.34803e-33	6.28968e-31
RPL5P14	ENSG00000243914		Down	-5.49438	0.00119403	0.00525379
DCN	ENSG00000011465	P07585	Down	-5.47492	0.000331047	0.00169906
RP11-327O17.2	ENSG00000251171		Down	-5.46826	0.0010056	0.00452781
KRTAP4-9	ENSG00000212722	Q9BYQ8	Down	-5.46724	0.00130062	0.00566323
GDA	ENSG00000119125	Q9Y2T3	Down	-5.41807	8.43102e-06	6.10789e-05
RP11-624G17.3	ENSG00000255301		Down	-5.41263	0.000733906	0.00342879
C7orf55-LUC7L2	ENSG00000269955		Down	-5.38108	7.18053e-08	7.3807e-07
RPS20P15	ENSG00000227523		Down	-5.37706	0.000403441	0.00203186
LCE2A	ENSG00000187173	Q5TA79	Down	-5.34377	0.00207348	0.00850577
GALC	ENSG00000054983	P54803	Down	-5.32386	7.08374e-05	0.000426288
MS4A10	ENSG00000172689	Q96PG2	Down	-5.23534	0.000585663	0.00281207
SNORD3B-1	ENSG00000265185		Down	-5.22527	1.90171e-298	2.14922e-294
RN7SKP281	ENSG00000222404		Down	-5.21865	0.00189683	0.00787608
SNORD3B-2	ENSG00000262074		Down	-5.17956	1.59201e-307	3.59842e-303
RP11-37N22.1	ENSG00000214803		Down	-5.17584	0.000700783	0.00329447
KCNU1	ENSG00000215262	A8MYU2	Down	-5.11592	0.00201791	0.00830494
AZU1	ENSG00000172232	P20160	Down	-5.05939	0.000951177	0.0043111
RP11-561B11.6	ENSG00000259017		Down	-5.01957	0.00114532	0.0050651
PTCSC3	ENSG00000259104		Down	-4.97096	5.00328e-05	0.000312833
RP11-15H20.7	ENSG00000269107		Down	-4.95758	0.00214146	0.0087497
CTA-113A6.1	ENSG00000279202		Down	-4.95632	0.00199737	0.00823842
RP11-989E6.13	ENSG00000277304		Down	-4.94023	3.33555e-08	3.60734e-07
WFDC8	ENSG00000158901	Q8IUA0	Down	-4.93647	0.00135333	0.00587466
RP11-501E14.1	ENSG00000249409		Down	-4.87322	3.99224e-06	3.0808e-05
APLN	ENSG00000171388	Q9ULZ1	Down	-4.86973	7.65883e-53	1.31146e-50
RP11-142G1.3	ENSG00000260975		Down	-4.85569	2.68461e-06	2.13362e-05
CTD-2207P18.1	ENSG00000258425		Down	-4.85542	0.000206624	0.00111437
RP11-524F11.3	ENSG00000279200		Down	-4.83273	0.000289371	0.00150776
RP11-305M3.2	ENSG00000238072		Down	-4.79594	0.00138461	0.00599661
RP11-162P23.2	ENSG00000257767		Down	-4.78591	6.08832e-07	5.45007e-06
RP4-594A5.1	ENSG00000272328		Down	-4.7098	0.00029833	0.00155051
SMCP	ENSG00000163206	P49901	Down	-4.64988	0.000531874	0.00258982
RP11-343C2.12	ENSG00000272617	H3BUN2	Down	-4.52237	1.8227e-18	6.12162e-17
CTB-43P18.1	ENSG00000272742		Down	-4.51756	0.00113371	0.0050216
RCSD1	ENSG00000198771	Q6JBY9	Down	-4.49922	0.00160505	0.00683862
RP11-977G19.10	ENSG00000144785		Down	-4.49472	3.14832e-26	1.67439e-24
TGIF2-C20orf24	ENSG00000259399		Down	-4.43945	2.38068e-10	3.49191e-09
TPH2	ENSG00000139287	Q8IWU9	Down	-4.42942	3.50953e-06	2.72598e-05
RPL4P2	ENSG00000232341		Down	-4.3539	3.90666e-09	4.87588e-08
CTD-3126B10.1	ENSG00000261093		Down	-4.35041	6.51199e-07	5.80405e-06
HOXC-AS1	ENSG00000250451		Down	-4.29672	0.000731594	0.00342011
RP11-805I24.1	ENSG00000261177		Down	-4.2336	3.86883e-06	2.99169e-05
PVRIG2P	ENSG00000235333		Down	-4.21295	6.2416e-10	8.69783e-09
CCL3	ENSG00000277632	P10147	Down	-4.13895	0.000716832	0.00335943
FAM167B	ENSG00000183615		Down	-4.13299	0.00198439	0.00819387
RP11-92G12.3	ENSG00000260088		Down	-4.10063	4.28482e-05	0.000272203
EIF3CL	ENSG00000205609	B5ME19	Down	-4.06212	1.23381e-08	1.4243e-07
BX470102.3	ENSG00000238279		Down	-4.06163	8.6282e-07	7.53276e-06
SNORD3A	ENSG00000263934		Down	-4.01499	5.0746e-66	1.39879e-63
PLCZ1	ENSG00000139151	Q86YW0	Down	-3.92055	0.0012016	0.00528345
CTC-441N14.2	ENSG00000247311		Down	-3.90381	1.04939e-06	9.01533e-06
RP11-514P8.8	ENSG00000272949		Down	-3.89991	1.32566e-05	9.29979e-05
RGSL1	ENSG00000121446		Down	-3.8044	0.00181926	0.0076107
AC098973.2	ENSG00000225548		Down	-3.8002	0.000401234	0.00202209
CYP2D8P	ENSG00000226450		Down	-3.77841	0.00191251	0.00793329
RN7SL4P	ENSG00000263740		Down	-3.71563	4.35447e-11	7.03531e-10
AC007731.1	ENSG00000188280		Down	-3.71484	8.33493e-05	0.000494863
RP11-810M2.2	ENSG00000263165		Down	-3.70856	6.79108e-05	0.000410315
CEACAM8	ENSG00000124469	P31997	Down	-3.69074	0.00248301	0.00997574
IL10	ENSG00000136634	P22301	Down	-3.6875	0.00245447	0.00986808
RP11-314D7.2	ENSG00000258123		Down	-3.66643	0.000214535	0.00115072
XXbac-BPG249D20.9	ENSG00000235781		Down	-3.61585	6.86788e-07	6.08763e-06
RPS10-NUDT3	ENSG00000270800		Down	-3.61476	3.44874e-12	6.30168e-11
MAP1LC3C	ENSG00000197769	Q9BXW4	Down	-3.60912	5.0289e-05	0.000314261
BCYRN1	ENSG00000236824		Down	-3.60384	7.44597e-36	6.37505e-34
RP11-462G12.1	ENSG00000262185		Down	-3.55315	2.10502e-06	1.70171e-05
SGSM1	ENSG00000167037	Q2NKQ1	Down	-3.51635	2.92072e-07	2.74957e-06
LINC01550	ENSG00000246223		Down	-3.50944	0.000734328	0.00343005
RN7SL1	ENSG00000283029		Down	-3.49021	2.98552e-13	6.18796e-12
RP13-317D12.3	ENSG00000255237		Down	-3.4881	1.8446e-07	1.79404e-06
AC015849.19	ENSG00000270871		Down	-3.47818	0.000191447	0.00104046
RP11-400N9.1	ENSG00000259793		Down	-3.47351	0.000941561	0.00426923
CYP4F8	ENSG00000186526	P98187	Down	-3.47248	1.1953e-06	1.01454e-05
PRR34-AS1	ENSG00000241990		Down	-3.4532	9.50361e-20	3.50997e-18
CYB5R2	ENSG00000166394	Q6BCY4	Down	-3.45045	0.000177353	0.000972516
SNHG9	ENSG00000255198		Down	-3.43194	8.73719e-07	7.61615e-06
CTC-523E23.5	ENSG00000269086		Down	-3.41789	4.55293e-06	3.48139e-05
SMIM2-AS1	ENSG00000227258		Down	-3.41278	6.77567e-05	0.000409493
PAX8-AS1	ENSG00000189223		Down	-3.39456	3.64222e-15	9.20862e-14
DISC1-IT1	ENSG00000226758		Down	-3.39193	2.64375e-06	2.1041e-05
PECAM1	ENSG00000261371	P16284	Down	-3.38546	0.00207823	0.00851907
TIPARP-AS1	ENSG00000243926		Down	-3.37346	0.000249967	0.00131671
CD180	ENSG00000134061	Q99467	Down	-3.35832	7.64007e-41	8.50682e-39
EIF2B5-AS1	ENSG00000230215		Down	-3.34863	0.000749706	0.00349682
EPHA10	ENSG00000183317	Q5JZY3	Down	-3.34467	1.57403e-16	4.46396e-15
RP11-394J1.2	ENSG00000258177		Down	-3.32427	0.00017556	0.000963854
TSGA13	ENSG00000213265		Down	-3.32096	4.64433e-17	1.3849e-15
FLJ42102	ENSG00000172900		Down	-3.31662	9.75911e-33	7.28004e-31
PHF21B	ENSG00000056487		Down	-3.31607	5.34346e-06	4.0246e-05
RP1-76C18.1	ENSG00000217120		Down	-3.31176	7.75452e-12	1.36827e-10
RP11-1038A11.2	ENSG00000256218		Down	-3.30983	5.33159e-06	4.017e-05
MAB21L3	ENSG00000173212		Down	-3.28001	4.07327e-12	7.38317e-11
ITGB2	ENSG00000160255	P05107	Down	-3.25154	8.58448e-39	8.8209e-37
RP11-675P14.2	ENSG00000279734		Down	-3.25088	4.2555e-05	0.000270721
CASC9	ENSG00000249395		Down	-3.2305	4.05739e-05	0.000259432
RP11-499F3.2	ENSG00000259692		Down	-3.21477	3.92127e-07	3.62505e-06
NLRP10	ENSG00000182261	Q86W26	Down	-3.20999	1.35408e-07	1.34238e-06
RP11-145G20.1	ENSG00000248510		Down	-3.20557	0.00093873	0.00425874
SYT16	ENSG00000139973	Q17RD7	Down	-3.19027	1.02295e-46	1.45419e-44
FAM9C	ENSG00000187268	Q8IZT9	Down	-3.14892	4.01698e-05	0.000256993
RP11-54A9.1	ENSG00000257219		Down	-3.13958	2.80309e-08	3.06822e-07
PLEKHD1	ENSG00000175985		Down	-3.1371	5.95755e-11	9.44309e-10
PCDHB1	ENSG00000171815	Q9Y5F3	Down	-3.12832	1.00909e-05	7.22241e-05
AC009487.6	ENSG00000226121		Down	-3.12392	0.00020575	0.00110992
PAK3	ENSG00000077264	O75914	Down	-3.10636	0.000342715	0.00175496
LA16c-349E10.1	ENSG00000262528		Down	-3.10046	0.00058064	0.00279239
ZNF90	ENSG00000213988	Q03938	Down	-3.09966	1.4903e-10	2.24718e-09
APOBEC3A	ENSG00000128383	P31941	Down	-3.09211	0.000242503	0.00128307
TMEM213	ENSG00000214128		Down	-3.0785	0.000131294	0.000744517
RP3-475N16.1	ENSG00000231113		Down	-3.06388	0.000448968	0.0022387
C2orf48	ENSG00000163009		Down	-3.04887	1.2147e-06	1.02883e-05
AIPL1	ENSG00000129221	Q9NZN9	Down	-3.03589	0.00041687	0.00209529
FAM74A6	ENSG00000274516		Down	-2.98026	0.00012589	0.00071675
RAMP2-AS1	ENSG00000197291		Down	-2.98012	4.14797e-22	1.81347e-20
RP5-1181K21.4	ENSG00000279960		Down	-2.96737	0.00197676	0.0081698
RP11-316A16.1	ENSG00000257294		Down	-2.95008	0.00084478	0.00387707
IL24	ENSG00000162892	Q13007	Down	-2.93857	5.33677e-72	1.72324e-69
RP11-15H20.6	ENSG00000213971		Down	-2.92285	0.000265857	0.00139327
EXD1	ENSG00000178997	Q8NHP7	Down	-2.91988	1.99254e-12	3.76253e-11
XIRP2	ENSG00000163092	A4UGR9	Down	-2.9184	0.00188564	0.00783765
RP11-213G2.3	ENSG00000165121		Down	-2.9095	0.00243543	0.00980375
KPRP	ENSG00000203786		Down	-2.87799	5.27705e-06	3.97989e-05
RP11-538D16.2	ENSG00000224810		Down	-2.86742	3.88647e-05	0.00024935
HS3ST5	ENSG00000249853	Q8IZT8	Down	-2.8585	7.43405e-05	0.000445471
KIR3DX1	ENSG00000104970		Down	-2.84639	4.75678e-05	0.000298743
AC007250.4	ENSG00000225226		Down	-2.84192	0.000397576	0.00200745
UPK1B	ENSG00000114638	O75841	Down	-2.83746	0.00198174	0.00818738
SRPK3	ENSG00000184343	Q9UPE1	Down	-2.83737	0.000516624	0.00252591
POU2AF1	ENSG00000110777	Q16633	Down	-2.82988	0.00187582	0.00780648
BCL2A1	ENSG00000140379	Q16548	Down	-2.80805	5.72301e-34	4.44526e-32
RAI1-AS1	ENSG00000237328		Down	-2.80626	0.00147164	0.00632987
RN7SKP90	ENSG00000199883		Down	-2.80194	0.000463647	0.00230022
XKR4	ENSG00000206579	Q5GH76	Down	-2.78315	2.01905e-05	0.000136882
LINC00895	ENSG00000281548		Down	-2.78269	2.54624e-08	2.80198e-07
SV2B	ENSG00000185518	Q7L1I2	Down	-2.78258	1.55861e-05	0.000107919
RP11-430C7.5	ENSG00000240219		Down	-2.77898	0.00213638	0.00873055
RPL5P12	ENSG00000242697		Down	-2.77751	0.000663978	0.00314433
RP11-798L4.1	ENSG00000205682		Down	-2.76652	0.000111555	0.000641761
RP11-77K12.4	ENSG00000203472		Down	-2.76609	2.52039e-05	0.000168049
S100A2	ENSG00000196754	P29034	Down	-2.76496	2.44149e-28	1.45607e-26
ISG20	ENSG00000172183	Q96AZ6	Down	-2.75166	1.52551e-51	2.53537e-49
RP11-1018N14.2	ENSG00000225860		Down	-2.75112	8.71564e-05	0.000515571
RP11-20B24.4	ENSG00000266642		Down	-2.73656	5.14116e-07	4.65567e-06
RN7SL679P	ENSG00000243905		Down	-2.73638	0.000674068	0.00318344
CENPIP1	ENSG00000224778		Down	-2.72669	0.000678681	0.00320122
RP11-43N16.4	ENSG00000279861		Down	-2.70995	1.55554e-14	3.70104e-13
FRMPD1	ENSG00000070601	Q5SYB0	Down	-2.70677	2.39159e-37	2.15367e-35
AC110926.4	ENSG00000226789		Down	-2.70481	4.52164e-10	6.42784e-09
FOXH1	ENSG00000160973	O75593	Down	-2.69542	0.000290251	0.0015113
AC138430.4	ENSG00000267629		Down	-2.67842	1.35187e-59	2.91013e-57
SAG	ENSG00000130561	P10523	Down	-2.67325	6.93172e-07	6.1346e-06
LINC00507	ENSG00000256193		Down	-2.67039	8.78343e-09	1.03998e-07
RP11-554I8.2	ENSG00000223784		Down	-2.66261	0.00147987	0.00636285
LINC01121	ENSG00000205054		Down	-2.6615	0.00124203	0.00544273
SPATA31A3	ENSG00000275969	Q5VYP0	Down	-2.66074	0.000831646	0.00382611
KCTD9P6	ENSG00000229211		Down	-2.6561	0.00169906	0.0071756
RP11-16N2.1	ENSG00000240152		Down	-2.65478	0.00109064	0.00485532
LIMS3L	ENSG00000256671		Down	-2.64053	0.00166915	0.00706645
WDR11-AS1	ENSG00000227165		Down	-2.63921	2.99071e-07	2.8096e-06
RP1-59D14.5	ENSG00000263345		Down	-2.6357	0.00233982	0.00946948
SEC14L4	ENSG00000133488		Down	-2.62826	2.17332e-05	0.000146681
AC074289.1	ENSG00000225889		Down	-2.61696	1.3623e-05	9.54203e-05
RP11-573D15.8	ENSG00000197099		Down	-2.61133	0.000868561	0.00397491
KCNMB1	ENSG00000145936	Q16558	Down	-2.60306	9.01339e-05	0.000531238
CDK3	ENSG00000250506	Q00526	Down	-2.5971	0.000259298	0.00136142
GS1-306C12.1	ENSG00000279525		Down	-2.58898	4.95232e-07	4.49728e-06
AC008985.1	ENSG00000278999		Down	-2.58218	5.9386e-17	1.75007e-15
LINC01441	ENSG00000224008		Down	-2.58197	2.28941e-09	2.957e-08
CCDC58	ENSG00000160124		Down	-2.58194	2.76942e-38	2.69815e-36
RP11-525A16.4	ENSG00000273143		Down	-2.5777	2.87591e-10	4.18302e-09
CTA-212A2.3	ENSG00000279217		Down	-2.57354	3.77189e-15	9.52581e-14
RP11-571E6.3	ENSG00000203402		Down	-2.57227	1.53411e-08	1.74776e-07
BMP7	ENSG00000101144	P18075	Down	-2.56482	1.0915e-10	1.67376e-09
RP11-175K6.1	ENSG00000245812		Down	-2.56464	5.1799e-11	8.26261e-10
RP11-455F5.6	ENSG00000275371		Down	-2.55737	0.000509619	0.00249868
ADGRF5	ENSG00000069122	Q8IZF2	Down	-2.55543	2.44997e-10	3.58657e-09
RP11-307A17.2	ENSG00000271519		Down	-2.55268	6.8092e-33	5.14744e-31
XDH	ENSG00000158125	P47989	Down	-2.5416	8.20659e-18	2.59069e-16
SLC52A1	ENSG00000132517	Q9NWF4	Down	-2.54002	1.58587e-05	0.000109686
RP11-425A6.5	ENSG00000273312		Down	-2.53229	0.000456151	0.00227001
MRGPRX4	ENSG00000179817	Q96LA9	Down	-2.5196	0.000561625	0.00271422
RP11-317C20.9	ENSG00000283001		Down	-2.51343	9.60988e-08	9.70563e-07
RP11-216B9.8	ENSG00000280474		Down	-2.50307	2.21572e-10	3.26479e-09
LINC01247	ENSG00000227007		Down	-2.49421	1.0018e-06	8.63605e-06
RP11-274J7.2	ENSG00000256571		Down	-2.48958	0.000346181	0.0017703
ZC3H12D	ENSG00000178199	A2A288	Down	-2.487	0.000872716	0.00399312
SYNJ2BP-COX16	ENSG00000258644		Down	-2.48664	6.63152e-07	5.89431e-06
RP11-479O17.9	ENSG00000280259		Down	-2.48097	3.47937e-07	3.24066e-06
VAV3	ENSG00000134215	Q9UKW4	Down	-2.47179	2.23126e-09	2.89015e-08
HNF1A-AS1	ENSG00000241388		Down	-2.45304	3.82939e-08	4.09634e-07
ZNF439	ENSG00000171291	Q8NDP4	Down	-2.44836	0.00225291	0.00915379
RPEP4	ENSG00000233010		Down	-2.44448	0.000177617	0.000973727
RP11-66D17.3	ENSG00000237588		Down	-2.44064	2.12915e-12	4.01043e-11
RP11-692C24.2	ENSG00000258765		Down	-2.42826	2.46043e-14	5.7274e-13
PEAR1	ENSG00000187800	Q5VY43	Down	-2.42724	4.23268e-38	4.08851e-36
SPTBN5	ENSG00000137877	Q9NRC6	Down	-2.41386	3.16173e-20	1.21745e-18
WARS2-IT1	ENSG00000224238		Down	-2.41188	2.31893e-09	2.99171e-08
CHDH	ENSG00000016391	Q8NE62	Down	-2.40539	0.000548068	0.00265609
RP11-157P23.2	ENSG00000261307		Down	-2.402	0.00109239	0.00486144
FOXD1-AS1	ENSG00000247993		Down	-2.39947	5.10819e-07	4.62953e-06
LLNLR-284B4.2	ENSG00000266990		Down	-2.39662	3.66465e-06	2.83964e-05
LINC01460	ENSG00000205334		Down	-2.3918	0.000103594	0.000600547
RP11-19G24.1	ENSG00000274308		Down	-2.38793	6.26731e-05	0.000381525
RP11-529A4.4	ENSG00000254818		Down	-2.38789	0.000900316	0.00410279
ESM1	ENSG00000164283	Q9NQ30	Down	-2.36354	8.74876e-154	1.31832e-150
PRDM1	ENSG00000057657	O75626	Down	-2.36317	2.96673e-07	2.78823e-06
ADAM12	ENSG00000148848	O43184	Down	-2.36055	1.24423e-08	1.43486e-07
POM121L7	ENSG00000239511		Down	-2.34804	0.00024693	0.00130284
ERVMER34-1	ENSG00000226887		Down	-2.34509	0.00065308	0.00310052
RASGRP4	ENSG00000171777	Q8TDF6	Down	-2.3411	0.00204826	0.0084176
CTC-529P8.1	ENSG00000250072		Down	-2.33868	2.74809e-09	3.51926e-08
MGLL	ENSG00000074416	Q99685	Down	-2.33052	1.03038e-36	9.13325e-35
HSD17B13	ENSG00000170509	Q7Z5P4	Down	-2.31636	0.00185308	0.00773075
HAP1	ENSG00000173805	P54257	Down	-2.31593	7.32211e-17	2.14103e-15
RP11-642A1.1	ENSG00000280326		Down	-2.3156	0.000212251	0.00114037
RP11-304L19.13	ENSG00000260778		Down	-2.31487	0.00198992	0.00821368
ARAP1-AS2	ENSG00000245148		Down	-2.30711	1.17387e-07	1.17247e-06
FAM221A	ENSG00000188732		Down	-2.29602	1.66956e-12	3.17651e-11
RP11-277P12.10	ENSG00000256288		Down	-2.29521	0.0011935	0.00525246
RP5-1142A6.2	ENSG00000224888		Down	-2.29369	4.46017e-18	1.44019e-16
RP11-321N4.5	ENSG00000271793		Down	-2.29317	0.000155091	0.000863006
KBTBD12	ENSG00000187715		Down	-2.29306	4.21148e-20	1.60256e-18
RP11-277A4.4	ENSG00000203325		Down	-2.29257	0.000211143	0.00113549
RP11-879F14.2	ENSG00000267279		Down	-2.29206	0.00031328	0.00161853
CCR4	ENSG00000183813	P51679	Down	-2.28194	0.00188302	0.00782965
PDE4C	ENSG00000105650	Q08493	Down	-2.2815	2.27663e-06	1.83127e-05
RP5-1065J22.8	ENSG00000273382		Down	-2.2795	2.46179e-09	3.1724e-08
MAS1	ENSG00000130368	P04201	Down	-2.27739	7.76835e-07	6.81896e-06
MARVELD2	ENSG00000152939	Q8N4S9	Down	-2.27709	0.00206554	0.00848092
TMEM108-AS1	ENSG00000251011		Down	-2.27316	3.08829e-08	3.35761e-07
TMPRSS4	ENSG00000137648	Q9NRS4	Down	-2.27188	0.00187982	0.00781919
ZNF969P	ENSG00000251046		Down	-2.27148	0.000838485	0.00385366
HECW2	ENSG00000138411	Q9P2P5	Down	-2.26581	1.45973e-31	1.009e-29
RP11-167N5.5	ENSG00000267834		Down	-2.26513	6.17353e-11	9.74444e-10
RASGRP3	ENSG00000152689	Q8IV61	Down	-2.25736	3.52117e-07	3.27527e-06
RP5-1142A6.8	ENSG00000182376		Down	-2.25666	1.53956e-06	1.2803e-05
STEAP4	ENSG00000127954	Q687X5	Down	-2.25407	2.11257e-06	1.7072e-05
TRPC6	ENSG00000137672	Q9Y210	Down	-2.25256	0.00133158	0.00578914
CTC-436P18.3	ENSG00000249279		Down	-2.25022	3.25836e-05	0.000212122
FBXO15	ENSG00000141665		Down	-2.24589	5.92523e-08	6.17711e-07
LAMB4	ENSG00000091128	A4D0S4	Down	-2.24332	3.37276e-05	0.00021919
HIST1H2BK	ENSG00000197903	O60814	Down	-2.24155	8.22783e-101	4.89404e-98
SDK1	ENSG00000146555	Q7Z5N4	Down	-2.23843	0.000155042	0.000862944
AC005037.3	ENSG00000183308		Down	-2.23706	4.0369e-05	0.000258195
CTD-2313J23.1	ENSG00000260072		Down	-2.23374	1.02988e-08	1.20488e-07
SCHLAP1	ENSG00000281131		Down	-2.22765	0.000292015	0.00151978
ANOS1	ENSG00000011201	P23352	Down	-2.22702	2.71925e-76	9.91341e-74
KIAA2012	ENSG00000182329		Down	-2.22336	0.000382254	0.0019355
RP11-350N15.6	ENSG00000272159		Down	-2.21687	0.00109073	0.00485532
RP11-21L1.1	ENSG00000261653		Down	-2.21607	8.24675e-05	0.000490406
MYT1L	ENSG00000186487	Q9UL68	Down	-2.21449	1.08516e-07	1.08771e-06
GAPLINC	ENSG00000266835		Down	-2.1992	0.000144447	0.000809757
AC016907.3	ENSG00000233862		Down	-2.19912	1.42516e-09	1.89935e-08
RP11-57C13.3	ENSG00000196566		Down	-2.19779	2.62818e-05	0.000174823
INHBB	ENSG00000163083	P09529	Down	-2.19768	2.87652e-14	6.63448e-13
PLLP	ENSG00000102934	Q9Y342	Down	-2.19068	4.68898e-05	0.000294976
ZNF492	ENSG00000229676	Q9P255	Down	-2.18786	1.78411e-05	0.000122201
ACTBP8	ENSG00000220267		Down	-2.18163	2.18648e-06	1.76252e-05
MERTK	ENSG00000153208	Q12866	Down	-2.18094	5.62708e-06	4.21016e-05
RP13-631K18.2	ENSG00000254486		Down	-2.18079	0.000178375	0.00097741
ENO1-IT1	ENSG00000236269		Down	-2.17759	0.00153419	0.00657015
HOXB-AS3	ENSG00000233101	C0HLZ6	Down	-2.17738	8.36928e-09	9.95636e-08
RP11-754B17.1	ENSG00000255158		Down	-2.17588	0.0016508	0.00700187
HSD17B7P2	ENSG00000099251		Down	-2.17273	1.65683e-06	1.36765e-05
NF1P10	ENSG00000277529		Down	-2.16959	0.00184517	0.00770913
RP11-428P16.2	ENSG00000213514		Down	-2.16093	1.26565e-05	8.90092e-05
RAB11FIP4	ENSG00000131242	Q86YS3	Down	-2.15408	1.47154e-05	0.000102437
FBXO27	ENSG00000161243	Q8NI29	Down	-2.15303	0.00122754	0.00538237
RP11-875O11.1	ENSG00000245025		Down	-2.15187	9.04047e-08	9.16331e-07
RP11-367J11.2	ENSG00000245748		Down	-2.14815	0.000360324	0.00183598
PWP2	ENSG00000241945	Q15269	Down	-2.14751	0.000790638	0.0036583
C5orf17	ENSG00000248874		Down	-2.14565	3.89878e-06	3.01382e-05
MPP4	ENSG00000082126	Q96JB8	Down	-2.14531	9.27723e-37	8.25564e-35
PAEP	ENSG00000122133	P09466	Down	-2.13353	7.35188e-09	8.79696e-08
NLRP12	ENSG00000142405	P59046	Down	-2.12994	8.86217e-06	6.39361e-05
TRIM72	ENSG00000177238	Q6ZMU5	Down	-2.12952	6.68629e-06	4.92923e-05
CRX	ENSG00000105392	O43186	Down	-2.12718	4.93076e-24	2.36123e-22
AP000253.1	ENSG00000234509		Down	-2.12178	2.03834e-09	2.65702e-08
SLAMF9	ENSG00000162723	Q96A28	Down	-2.1197	1.07018e-06	9.17651e-06
HSPA8P4	ENSG00000248610		Down	-2.11433	0.000920904	0.0041848
CTD-2116N17.1	ENSG00000259316		Down	-2.11219	5.47712e-11	8.71827e-10
TLR7	ENSG00000196664	Q9NYK1	Down	-2.10772	4.89539e-06	3.71809e-05
SNORD17	ENSG00000212232		Down	-2.10586	1.71373e-06	1.40866e-05
CEP170P1	ENSG00000154608		Down	-2.10361	0.00111905	0.00496204
RP11-44M6.3	ENSG00000184414		Down	-2.09753	6.36147e-06	4.71283e-05
AC091878.1	ENSG00000215196		Down	-2.08881	0.000364532	0.00185491
BEST3	ENSG00000127325	Q8N1M1	Down	-2.08529	1.84163e-05	0.000125911
L1TD1	ENSG00000240563	Q5T7N2	Down	-2.08462	1.13706e-06	9.68753e-06
RP11-11N5.1	ENSG00000250829		Down	-2.0758	3.49134e-06	2.71278e-05
PPP1R3B	ENSG00000173281	Q86XI6	Down	-2.07363	1.06765e-08	1.24584e-07
RP11-486O13.2	ENSG00000258422		Down	-2.06522	0.00189324	0.00786635
ADGRV1	ENSG00000164199	Q8WXG9	Down	-2.06427	0.000984908	0.00444704
CISD1	ENSG00000122873	Q9NZ45	Down	-2.052	1.24762e-34	1.00356e-32
CCL5	ENSG00000271503	P13501	Down	-2.04514	4.41855e-16	1.19895e-14
AF011889.5	ENSG00000241489		Down	-2.04496	8.13531e-38	7.62997e-36
PDE6A	ENSG00000132915	P16499	Down	-2.04174	4.73889e-47	6.82249e-45
RGL4	ENSG00000159496	Q8IZJ4	Down	-2.04169	0.000336546	0.00172493
ZNF157	ENSG00000147117	P51786	Down	-2.04046	0.000912196	0.00415023
HMGCS1	ENSG00000112972	Q01581	Down	-2.0378	1.82327e-88	8.08065e-86
RP11-276M12.1	ENSG00000259445		Down	-2.03702	1.3736e-05	9.61819e-05
RP11-519G16.5	ENSG00000259342		Down	-2.03468	4.86044e-08	5.13367e-07
COL17A1	ENSG00000065618	Q9UMD9	Down	-2.02979	3.71277e-25	1.88161e-23
LINC00908	ENSG00000263812		Down	-2.02399	0.000847793	0.00388774
RP11-1415C14.3	ENSG00000253816		Down	-2.02212	2.59688e-12	4.83503e-11
RP11-661A12.8	ENSG00000279605		Down	-2.02177	3.29862e-09	4.15601e-08
LINC01547	ENSG00000183250		Down	-2.01985	1.09781e-05	7.79327e-05
DUOX2	ENSG00000140279	Q9NRD8	Down	-2.00552	5.58647e-12	1.00136e-10
RP11-1017G21.4	ENSG00000258959		Down	-2.00382	6.37124e-05	0.00038733
RP4-598P13.1	ENSG00000248458		Down	-2.00092	6.17427e-16	1.65942e-14
RPL37	ENSG00000145592	P61927	Down	-1.99741	1.46584e-128	1.57773e-125
XXbac-B476C20.13	ENSG00000234913		Down	-1.99713	0.000728098	0.00340658
RN7SL605P	ENSG00000265566		Down	-1.99641	1.69733e-06	1.3961e-05
AC018766.4	ENSG00000267896		Down	-1.99419	0.000317536	0.00163765
HSD17B2	ENSG00000086696	P37059	Down	-1.98028	4.14386e-06	3.19018e-05
C8orf34	ENSG00000165084		Down	-1.97386	0.00199513	0.0082307
PRR19	ENSG00000188368	A6NJB7	Down	-1.96923	4.133e-05	0.000263447
HTN1	ENSG00000126550	P15515	Down	-1.9648	1.04814e-07	1.05481e-06
ZNF556	ENSG00000172000	Q9HAH1	Down	-1.96137	0.000203164	0.00109833
ZACN	ENSG00000186919	Q401N2	Down	-1.95938	0.00207265	0.00850392
TISP43	ENSG00000183292		Down	-1.94922	0.000859873	0.00393914
ZNF665	ENSG00000197497	Q9H7R5	Down	-1.94865	1.15246e-25	6.05794e-24
SERPINB9	ENSG00000170542	P50453	Down	-1.941	3.05374e-06	2.4025e-05
IFNLR1	ENSG00000185436	Q8IU57	Down	-1.94063	2.91558e-24	1.41722e-22
IQCJ	ENSG00000214216		Down	-1.93481	3.65782e-05	0.00023656
PTOV1-AS2	ENSG00000269352		Down	-1.9341	1.59735e-10	2.4006e-09
ZNF347	ENSG00000197937	Q96SE7	Down	-1.92992	0.00053884	0.00261754
RP1-27K12.2	ENSG00000231683		Down	-1.9283	0.00220184	0.00896562
RP11-331G2.6	ENSG00000270367		Down	-1.91869	4.09391e-07	3.77077e-06
RP11-523O18.5	ENSG00000233665		Down	-1.90766	3.14197e-05	0.000205195
SPP2	ENSG00000072080	Q13103	Down	-1.90761	4.54862e-06	3.47927e-05
SPIB	ENSG00000269404	Q01892	Down	-1.90657	0.00114388	0.00506071
LINC01358	ENSG00000237352		Down	-1.90361	5.28375e-05	0.000327717
RP6-91H8.5	ENSG00000269945		Down	-1.89379	6.4664e-07	5.76568e-06
CTD-2636A23.2	ENSG00000261604		Down	-1.89299	5.26807e-05	0.000326947
RP11-795F19.1	ENSG00000261126		Down	-1.88487	1.39843e-17	4.3359e-16
LINC00957	ENSG00000235314		Down	-1.88258	0.000495482	0.00244005
ZBTB8B	ENSG00000273274	Q8NAP8	Down	-1.87898	1.3115e-12	2.51859e-11
ACAT2	ENSG00000120437	Q9BWD1	Down	-1.87652	7.17409e-65	1.90772e-62
PILRA	ENSG00000085514	Q9UKJ1	Down	-1.87539	4.47142e-06	3.42486e-05
AC110781.3	ENSG00000176349		Down	-1.87349	2.08911e-10	3.0883e-09
LACTB2-AS1	ENSG00000246366		Down	-1.86918	5.1427e-05	0.000320398
RP11-631M6.2	ENSG00000250461		Down	-1.86336	2.28293e-08	2.53071e-07
MYH16	ENSG00000002079		Down	-1.86195	1.68375e-24	8.21985e-23
LINC00887	ENSG00000214145		Down	-1.86099	3.9427e-21	1.6412e-19
UNC80	ENSG00000144406	Q8N2C7	Down	-1.8557	6.38248e-09	7.68994e-08
CD34	ENSG00000174059	P28906	Down	-1.85491	6.27208e-08	6.5061e-07
RP11-74E22.8	ENSG00000277200		Down	-1.85453	1.73295e-07	1.69273e-06
C14orf37	ENSG00000139971		Down	-1.85029	0.000825888	0.00380272
AC005329.7	ENSG00000248015		Down	-1.8499	5.92e-06	4.41763e-05
LSS	ENSG00000160285	P48449	Down	-1.84553	4.46264e-101	2.72619e-98
E2F3P2	ENSG00000203435		Down	-1.84086	8.47173e-12	1.48901e-10
ZNRF3-AS1	ENSG00000177993		Down	-1.83735	3.20615e-12	5.90616e-11
LINC00707	ENSG00000238266		Down	-1.83683	5.3795e-36	4.65873e-34
AC007325.1	ENSG00000276017		Down	-1.83607	0.00140635	0.00608031
PKD2L2	ENSG00000078795	Q9NZM6	Down	-1.83392	2.42253e-10	3.54869e-09
RP11-66B24.7	ENSG00000272808		Down	-1.83355	2.1891e-05	0.000147658
SHFM1	ENSG00000127922	Q6ZVN7	Down	-1.83204	6.91117e-19	2.4107e-17
RP11-258F1.1	ENSG00000266677		Down	-1.82792	1.02772e-07	1.03472e-06
HSD17B7	ENSG00000132196	P56937	Down	-1.82205	2.57938e-13	5.38833e-12
RP1L1	ENSG00000183638	Q8IWN7	Down	-1.81417	0.00127452	0.00556245
MYH13	ENSG00000006788	Q9UKX3	Down	-1.81129	8.69295e-14	1.89659e-12
RP11-303E16.9	ENSG00000278985		Down	-1.80865	1.6209e-06	1.33859e-05
MVD	ENSG00000167508	P53602	Down	-1.80647	8.6993e-56	1.6806e-53
RBM22P2	ENSG00000213411		Down	-1.80337	9.29173e-10	1.26442e-08
MYH15	ENSG00000144821		Down	-1.80215	9.1734e-24	4.31971e-22
RP1-122K4.3	ENSG00000212663		Down	-1.80045	2.78077e-08	3.04671e-07
FST	ENSG00000134363	P19883	Down	-1.80024	1.33654e-47	1.96168e-45
RP11-313J2.1	ENSG00000215146		Down	-1.79834	6.15601e-13	1.23028e-11
C21orf62	ENSG00000205929	Q9NYP8	Down	-1.79412	4.34146e-10	6.19117e-09
CFAP45	ENSG00000213085	Q9UL16	Down	-1.79185	0.0016962	0.00716486
RP4-555D20.2	ENSG00000261786		Down	-1.78602	2.02398e-64	5.31952e-62
CTD-3220F14.1	ENSG00000267605		Down	-1.78575	0.000235907	0.00125228
LSR	ENSG00000105699	Q86X29	Down	-1.7813	2.27004e-05	0.000152572
AC005307.3	ENSG00000267243		Down	-1.77929	0.00211845	0.00866082
VSIG1	ENSG00000101842	Q86XK7	Down	-1.77503	9.67432e-09	1.13771e-07
MLXIPL	ENSG00000009950	Q9NP71	Down	-1.77264	0.000127121	0.000722481
IGDCC4	ENSG00000103742	Q8TDY8	Down	-1.75876	0.000806558	0.00372281
RP11-734I18.1	ENSG00000251129		Down	-1.75752	3.19749e-06	2.50339e-05
RP11-108L7.15	ENSG00000273162		Down	-1.75614	0.00163763	0.00695253
PLA2G4B	ENSG00000243708	P0C869	Down	-1.74633	0.000322424	0.00166108
SH3TC2	ENSG00000169247	Q8TF17	Down	-1.74554	2.00275e-56	3.97089e-54
RP11-159F24.6	ENSG00000248554		Down	-1.74536	0.00195168	0.00807797
LAIR1	ENSG00000167613	Q6GTX8	Down	-1.74493	3.11492e-05	0.000203664
INMT	ENSG00000241644	O95050	Down	-1.74276	0.000154693	0.000861428
CD3EAP	ENSG00000117877	O15446	Down	-1.73443	8.80262e-24	4.16246e-22
BOLA2B	ENSG00000169627		Down	-1.72824	5.62801e-27	3.13325e-25
PDE3B	ENSG00000152270	Q13370	Down	-1.72694	4.52966e-05	0.000285875
RP11-320G24.1	ENSG00000236393		Down	-1.7246	8.83963e-05	0.000522215
RP11-70C1.3	ENSG00000235288		Down	-1.72087	5.73327e-06	4.28677e-05
INSC	ENSG00000188487	Q1MX18	Down	-1.72062	5.50672e-07	4.96286e-06
RP11-90C4.1	ENSG00000234810		Down	-1.71735	2.1714e-07	2.09173e-06
SYNE3	ENSG00000176438	Q6ZMZ3	Down	-1.71472	2.02417e-16	5.66944e-15
HCG15	ENSG00000227214		Down	-1.71179	0.00187396	0.00780058
RP11-461F11.2	ENSG00000279091		Down	-1.71142	1.45199e-06	1.21283e-05
GADL1	ENSG00000144644	Q6ZQY3	Down	-1.70666	2.02697e-05	0.000137366
RP5-1171I10.5	ENSG00000265206		Down	-1.70504	0.000799238	0.00369356
GAGE13	ENSG00000274274		Down	-1.70377	2.26355e-18	7.53506e-17
ABALON	ENSG00000281376		Down	-1.69824	1.91898e-08	2.1558e-07
RP11-266K4.9	ENSG00000215241		Down	-1.68896	6.52279e-05	0.000395797
RP11-717K11.2	ENSG00000281028		Down	-1.68438	5.36874e-14	1.20148e-12
MVK	ENSG00000110921	Q03426	Down	-1.684	3.2654e-30	2.12091e-28
LINC00565	ENSG00000260910		Down	-1.681	0.00018743	0.00102084
RP11-22B23.1	ENSG00000111788		Down	-1.68041	1.6781e-11	2.85189e-10
CENPP	ENSG00000188312	Q6IPU0	Down	-1.67764	4.45067e-17	1.33243e-15
DBI	ENSG00000155368	P07108	Down	-1.67603	3.41892e-28	2.00722e-26
SLC13A5	ENSG00000141485	Q86YT5	Down	-1.67283	0.00234922	0.00949899
RP11-809C18.3	ENSG00000225140		Down	-1.67071	0.000917868	0.00417184
RP11-161H23.10	ENSG00000257954		Down	-1.67047	5.78497e-06	4.32114e-05
AC159540.1	ENSG00000230606		Down	-1.66155	1.83605e-13	3.88216e-12
RP11-195B21.3	ENSG00000274869		Down	-1.65687	1.15016e-05	8.13679e-05
MROH6	ENSG00000204839		Down	-1.65489	0.000213445	0.00114569
TMEM97	ENSG00000109084	Q5BJF2	Down	-1.65288	1.54776e-41	1.82208e-39
ZNF793	ENSG00000188227	Q6ZN11	Down	-1.65227	6.96182e-14	1.53971e-12
C1orf106	ENSG00000163362	Q3KP66	Down	-1.64721	1.9599e-06	1.59236e-05
CEMP1	ENSG00000205923	Q6PRD7	Down	-1.64493	0.000409873	0.00206149
RP11-768B22.2	ENSG00000248571		Down	-1.64301	0.00126911	0.00554097
CTA-228A9.4	ENSG00000279080		Down	-1.6407	5.27677e-18	1.69419e-16
LSM6	ENSG00000164167	P62312	Down	-1.63965	8.16335e-16	2.17847e-14
RP11-78F17.1	ENSG00000263551		Down	-1.63502	5.72982e-09	6.96671e-08
AC023590.1	ENSG00000225885		Down	-1.63434	0.0011646	0.0051413
XXbac-B461K10.4	ENSG00000093100		Down	-1.63297	1.83263e-08	2.06289e-07
RASL10B	ENSG00000270885	Q96S79	Down	-1.6321	0.000111302	0.00064063
DHCR24	ENSG00000116133	Q15392	Down	-1.63114	2.97301e-96	1.42976e-93
AQP7	ENSG00000165269	O14520	Down	-1.62554	0.000170159	0.000937846
ADAMTS9	ENSG00000163638	Q9P2N4	Down	-1.62386	3.85031e-06	2.97839e-05
RP11-131L23.1	ENSG00000223653		Down	-1.62217	1.58995e-06	1.31639e-05
ZNF750	ENSG00000141579	Q32MQ0	Down	-1.62065	0.000878593	0.00401594
RP11-30K9.6	ENSG00000245975		Down	-1.61645	0.00209072	0.00856406
RP11-280K24.4	ENSG00000258535		Down	-1.61631	0.000753523	0.00350739
NDUFS6	ENSG00000145494	O75380	Down	-1.61407	1.14833e-21	4.93454e-20
SVOP	ENSG00000166111	Q8N4V2	Down	-1.61311	0.00225231	0.009153
CTD-2012K14.5	ENSG00000280214		Down	-1.61142	6.90653e-06	5.08e-05
RP11-706C16.8	ENSG00000253715		Down	-1.60979	0.000211421	0.00113672
RP11-769N22.1	ENSG00000249228		Down	-1.608	0.000552795	0.00267498
IDI1	ENSG00000067064	Q13907	Down	-1.60585	9.56022e-33	7.15528e-31
SNHG4	ENSG00000281398		Down	-1.60184	8.76928e-36	7.45158e-34
DPF3	ENSG00000205683	Q92784	Down	-1.60075	9.16368e-14	1.99736e-12
TMEM261	ENSG00000137038	Q96GE9	Down	-1.60015	8.54952e-29	5.26553e-27
SNX18P23	ENSG00000250016		Down	-1.59943	2.19469e-06	1.76788e-05
RP11-681L8.1	ENSG00000254044		Down	-1.59925	0.000530435	0.00258337
MMP3	ENSG00000149968	P08254	Down	-1.59773	3.6158e-08	3.88441e-07
RP11-44N12.2	ENSG00000229625		Down	-1.59732	1.56813e-06	1.29976e-05
AC003080.4	ENSG00000234358		Down	-1.59582	8.19524e-05	0.000487594
KRT18P5	ENSG00000236670		Down	-1.59536	0.000888026	0.00405332
FGF1	ENSG00000113578	P05230	Down	-1.58972	6.12667e-09	7.41334e-08
LDLR	ENSG00000130164	P01130	Down	-1.58481	4.48371e-81	1.80974e-78
LRIG1	ENSG00000144749	Q96JA1	Down	-1.58247	2.15257e-20	8.41775e-19
MYH7B	ENSG00000078814		Down	-1.58114	1.64895e-07	1.61347e-06
RP11-564D11.3	ENSG00000255624		Down	-1.5802	0.000376287	0.00190786
ZNF431	ENSG00000196705	Q8TF32	Down	-1.57997	7.57421e-14	1.66862e-12
RPL38	ENSG00000172809	P63173	Down	-1.5793	6.99105e-77	2.67828e-74
RP11-845C23.2	ENSG00000267504		Down	-1.57783	0.000165608	0.000915238
RP5-1070A16.1	ENSG00000226053		Down	-1.57768	0.00010222	0.0005938
SPTB	ENSG00000070182	P11277	Down	-1.57737	4.46172e-11	7.19831e-10
LINC00705	ENSG00000225269		Down	-1.57603	9.12521e-12	1.59765e-10
PIK3CG	ENSG00000105851	P48736	Down	-1.575	0.000126852	0.000721315
PRR22	ENSG00000212123		Down	-1.57015	1.97384e-08	2.21193e-07
RP11-290F5.1	ENSG00000249096		Down	-1.56959	5.57109e-06	4.18072e-05
RP11-734K23.9	ENSG00000277701		Down	-1.569	0.00148779	0.00638838
SLC30A3	ENSG00000115194	Q99726	Down	-1.56503	2.21513e-06	1.78307e-05
EDF1	ENSG00000107223	O60869	Down	-1.56305	2.02165e-57	4.1167e-55
SPA17	ENSG00000064199	Q15506	Down	-1.56275	1.24049e-09	1.66699e-08
TCF23	ENSG00000163792	Q7RTU1	Down	-1.56228	0.0019007	0.0078901
RP11-131K5.2	ENSG00000265494		Down	-1.55865	8.26474e-07	7.23781e-06
MAPKBP1	ENSG00000137802	O60336	Down	-1.55845	1.62437e-45	2.19854e-43
OSBP2	ENSG00000184792	Q969R2	Down	-1.55789	1.88462e-18	6.3202e-17
ZBTB49	ENSG00000168826	Q6ZSB9	Down	-1.5558	7.22413e-13	1.43486e-11
BDH1	ENSG00000161267	Q02338	Down	-1.55547	8.38192e-13	1.65176e-11
SNCAIP	ENSG00000064692	Q9Y6H5	Down	-1.54616	1.31877e-05	9.25431e-05
GOLGA2P11	ENSG00000260062		Down	-1.54193	4.73235e-06	3.60606e-05
FAM95C	ENSG00000273036		Down	-1.53855	0.000329997	0.00169516
ICOSLG	ENSG00000160223	O75144	Down	-1.53612	4.9828e-06	3.7756e-05
GNG11	ENSG00000127920	P61952	Down	-1.5243	4.05071e-20	1.54659e-18
DOCK4	ENSG00000128512	Q8N1I0	Down	-1.52281	6.95787e-71	2.18429e-68
PCYT2	ENSG00000185813	Q99447	Down	-1.52281	2.56606e-43	3.29549e-41
SCARNA7	ENSG00000238741		Down	-1.52183	6.06318e-05	0.000369995
CCDC57	ENSG00000176155	Q2TAC2	Down	-1.5181	2.2008e-34	1.73326e-32
MAP4K1	ENSG00000104814	Q92918	Down	-1.51499	0.000762757	0.00354307
SNRPD1	ENSG00000167088	P62314	Down	-1.51061	2.43309e-16	6.75617e-15
REV3L	ENSG00000009413	O60673	Down	-1.50995	2.41546e-47	3.52237e-45
RP5-908M14.10	ENSG00000275437		Down	-1.50874	6.58138e-07	5.85896e-06
INPP4B	ENSG00000109452	O15327	Down	-1.50678	2.34458e-17	7.13251e-16
LPIN1	ENSG00000134324	Q14693	Down	-1.50454	7.71572e-20	2.85899e-18
RP11-93B14.9	ENSG00000277496		Down	-1.50296	0.00176385	0.00740357
CTB-134H23.3	ENSG00000260908		Down	-1.50111	0.00189	0.00785434
LSM5	ENSG00000106355	Q9Y4Y9	Down	-1.50016	4.6673e-34	3.65034e-32
TNFRSF8	ENSG00000120949	P28908	Down	-1.49596	4.92029e-06	3.73449e-05
SEPSECS-AS1	ENSG00000281501		Down	-1.49453	6.73727e-12	1.19625e-10
PRR7-AS1	ENSG00000246334		Down	-1.49365	5.31568e-05	0.000329128
PANK1	ENSG00000152782	Q8TE04	Down	-1.48986	6.43308e-08	6.65783e-07
CTD-2201E18.3	ENSG00000177738		Down	-1.48688	5.93058e-05	0.000363178
SNHG3	ENSG00000242125		Down	-1.48362	1.3277e-53	2.30847e-51
MANSC1	ENSG00000111261		Down	-1.48201	2.8104e-05	0.000185741
RNF144A-AS1	ENSG00000228203		Down	-1.47926	2.30159e-06	1.84937e-05
CH507-154B10.2	ENSG00000280018		Down	-1.47803	1.79558e-17	5.52185e-16
CTSC	ENSG00000109861	P53634	Down	-1.47626	0.000193231	0.00104864
PIK3R3	ENSG00000117461	Q92569	Down	-1.47476	2.29138e-09	2.95786e-08
WASH5P	ENSG00000282458		Down	-1.4744	0.00046848	0.00232048
GLYCTK	ENSG00000168237	Q8IVS8	Down	-1.47413	1.52776e-16	4.33818e-15
RN7SL151P	ENSG00000244230		Down	-1.47397	0.000501681	0.00246672
XXbac-BPG252P9.9	ENSG00000272540		Down	-1.47253	0.0012013	0.00528345
EHD1	ENSG00000110047	Q9H4M9	Down	-1.4704	4.13786e-58	8.58056e-56
ADTRP	ENSG00000111863	Q96IZ2	Down	-1.46985	9.00444e-10	1.22681e-08
CCDC85C	ENSG00000205476	A6NKD9	Down	-1.46551	4.20949e-14	9.54335e-13
RP11-10O22.1	ENSG00000241168		Down	-1.46506	1.08242e-17	3.38394e-16
AC144450.2	ENSG00000203635		Down	-1.46462	0.00056719	0.00273702
ATP5J2-PTCD1	ENSG00000248919		Down	-1.46441	5.01901e-12	9.01786e-11
ARHGDIB	ENSG00000111348	P52566	Down	-1.46271	1.48557e-38	1.48577e-36
TNFRSF11B	ENSG00000164761	O00300	Down	-1.46197	0.000849694	0.00389566
ROR1-AS1	ENSG00000223949		Down	-1.4583	2.3441e-10	3.4405e-09
RP4-555D20.1	ENSG00000280435		Down	-1.45761	1.116e-15	2.95374e-14
MOB3B	ENSG00000120162	Q86TA1	Down	-1.45374	1.71996e-08	1.94284e-07
LINC00704	ENSG00000231298		Down	-1.45272	2.32036e-17	7.06834e-16
RP11-124N14.3	ENSG00000234961		Down	-1.45106	1.47402e-09	1.95869e-08
ZNF887P	ENSG00000267500		Down	-1.44949	0.00100467	0.00452453
RP11-449J21.3	ENSG00000279382		Down	-1.44729	4.81394e-05	0.000302165
UNC13D	ENSG00000092929	Q70J99	Down	-1.44636	5.6869e-05	0.000349391
NAV3	ENSG00000067798	Q8IVL0	Down	-1.44607	2.97985e-55	5.61279e-53
ATCAY	ENSG00000167654	Q86WG3	Down	-1.44418	0.00214951	0.00877624
RP11-697M17.2	ENSG00000253712		Down	-1.44291	2.11553e-05	0.00014308
LINC00452	ENSG00000229373		Down	-1.44265	0.000218995	0.00117297
KCNJ11	ENSG00000187486	Q14654	Down	-1.44237	0.00120304	0.00528727
ACOX2	ENSG00000168306	Q99424	Down	-1.4417	3.95187e-09	4.92687e-08
IKZF3	ENSG00000161405	Q9UKT9	Down	-1.44006	6.20125e-11	9.78135e-10
NUDT4P1	ENSG00000177144	A0A024RBG1	Down	-1.43539	0.000100627	0.000585147
NUDT4P2	ENSG00000271121		Down	-1.43539	0.000100627	0.000585147
SH2D5	ENSG00000189410		Down	-1.43179	5.45336e-17	1.6155e-15
WDR74	ENSG00000133316	Q6RFH5	Down	-1.42881	1.80492e-37	1.6584e-35
CDHR5	ENSG00000099834	Q9HBB8	Down	-1.42686	5.98652e-10	8.35783e-09
SLC2A3P1	ENSG00000253861		Down	-1.42607	5.83193e-08	6.09427e-07
RP11-278A23.1	ENSG00000226180		Down	-1.42594	0.000276595	0.00144586
SLC8A1	ENSG00000183023	P32418	Down	-1.4248	5.15178e-20	1.93111e-18
HCN3	ENSG00000143630	Q9P1Z3	Down	-1.4205	1.56762e-06	1.29976e-05
RP11-228M15.1	ENSG00000274471		Down	-1.41946	0.000166449	0.000919526
PRSS27	ENSG00000172382	Q9BQR3	Down	-1.41926	0.00196262	0.00811882
UCKL1-AS1	ENSG00000280213		Down	-1.41852	7.59025e-07	6.67558e-06
ZC3H8	ENSG00000144161	Q8N5P1	Down	-1.41645	2.64896e-10	3.86536e-09
RP11-615I2.6	ENSG00000275383		Down	-1.41072	6.65568e-05	0.000403212
HIST2H2BE	ENSG00000184678	Q16778	Down	-1.41005	1.51474e-45	2.06251e-43
RP11-84A19.2	ENSG00000203620		Down	-1.40418	1.17026e-07	1.16938e-06
CEP170	ENSG00000143702		Down	-1.39602	1.02151e-76	3.8482e-74
DPF1	ENSG00000011332	Q92782	Down	-1.39577	0.00131085	0.00570449
CTC-242N15.1	ENSG00000233828		Down	-1.39537	1.60217e-14	3.80797e-13
TRAIP	ENSG00000183763	Q9BWF2	Down	-1.39379	3.76211e-09	4.70066e-08
ACSL6	ENSG00000164398	Q9UKU0	Down	-1.39345	7.69327e-05	0.000459907
CEP72	ENSG00000112877	Q9P209	Down	-1.39305	5.11717e-21	2.1068e-19
C10orf55	ENSG00000222047		Down	-1.38863	6.23529e-10	8.6944e-09
AC008079.10	ENSG00000280007		Down	-1.38842	1.69586e-08	1.91849e-07
CH17-472G23.4	ENSG00000275131		Down	-1.38557	9.73709e-48	1.45753e-45
RP11-793H13.8	ENSG00000257379		Down	-1.38326	3.84719e-07	3.55802e-06
DMD	ENSG00000198947	P11532	Down	-1.37891	1.36428e-09	1.8225e-08
SMG1P4	ENSG00000185710		Down	-1.37428	5.65896e-07	5.08991e-06
CHST2	ENSG00000175040	Q9Y4C5	Down	-1.37188	9.05761e-25	4.47985e-23
SFXN2	ENSG00000156398	Q96NB2	Down	-1.37002	3.0795e-13	6.36834e-12
MACC1	ENSG00000183742	Q6ZN28	Down	-1.36974	0.00240424	0.00969917
CMB9-55F22.1	ENSG00000279672		Down	-1.36872	6.04893e-05	0.000369424
SPNS2	ENSG00000183018	Q8IVW8	Down	-1.36672	5.98007e-08	6.22605e-07
FLJ31356	ENSG00000229951		Down	-1.36457	0.000128809	0.000731523
RP11-876N24.5	ENSG00000263013		Down	-1.36399	0.000567869	0.00273912
CTD-2651B20.1	ENSG00000259539		Down	-1.36379	6.59628e-06	4.87241e-05
SART1	ENSG00000175467	O43290	Down	-1.36179	6.87562e-38	6.50249e-36
CD99P1	ENSG00000223773		Down	-1.35898	3.17013e-06	2.48283e-05
CTD-2325M2.1	ENSG00000267939		Down	-1.35867	1.33041e-05	9.32732e-05
DDX12P	ENSG00000214826	Q92771	Down	-1.35792	1.24142e-08	1.43236e-07
RTEL1	ENSG00000258366	Q9NZ71	Down	-1.35731	3.47025e-16	9.54235e-15
NRXN3	ENSG00000021645	Q9Y4C0	Down	-1.35702	2.11622e-05	0.000143084
LLPH	ENSG00000139233	Q9BRT6	Down	-1.35546	2.97695e-28	1.75687e-26
FADS2	ENSG00000134824	O95864	Down	-1.35121	1.85671e-38	1.83263e-36
TRAPPC2L	ENSG00000167515	Q9UL33	Down	-1.35001	8.88615e-17	2.59166e-15
TRIM47	ENSG00000132481	Q96LD4	Down	-1.34778	1.11079e-07	1.11241e-06
INO80C	ENSG00000153391	Q6PI98	Down	-1.34531	3.21957e-09	4.07002e-08
NAPRT	ENSG00000147813	Q6XQN6	Down	-1.34476	1.85328e-10	2.7541e-09
LYZ	ENSG00000090382	P61626	Down	-1.34434	0.000253661	0.00133461
ZNF714	ENSG00000160352		Down	-1.34183	2.41273e-22	1.06722e-20
ARMC4	ENSG00000169126	Q5T2S8	Down	-1.34099	3.15514e-15	8.04009e-14
RP11-603J24.17	ENSG00000257553		Down	-1.34041	1.59471e-05	0.000110264
ISY1-RAB43	ENSG00000261796		Down	-1.33949	3.05531e-14	6.99688e-13
RGMA	ENSG00000182175	Q96B86	Down	-1.33919	5.52051e-07	4.97132e-06
PET100	ENSG00000229833	P0DJ07	Down	-1.33594	5.60577e-06	4.2007e-05
KMT2D	ENSG00000167548	O14686	Down	-1.33352	3.02355e-64	7.85532e-62
RP11-426J5.3	ENSG00000278983		Down	-1.33295	7.65802e-05	0.000458042
CTD-2619J13.19	ENSG00000269473		Down	-1.33103	6.76164e-06	4.98153e-05
SKP2	ENSG00000145604	Q13309	Down	-1.33038	1.58308e-34	1.25994e-32
ANK3	ENSG00000151150	Q12955	Down	-1.32983	0.000771156	0.00357694
IQGAP3	ENSG00000183856	Q86VI3	Down	-1.32181	8.37429e-56	1.63176e-53
EPHB1	ENSG00000154928	P54762	Down	-1.31761	3.71718e-05	0.000239645
NSA2	ENSG00000164346	O95478	Down	-1.31668	4.77746e-15	1.19585e-13
LINC01089	ENSG00000212694		Down	-1.31597	0.000251261	0.00132291
TICRR	ENSG00000140534	Q7Z2Z1	Down	-1.31381	1.70157e-26	9.17915e-25
CALML4	ENSG00000129007	Q96GE6	Down	-1.31324	6.14016e-06	4.55783e-05
RP11-424C20.2	ENSG00000256663		Down	-1.31298	2.45213e-05	0.000163932
FRMD4B	ENSG00000114541	Q9Y2L6	Down	-1.31282	0.000466741	0.00231354
UGT8	ENSG00000174607	Q16880	Down	-1.31208	6.08979e-08	6.32863e-07
C1orf61	ENSG00000125462	Q13536	Down	-1.31193	0.000484284	0.00238845
PTCHD1	ENSG00000165186	Q96NR3	Down	-1.31166	1.05002e-05	7.47985e-05
SMARCD1	ENSG00000066117	Q96GM5	Down	-1.30498	5.81649e-38	5.57076e-36
RP11-1391J7.1	ENSG00000250397		Down	-1.30269	0.000549819	0.00266229
RP11-673C5.1	ENSG00000259781		Down	-1.30023	2.13764e-28	1.28503e-26
ABCC10	ENSG00000124574	Q5T3U5	Down	-1.29483	4.40344e-26	2.33641e-24
CEP295NL	ENSG00000178404	Q96MC4	Down	-1.29459	0.00201532	0.00830036
RP11-382A20.3	ENSG00000166503	Q9Y3E1	Down	-1.28645	3.10766e-32	2.24417e-30
RPL23AP42	ENSG00000234851		Down	-1.2851	4.76547e-36	4.14284e-34
UBE2T	ENSG00000077152	Q9NPD8	Down	-1.28297	6.62626e-15	1.64045e-13
AC015922.5	ENSG00000227790		Down	-1.28215	0.000463059	0.00229808
PKDCC	ENSG00000162878	Q504Y2	Down	-1.28035	1.25835e-06	1.06208e-05
RAD52	ENSG00000002016	P43351	Down	-1.27878	1.07761e-09	1.45589e-08
H2BFS	ENSG00000234289	P57053	Down	-1.27849	1.12472e-39	1.19915e-37
CTA-29F11.1	ENSG00000260708		Down	-1.27799	7.27562e-05	0.000436672
GATM-AS1	ENSG00000275672		Down	-1.2776	1.48105e-07	1.45993e-06
RP11-1348G14.4	ENSG00000251417		Down	-1.27726	9.4962e-05	0.000556646
ESCO2	ENSG00000171320	Q56NI9	Down	-1.2764	3.11333e-09	3.94618e-08
TBXA2R	ENSG00000006638	P21731	Down	-1.274	3.77841e-06	2.92478e-05
CTD-2371O3.3	ENSG00000268403		Down	-1.27233	0.000813369	0.00374966
NOSTRIN	ENSG00000163072	Q8IVI9	Down	-1.26969	0.000512691	0.00251047
CTB-55O6.12	ENSG00000267169		Down	-1.26916	7.20711e-05	0.000433136
CH507-154B10.1	ENSG00000280145		Down	-1.26786	6.08046e-08	6.32184e-07
PLK4	ENSG00000142731	O00444	Down	-1.26711	1.14075e-15	3.01256e-14
WWC1	ENSG00000113645	Q8IX03	Down	-1.2669	7.51815e-14	1.65788e-12
CCDC77	ENSG00000120647		Down	-1.26412	1.7943e-10	2.67523e-09
SERF1B	ENSG00000205572		Down	-1.2613	0.000249286	0.00131373
FGD4	ENSG00000139132	Q96M96	Down	-1.26087	3.05148e-05	0.000199978
NRROS	ENSG00000174004	Q86YC3	Down	-1.26064	5.43582e-05	0.000335333
ATP5I	ENSG00000169020	P56385	Down	-1.25974	1.22101e-18	4.16266e-17
DEK	ENSG00000124795	P35659	Down	-1.25931	3.97462e-69	1.19784e-66
HIST1H1E	ENSG00000168298	P10412	Down	-1.25539	1.32479e-61	3.21981e-59
RP11-350J20.5	ENSG00000231760		Down	-1.2542	5.05983e-05	0.000315834
STAG3L1	ENSG00000205583	P0CL83	Down	-1.25186	0.000538003	0.00261459
TAS1R3	ENSG00000169962	Q7RTX0	Down	-1.25086	0.000671141	0.0031736
SQLE	ENSG00000104549	Q14534	Down	-1.24911	3.55861e-32	2.56163e-30
PRR26	ENSG00000180525		Down	-1.2491	8.42501e-06	6.1055e-05
NF2	ENSG00000186575	P35240	Down	-1.24895	1.31081e-74	4.62942e-72
COL27A1	ENSG00000196739	Q8IZC6	Down	-1.24795	1.21183e-49	1.91546e-47
PPM1F	ENSG00000100034	P49593	Down	-1.24782	1.72459e-20	6.80294e-19
EBNA1BP2	ENSG00000117395	Q99848	Down	-1.24782	2.84531e-61	6.84177e-59
RP11-131M11.3	ENSG00000279179		Down	-1.24775	0.00196381	0.00812223
PGM5	ENSG00000154330	Q15124	Down	-1.24733	0.000772449	0.0035822
ZNF675	ENSG00000197372	Q8TD23	Down	-1.24649	0.00066288	0.00314111
TMA7	ENSG00000232112		Down	-1.24626	5.94506e-22	2.58129e-20
SULT1A3	ENSG00000261052	P0DMM9	Down	-1.24348	5.4783e-07	4.94118e-06
SYTL2	ENSG00000137501	Q9HCH5	Down	-1.24058	1.4845e-18	5.0306e-17
RP11-343C2.11	ENSG00000260914	I3L4J1	Down	-1.23549	6.47325e-15	1.60433e-13
CTBP2P8	ENSG00000234383		Down	-1.23457	0.000102894	0.000597258
RP11-632K20.7	ENSG00000223509		Down	-1.23457	2.56834e-11	4.28114e-10
HMGCR	ENSG00000113161	P04035	Down	-1.2342	1.88876e-38	1.85616e-36
SLC46A3	ENSG00000139508	Q7Z3Q1	Down	-1.23365	0.000113142	0.000649735
GEMIN6	ENSG00000152147	Q8WXD5	Down	-1.2333	7.69467e-12	1.36196e-10
CARD8-AS1	ENSG00000268001		Down	-1.2324	0.000482899	0.00238422
CT45A9	ENSG00000270946	P0DMV2	Down	-1.22342	0.000163393	0.000904401
WDR62	ENSG00000075702	O43379	Down	-1.22325	2.36981e-20	9.23533e-19
RGMB-AS1	ENSG00000246763		Down	-1.22191	0.000246671	0.00130229
PLCL2	ENSG00000154822	Q9UPR0	Down	-1.2218	1.44656e-16	4.13358e-15
DDA1	ENSG00000130311	Q9BW61	Down	-1.22147	5.5977e-14	1.24778e-12
AP000476.1	ENSG00000237484		Down	-1.22121	5.92759e-08	6.17711e-07
ARHGEF28	ENSG00000214944	Q8N1W1	Down	-1.21813	2.37569e-32	1.72662e-30
RP5-1142A6.9	ENSG00000260121		Down	-1.21791	7.37048e-05	0.000441896
ITPKB	ENSG00000143772	P27987	Down	-1.21789	1.94997e-29	1.22431e-27
FDPS	ENSG00000160752	P14324	Down	-1.21621	2.98948e-61	7.11275e-59
RP5-984P4.6	ENSG00000278041		Down	-1.21172	1.0112e-09	1.37274e-08
HAUS8	ENSG00000131351	Q9BT25	Down	-1.21134	1.9772e-05	0.000134367
MPC1	ENSG00000060762	Q9Y5U8	Down	-1.21094	5.25827e-08	5.51777e-07
ARAP1	ENSG00000186635	Q96P48	Down	-1.20983	2.15558e-45	2.88299e-43
RP11-323N12.5	ENSG00000267601		Down	-1.20943	1.94273e-06	1.58183e-05
SPC24	ENSG00000161888	Q8NBT2	Down	-1.20893	1.22298e-18	4.16311e-17
PFDN4	ENSG00000101132	Q9NQP4	Down	-1.20793	8.48395e-16	2.25869e-14
BUB1B	ENSG00000156970	O60566	Down	-1.20775	2.82708e-35	2.32365e-33
TAGLN3	ENSG00000144834	Q9UI15	Down	-1.20605	6.14643e-08	6.38454e-07
ACAP3	ENSG00000131584	Q96P50	Down	-1.20528	2.75059e-15	7.04096e-14
RP5-1028K7.2	ENSG00000266088		Down	-1.20516	8.27747e-05	0.000491839
CCDC69	ENSG00000198624	A6NI79	Down	-1.20351	1.37605e-05	9.63238e-05
FANCA	ENSG00000187741	O15360	Down	-1.20345	1.84821e-32	1.35195e-30
BRICD5	ENSG00000182685	Q6PL45	Down	-1.20345	0.000230249	0.00122657
SCD	ENSG00000099194	O00767	Down	-1.2004	5.70242e-62	1.401e-59
WBP11	ENSG00000084463	Q9Y2W2	Down	-1.20028	1.06626e-29	6.76985e-28
IL12A	ENSG00000168811	P29459	Down	-1.19826	6.2004e-07	5.54601e-06
ROBO4	ENSG00000154133	Q8WZ75	Down	-1.19662	6.781e-24	3.21998e-22
RP11-228B15.4	ENSG00000225032		Down	-1.19423	0.002322	0.00940407
HMGB2	ENSG00000164104	P26583	Down	-1.19275	2.52988e-60	5.66168e-58
WDR90	ENSG00000161996	Q96KV7	Down	-1.19082	1.07814e-15	2.85688e-14
RP11-244M2.1	ENSG00000267374		Down	-1.19079	1.44573e-05	0.000100795
PHACTR2	ENSG00000112419	O75167	Down	-1.19015	1.91279e-19	6.89549e-18
DUS3L	ENSG00000141994	Q96G46	Down	-1.18942	2.88653e-23	1.33697e-21
ZNF100	ENSG00000197020	Q8IYN0	Down	-1.18933	2.00413e-11	3.36298e-10
CNR2	ENSG00000188822	P34972	Down	-1.18804	0.000228188	0.00121756
C16orf59	ENSG00000162062	Q7L2K0	Down	-1.18775	1.11843e-13	2.41219e-12
TRABD2A	ENSG00000186854	Q86V40	Down	-1.18634	8.38182e-10	1.14684e-08
CENPE	ENSG00000138778	Q02224	Down	-1.18545	8.45238e-26	4.46377e-24
GEN1	ENSG00000178295	Q17RS7	Down	-1.18483	4.68628e-22	2.04487e-20
MAMDC4	ENSG00000177943	Q6UXC1	Down	-1.18447	3.27562e-10	4.7279e-09
LPAR3	ENSG00000171517	Q9UBY5	Down	-1.18399	2.19602e-10	3.23998e-09
FAAP100	ENSG00000185504	Q0VG06	Down	-1.18281	1.34777e-20	5.3633e-19
SERTAD4	ENSG00000082497		Down	-1.18255	6.59317e-07	5.86483e-06
CDK17	ENSG00000059758	Q00537	Down	-1.17998	1.24479e-56	2.4899e-54
AUNIP	ENSG00000127423	Q9H7T9	Down	-1.17724	3.11463e-09	3.94618e-08
HIST1H2BG	ENSG00000273802	P62807	Down	-1.1763	2.1449e-28	1.28597e-26
SPTBN2	ENSG00000173898	O15020	Down	-1.17505	4.84846e-51	7.94128e-49
ESPL1	ENSG00000135476	Q14674	Down	-1.17465	4.1709e-14	9.46534e-13
RP11-196G18.23	ENSG00000264207		Down	-1.17445	0.000533078	0.00259457
RPL36AL	ENSG00000165502	Q969Q0	Down	-1.1742	5.21551e-14	1.16835e-12
NEDD4L	ENSG00000049759	Q96PU5	Down	-1.17394	2.34099e-78	9.123e-76
C19orf48	ENSG00000167747		Down	-1.17333	1.18824e-33	9.10436e-32
TMC7	ENSG00000170537	Q7Z402	Down	-1.17251	1.10156e-18	3.77252e-17
CDC42EP2	ENSG00000149798	O14613	Down	-1.16972	1.70388e-20	6.73302e-19
SRP19	ENSG00000153037	P09132	Down	-1.16746	1.12393e-14	2.71992e-13
NCAPG	ENSG00000109805	Q9BPX3	Down	-1.16654	4.46121e-20	1.68623e-18
MCCC1-AS1	ENSG00000243368		Down	-1.16519	0.00124894	0.00546878
KANTR	ENSG00000232593		Down	-1.16506	0.0005086	0.00249423
CDC6	ENSG00000094804	Q99741	Down	-1.16124	2.69799e-20	1.04423e-18
MCM10	ENSG00000065328	Q7L590	Down	-1.1607	1.00889e-10	1.55658e-09
ZNF101	ENSG00000181896	Q8IZC7	Down	-1.16057	2.50489e-08	2.75916e-07
ING2	ENSG00000168556	Q9H160	Down	-1.16053	5.61874e-06	4.20568e-05
RP11-73M18.2	ENSG00000256500		Down	-1.16037	0.000193054	0.00104793
SMTN	ENSG00000183963	P53814	Down	-1.15798	3.64161e-42	4.37826e-40
MARCH3	ENSG00000173926		Down	-1.15778	1.64102e-09	2.16407e-08
FAM129C	ENSG00000167483		Down	-1.15517	0.000363419	0.00185008
POLE	ENSG00000177084	Q07864	Down	-1.14803	1.40969e-14	3.37891e-13
SF3A1	ENSG00000099995	Q15459	Down	-1.14593	3.78099e-20	1.44605e-18
GAPDHP55	ENSG00000224055		Down	-1.14532	0.000372205	0.00188928
MRPS36	ENSG00000134056	P82909	Down	-1.14501	0.000278155	0.00145267
FBXO43	ENSG00000156509	Q4G163	Down	-1.14424	0.00045691	0.00227328
RP11-259N19.1	ENSG00000272711		Down	-1.14327	4.31292e-05	0.000273604
CHAF1A	ENSG00000167670	Q13111	Down	-1.14297	1.46678e-27	8.35104e-26
CCDC112	ENSG00000164221		Down	-1.14259	1.77692e-06	1.45468e-05
BCL2	ENSG00000171791	P10415	Down	-1.14114	4.90209e-20	1.8467e-18
MNS1	ENSG00000138587	Q8NEH6	Down	-1.13863	0.0023413	0.00947207
KDM8	ENSG00000155666	Q8N371	Down	-1.13703	0.000104709	0.000606543
TCTE3	ENSG00000184786	Q8IZS6	Down	-1.13598	0.000365356	0.00185785
C2CD2L	ENSG00000172375	O14523	Down	-1.13593	3.71377e-13	7.62419e-12
SENP3-EIF4A1	ENSG00000277957	A0A087X0R7	Down	-1.13326	0.00208316	0.0085362
HHIP	ENSG00000164161	Q96QV1	Down	-1.13264	1.04603e-53	1.83282e-51
SHROOM2	ENSG00000146950	Q13796	Down	-1.13201	5.15611e-11	8.2363e-10
STON2	ENSG00000140022	Q8WXE9	Down	-1.13171	0.000336235	0.00172373
SLC14A1	ENSG00000141469	Q13336	Down	-1.13111	1.3625e-09	1.82229e-08
CCDC150	ENSG00000144395		Down	-1.13051	0.000368117	0.00186937
MRPL11	ENSG00000174547	Q9Y3B7	Down	-1.12995	8.24101e-14	1.80971e-12
RP11-855A2.1	ENSG00000279573		Down	-1.12986	2.91599e-14	6.71395e-13
HIST2H2AA3	ENSG00000203812	Q6FI13	Down	-1.12574	1.61994e-24	7.92541e-23
RPL21	ENSG00000122026	P46778	Down	-1.12459	1.27036e-73	4.28567e-71
RIMS2	ENSG00000176406	Q9UQ26	Down	-1.12339	0.000281751	0.00147043
STC1	ENSG00000159167	P52823	Down	-1.12284	4.05825e-58	8.49339e-56
ATPIF1	ENSG00000130770	Q9UII2	Down	-1.12232	3.32561e-05	0.000216371
EME2	ENSG00000197774	A4GXA9	Down	-1.12125	1.07614e-14	2.60987e-13
RAD9A	ENSG00000172613	Q99638	Down	-1.12121	2.54982e-18	8.4383e-17
KNSTRN	ENSG00000128944	Q9Y448	Down	-1.12031	1.3983e-30	9.24147e-29
DCUN1D2	ENSG00000150401	Q6PH85	Down	-1.11896	1.79595e-08	2.02463e-07
SORD2P	ENSG00000259479		Down	-1.11792	0.00172931	0.0072816
CENPI	ENSG00000102384	Q92674	Down	-1.11748	6.32378e-14	1.40409e-12
TPRN	ENSG00000176058	Q4KMQ1	Down	-1.11692	9.33764e-13	1.82893e-11
AC058791.1	ENSG00000226380		Down	-1.11639	5.63191e-36	4.85871e-34
GPR132	ENSG00000183484	Q9UNW8	Down	-1.11548	6.26692e-10	8.72773e-09
LTBP2	ENSG00000119681	Q14767	Down	-1.11544	2.70706e-18	8.93251e-17
KLRD1	ENSG00000134539	Q13241	Down	-1.11441	7.02879e-08	7.23131e-07
NCAPH	ENSG00000121152	Q15003	Down	-1.11254	3.70623e-08	3.97777e-07
PDAP1	ENSG00000106244	Q13442	Down	-1.11163	4.04999e-15	1.01826e-13
SMIM12	ENSG00000163866		Down	-1.10934	1.58196e-16	4.48082e-15
RP11-174O3.3	ENSG00000240661		Down	-1.10834	0.00155493	0.00664765
ARHGAP22	ENSG00000128805	Q7Z5H3	Down	-1.10824	4.84525e-43	6.05067e-41
CASC5	ENSG00000137812	Q8NG31	Down	-1.10701	1.34044e-19	4.88678e-18
RTEL1-TNFRSF6B	ENSG00000026036		Down	-1.10465	8.97233e-15	2.19008e-13
CRACR2B	ENSG00000177685	Q8N4Y2	Down	-1.10404	0.00117593	0.00518524
OAS3	ENSG00000111331	Q9Y6K5	Down	-1.10333	5.27547e-10	7.42475e-09
RP11-157P23.1	ENSG00000279367		Down	-1.1033	8.02709e-08	8.20237e-07
FANCG	ENSG00000221829	O15287	Down	-1.10318	6.71637e-14	1.48688e-12
IGF2BP2-AS1	ENSG00000163915		Down	-1.10203	6.79544e-09	8.15705e-08
ENY2	ENSG00000120533	Q9NPA8	Down	-1.10095	3.00812e-21	1.2638e-19
HIST1H2BM	ENSG00000273703	Q99879	Down	-1.10039	1.30404e-16	3.7596e-15
ARFRP1	ENSG00000101246	Q13795	Down	-1.09997	5.94987e-22	2.58129e-20
TJP2	ENSG00000119139	Q9UDY2	Down	-1.09863	6.00994e-50	9.63423e-48
CTC-425O23.5	ENSG00000279759		Down	-1.09806	4.9075e-10	6.94145e-09
ITGA10	ENSG00000143127	O75578	Down	-1.09782	8.20812e-37	7.33313e-35
NBEAL2	ENSG00000160796	Q6ZNJ1	Down	-1.09764	4.47355e-41	5.00573e-39
LCAT	ENSG00000213398	P04180	Down	-1.09742	0.000737582	0.00344312
NEFL	ENSG00000277586	P07196	Down	-1.09711	2.9774e-08	3.24485e-07
RP11-631M6.3	ENSG00000251682		Down	-1.09544	0.00110326	0.004905
RP11-48B3.3	ENSG00000254162		Down	-1.09453	0.000764041	0.00354779
ANKRD18B	ENSG00000230453		Down	-1.09446	1.24604e-09	1.67246e-08
ODC1	ENSG00000115758	P11926	Down	-1.09437	6.28282e-52	1.05978e-49
DENND2A	ENSG00000146966	Q9ULE3	Down	-1.09263	1.87383e-06	1.52903e-05
HES6	ENSG00000144485	Q96HZ4	Down	-1.09168	3.41647e-06	2.66284e-05
PIAS4	ENSG00000105229	Q8N2W9	Down	-1.09148	8.38196e-10	1.14684e-08
ITGA9-AS1	ENSG00000235257		Down	-1.09053	0.00126419	0.00552315
RP11-163E9.2	ENSG00000239969		Down	-1.08919	0.000121208	0.000692706
CTB-31O20.4	ENSG00000267244		Down	-1.08843	0.000465754	0.00230987
XRCC3	ENSG00000126215	O43542	Down	-1.08824	1.07582e-14	2.60987e-13
ZNF511	ENSG00000198546		Down	-1.08804	9.97476e-13	1.94529e-11
BEX1	ENSG00000133169	Q9HBH7	Down	-1.08396	4.50439e-07	4.1203e-06
ZNF618	ENSG00000157657	Q5T7W0	Down	-1.08362	1.29751e-22	5.81898e-21
RP9	ENSG00000164610	Q8TA86	Down	-1.083	6.63692e-07	5.89678e-06
LEO1	ENSG00000166477	Q8WVC0	Down	-1.08288	1.92501e-14	4.54185e-13
KRT8P14	ENSG00000214282		Down	-1.08235	8.81201e-12	1.54641e-10
KIFC1	ENSG00000237649		Down	-1.08163	9.35332e-27	5.14387e-25
E4F1	ENSG00000167967	Q66K89	Down	-1.07739	2.23226e-10	3.28489e-09
POU5F1	ENSG00000204531	Q01860	Down	-1.07603	0.000512468	0.00251047
RP11-303E16.2	ENSG00000261061		Down	-1.07508	0.000968434	0.00438141
KYNU	ENSG00000115919	Q16719	Down	-1.0746	9.49332e-05	0.000556621
ALS2CL	ENSG00000178038	Q60I27	Down	-1.07436	2.67501e-09	3.43151e-08
FRG1	ENSG00000109536	Q14331	Down	-1.07361	5.96888e-13	1.19605e-11
RP11-299H22.3	ENSG00000166104		Down	-1.0736	2.82512e-06	2.23743e-05
LAT2	ENSG00000086730	Q9GZY6	Down	-1.07261	6.82706e-05	0.000412048
AC009950.2	ENSG00000225963		Down	-1.07223	0.00132637	0.00576982
C16orf74	ENSG00000154102		Down	-1.07213	8.13171e-10	1.11597e-08
EXO1	ENSG00000174371	Q9UQ84	Down	-1.07107	1.88128e-11	3.16623e-10
GSG2	ENSG00000177602	Q8TF76	Down	-1.07095	1.12615e-13	2.42654e-12
C17orf53	ENSG00000125319	Q8N3J3	Down	-1.07034	7.18418e-08	7.38109e-07
ADAM11	ENSG00000073670	O75078	Down	-1.07006	0.000482524	0.00238289
RABGAP1L-IT1	ENSG00000223525		Down	-1.07001	0.000249889	0.0013166
ZNF649	ENSG00000198093	Q9BS31	Down	-1.0691	3.28678e-06	2.56974e-05
RUSC1-AS1	ENSG00000225855		Down	-1.06889	3.16457e-06	2.47934e-05
C1orf198	ENSG00000119280		Down	-1.06828	2.78173e-16	7.70532e-15
RAB3IL1	ENSG00000167994	Q8TBN0	Down	-1.06819	0.000226801	0.00121134
CDCA5	ENSG00000146670	Q96FF9	Down	-1.06696	4.90791e-19	1.73334e-17
INCENP	ENSG00000149503	Q9NQS7	Down	-1.06694	1.55419e-25	8.09433e-24
MYH10	ENSG00000133026	P35580	Down	-1.06618	3.95421e-09	4.92707e-08
GINS4	ENSG00000147536	Q9BRT9	Down	-1.0653	7.53932e-10	1.04036e-08
PKMYT1	ENSG00000127564	Q99640	Down	-1.06516	2.28706e-14	5.34585e-13
ORC1	ENSG00000085840	Q13415	Down	-1.0649	3.39656e-10	4.89308e-09
CHAC2	ENSG00000143942	Q8WUX2	Down	-1.06433	0.000210607	0.00113369
KCNH1	ENSG00000143473	O95259	Down	-1.06397	3.23173e-06	2.52932e-05
NPAS2	ENSG00000170485	Q99743	Down	-1.06259	3.34021e-27	1.87342e-25
NAT6	ENSG00000243477	Q93015	Down	-1.06244	1.30554e-06	1.09944e-05
RPL22	ENSG00000116251	P35268	Down	-1.06242	3.1028e-26	1.65407e-24
CENPN	ENSG00000166451	Q96H22	Down	-1.06233	2.12118e-07	2.04806e-06
CACNB1	ENSG00000067191	Q02641	Down	-1.06161	2.51959e-08	2.77401e-07
DNMT1	ENSG00000130816	P26358	Down	-1.06135	8.34015e-52	1.39639e-49
NDUFA1	ENSG00000125356	O15239	Down	-1.0604	7.7027e-12	1.36232e-10
P2RX5-TAX1BP3	ENSG00000257950		Down	-1.05952	5.36705e-05	0.000331815
TMEM18	ENSG00000151353	Q96B42	Down	-1.05877	9.12004e-12	1.59765e-10
SUV39H1	ENSG00000101945	O43463	Down	-1.05867	5.71176e-11	9.07258e-10
CHTF18	ENSG00000127586	Q8WVB6	Down	-1.05674	3.00726e-20	1.15995e-18
NPIPA1	ENSG00000183426	Q9UND3	Down	-1.05601	9.23894e-18	2.90846e-16
FEN1	ENSG00000168496	P39748	Down	-1.05582	1.24527e-35	1.04247e-33
LINC01204	ENSG00000229563		Down	-1.05372	1.9138e-05	0.000130412
AC006128.2	ENSG00000279716		Down	-1.05266	0.000504554	0.00247868
CCNF	ENSG00000162063	P41002	Down	-1.05221	5.06048e-16	1.36821e-14
RP11-803D5.1	ENSG00000279191		Down	-1.05182	4.00306e-08	4.27403e-07
E2F2	ENSG00000007968	Q14209	Down	-1.05113	0.000232642	0.00123756
MPP3	ENSG00000161647		Down	-1.05047	1.71465e-06	1.40866e-05
ETS2	ENSG00000157557	P15036	Down	-1.04999	1.38762e-18	4.71645e-17
C18orf54	ENSG00000166845	Q8IYD9	Down	-1.0487	1.57253e-10	2.36644e-09
ADI1	ENSG00000182551	Q9BV57	Down	-1.04865	1.49596e-22	6.68244e-21
CKS2	ENSG00000123975	P33552	Down	-1.04839	2.62849e-23	1.21995e-21
CHCHD1	ENSG00000172586	Q96BP2	Down	-1.04832	3.38635e-07	3.16027e-06
SLAMF7	ENSG00000026751	Q9NQ25	Down	-1.04828	1.50094e-08	1.71255e-07
LL22NC03-86G7.1	ENSG00000224086		Down	-1.04631	9.74379e-18	3.06313e-16
CXorf56	ENSG00000018610	Q9H5V9	Down	-1.04477	6.1997e-09	7.48967e-08
CH507-145C22.1	ENSG00000278903		Down	-1.04411	5.20028e-05	0.000323327
KLHL17	ENSG00000187961	Q6TDP4	Down	-1.04338	5.78017e-12	1.03526e-10
ADARB1	ENSG00000197381	P78563	Down	-1.0406	2.98275e-26	1.59383e-24
MRPL52	ENSG00000172590	Q86TS9	Down	-1.03996	7.71188e-23	3.48623e-21
TXNRD2	ENSG00000184470	Q9NNW7	Down	-1.03883	1.08895e-18	3.73498e-17
AGO2	ENSG00000123908	Q9UKV8	Down	-1.03813	6.73133e-22	2.91472e-20
AURKB	ENSG00000178999	Q96GD4	Down	-1.03637	3.2469e-27	1.82561e-25
LPAL2	ENSG00000213071	Q16609	Down	-1.03621	0.00082736	0.00380795
TPM3P9	ENSG00000241015		Down	-1.03563	5.71696e-07	5.14003e-06
MREG	ENSG00000118242	Q8N565	Down	-1.03321	0.00025227	0.00132791
KIF18B	ENSG00000186185	Q86Y91	Down	-1.0315	1.18515e-26	6.43943e-25
TRPM3	ENSG00000083067	Q9HCF6	Down	-1.03029	0.000245663	0.00129767
SUMO2	ENSG00000188612	P61956	Down	-1.02952	5.75169e-26	3.04462e-24
MSMO1	ENSG00000052802	Q15800	Down	-1.0284	3.92522e-45	5.18841e-43
KIF1C	ENSG00000129250	O43896	Down	-1.02723	3.24446e-24	1.56698e-22
ARHGAP18	ENSG00000146376	Q8N392	Down	-1.02688	1.61199e-17	4.97077e-16
POLQ	ENSG00000051341	O75417	Down	-1.02572	1.31067e-25	6.85766e-24
AC009403.2	ENSG00000216895		Down	-1.02396	0.000106042	0.000613478
ZNF738	ENSG00000172687	Q8NE65	Down	-1.02186	9.46215e-05	0.000554938
RPP14	ENSG00000163684	O95059	Down	-1.02173	1.17159e-10	1.78206e-09
DDX39B	ENSG00000198563		Down	-1.01991	5.79034e-14	1.28818e-12
TATDN3	ENSG00000203705	Q17R31	Down	-1.01926	2.12186e-08	2.3633e-07
DCHS1	ENSG00000166341	Q96JQ0	Down	-1.01824	0.00179434	0.00752038
MICA	ENSG00000204520		Down	-1.01823	9.30534e-09	1.09775e-07
TSEN54	ENSG00000182173	Q7Z6J9	Down	-1.01722	4.0675e-07	3.75103e-06
BRD7	ENSG00000166164	Q9NPI1	Down	-1.01717	5.90555e-23	2.70209e-21
ITPK1	ENSG00000100605	Q13572	Down	-1.01694	1.94029e-09	2.53652e-08
RPS19BP1	ENSG00000187051		Down	-1.01684	2.54633e-21	1.07579e-19
SNORA73A	ENSG00000274266		Down	-1.016	4.20319e-12	7.60647e-11
TFRC	ENSG00000072274	P02786	Down	-1.01577	3.09939e-32	2.24417e-30
ANPEP	ENSG00000166825	P15144	Down	-1.0157	1.80679e-53	3.11748e-51
RP4-758J18.13	ENSG00000272455		Down	-1.01414	4.22098e-06	3.24513e-05
NDUFA6	ENSG00000184983	P56556	Down	-1.01348	9.86666e-13	1.92754e-11
STAG3L5P	ENSG00000242294		Down	-1.0131	3.50257e-12	6.39489e-11
GAGE12G	ENSG00000215269		Down	-1.01242	0.0010677	0.00476753
GAGE12F	ENSG00000236362		Down	-1.01242	0.0010677	0.00476753
CEP55	ENSG00000138180	Q53EZ4	Down	-1.01023	4.86069e-19	1.71934e-17
ARHGEF11	ENSG00000132694	O15085	Down	-1.00857	2.55472e-20	9.92171e-19
TIGD1	ENSG00000221944		Down	-1.00839	4.44379e-09	5.48569e-08
NEIL1	ENSG00000140398	Q96FI4	Down	-1.00646	0.000153477	0.000855284
KHK	ENSG00000138030	P50053	Down	-1.00588	0.000257368	0.00135191
RP13-554M15.7	ENSG00000280287		Down	-1.00586	1.42342e-05	9.93627e-05
ZNF471	ENSG00000196263	Q9BX82	Down	-1.00449	1.56468e-08	1.779e-07
AMH	ENSG00000104899	P03971	Down	-1.00332	0.000314854	0.00162517
RP11-308D16.2	ENSG00000234062		Down	-1.00313	0.000600475	0.00287308
RP11-486O12.2	ENSG00000247373		Down	-1.0031	7.54454e-05	0.000451733
CENPK	ENSG00000123219	Q9BS16	Down	-1.00255	8.81407e-18	2.77858e-16
MDGA1	ENSG00000112139	Q8NFP4	Down	-1.00228	0.00012144	0.000693682
TTC9C	ENSG00000162222		Down	-1.002	1.05108e-10	1.61616e-09
ZWINT	ENSG00000122952	O95229	Down	-1.00145	5.40833e-14	1.20915e-12
SOCS2	ENSG00000120833	O14508	Down	-1.00088	8.86321e-05	0.000523341
PHACTR1	ENSG00000112137	Q9C0D0	Down	-0.999046	0.00121942	0.00534987
SLC1A3	ENSG00000079215	P43003	Down	-0.998702	3.3947e-18	1.10563e-16
HMGB3	ENSG00000029993	O15347	Down	-0.997811	1.75142e-19	6.32386e-18
SSR3	ENSG00000114850	Q9UNL2	Down	-0.997625	9.79102e-27	5.37152e-25
STAG3	ENSG00000066923	Q9UJ98	Down	-0.997245	7.16841e-07	6.33415e-06
MRPL33	ENSG00000243147	O75394	Down	-0.99584	1.08953e-16	3.1492e-15
TACC3	ENSG00000013810	Q9Y6A5	Down	-0.995103	1.41401e-25	7.38126e-24
GADD45GIP1	ENSG00000179271	Q8TAE8	Down	-0.994019	5.11799e-20	1.92163e-18
PARP16	ENSG00000138617	Q8N5Y8	Down	-0.993243	3.05288e-07	2.86443e-06
FOXM1	ENSG00000111206	Q08050	Down	-0.99298	3.9735e-32	2.82431e-30
UBL7-AS1	ENSG00000247240		Down	-0.98834	0.00143958	0.0062097
FAM58A	ENSG00000262919	Q8N1B3	Down	-0.984466	8.18096e-10	1.12205e-08
ADAM32	ENSG00000197140	Q8TC27	Down	-0.983131	0.000879501	0.00401928
XRCC2	ENSG00000196584	O43543	Down	-0.982864	4.13747e-13	8.47094e-12
DDX11	ENSG00000013573	Q96FC9	Down	-0.982331	3.88602e-32	2.77961e-30
RP11-848G14.5	ENSG00000250138		Down	-0.981197	8.40722e-09	9.99624e-08
SPON1	ENSG00000262655	Q9HCB6	Down	-0.980951	3.12637e-05	0.000204294
FAM207A	ENSG00000160256	Q9NSI2	Down	-0.980628	2.07277e-06	1.67984e-05
TRIB1	ENSG00000173334	Q96RU8	Down	-0.980218	4.56361e-21	1.88232e-19
CYP51A1	ENSG00000001630	Q16850	Down	-0.980211	6.60044e-28	3.82538e-26
ZNF695	ENSG00000197472	Q8IW36	Down	-0.98017	0.00234519	0.00948441
C21orf58	ENSG00000160298		Down	-0.978527	1.0104e-10	1.55679e-09
EDN1	ENSG00000078401	P05305	Down	-0.976616	0.00112608	0.00499076
RRP1	ENSG00000160214	P56182	Down	-0.976149	1.57217e-11	2.6779e-10
CDC25A	ENSG00000164045	P30304	Down	-0.974722	1.57395e-13	3.36258e-12
RP11-177C12.1	ENSG00000249863		Down	-0.974503	0.000796617	0.0036837
TONSL	ENSG00000160949	Q96HA7	Down	-0.974048	8.20802e-15	2.01027e-13
SEMA3D	ENSG00000153993	O95025	Down	-0.97404	0.000106223	0.000614373
RP11-135N5.3	ENSG00000279432		Down	-0.973705	2.9883e-06	2.35675e-05
CPNE7	ENSG00000178773	Q9UBL6	Down	-0.973444	0.000256078	0.00134639
SMAD1	ENSG00000170365	Q15797	Down	-0.973132	2.25954e-10	3.32286e-09
LRRC45	ENSG00000169683		Down	-0.972155	8.52946e-07	7.4552e-06
TYRO3	ENSG00000092445	Q06418	Down	-0.970328	3.02777e-21	1.2697e-19
ELFN1	ENSG00000225968	P0C7U0	Down	-0.9703	0.00223107	0.00907156
PPM1K	ENSG00000163644	Q8N3J5	Down	-0.970016	0.000133328	0.000753782
COX7B	ENSG00000131174	P24311	Down	-0.967822	4.73586e-14	1.06875e-12
FDFT1	ENSG00000079459	P37268	Down	-0.966757	3.48832e-21	1.45742e-19
PA2G4	ENSG00000170515	Q9UQ80	Down	-0.966095	9.87673e-51	1.60607e-48
NUP93	ENSG00000102900	Q8N1F7	Down	-0.964717	1.42483e-18	4.83564e-17
S1PR1	ENSG00000170989	P21453	Down	-0.964459	1.54388e-06	1.2826e-05
RP11-154J22.1	ENSG00000259488		Down	-0.963604	0.000170962	0.000941353
AHNAK2	ENSG00000185567	Q8IVF2	Down	-0.963506	1.14797e-60	2.64772e-58
TIMM10	ENSG00000134809	P62072	Down	-0.962479	5.52132e-10	7.74665e-09
HHEX	ENSG00000152804	Q03014	Down	-0.961766	0.00172925	0.0072816
INSIG1	ENSG00000186480	O15503	Down	-0.961453	2.11856e-15	5.5041e-14
DCLK2	ENSG00000170390	Q8N568	Down	-0.961441	0.000139322	0.000783746
S100A6	ENSG00000197956	P06703	Down	-0.961058	9.58795e-32	6.73032e-30
LIG1	ENSG00000105486	P18858	Down	-0.961051	9.36082e-17	2.72307e-15
UBE2C	ENSG00000175063	O00762	Down	-0.960245	1.4145e-20	5.60911e-19
CH507-145C22.3	ENSG00000278878		Down	-0.960142	0.000592077	0.00283833
ZNF595	ENSG00000272602	Q8IYB9	Down	-0.958162	3.00187e-13	6.21349e-12
TM4SF1	ENSG00000169908	P30408	Down	-0.958048	4.51211e-59	9.53151e-57
RPS27	ENSG00000177954	P42677	Down	-0.956099	1.6113e-09	2.12734e-08
EXOSC9	ENSG00000123737	Q06265	Down	-0.955705	3.96446e-19	1.41116e-17
STARD9	ENSG00000159433	Q9P2P6	Down	-0.955605	1.68555e-05	0.000115907
CIT	ENSG00000122966	O14578	Down	-0.955399	2.19653e-27	1.2412e-25
BRI3BP	ENSG00000184992		Down	-0.955104	6.99084e-15	1.72504e-13
SVIL	ENSG00000197321	O95425	Down	-0.954523	7.96819e-07	6.98623e-06
MTATP6P1	ENSG00000248527		Down	-0.954233	0.00104737	0.00468877
TERT	ENSG00000164362	O14746	Down	-0.953704	4.67842e-07	4.26396e-06
NAT9	ENSG00000109065	Q9BTE0	Down	-0.953508	5.38103e-16	1.45314e-14
FBXO48	ENSG00000204923	Q5FWF7	Down	-0.95139	0.00183864	0.00768751
TATDN2P2	ENSG00000218226		Down	-0.950782	1.55474e-05	0.000107698
CD274	ENSG00000120217	Q9NZQ7	Down	-0.949474	3.88267e-11	6.31368e-10
RBMS2	ENSG00000076067	Q15434	Down	-0.94866	9.55811e-34	7.34837e-32
PNP	ENSG00000198805	P00491	Down	-0.948443	2.89268e-26	1.55305e-24
FAM228B	ENSG00000219626		Down	-0.945313	7.7398e-16	2.06788e-14
RRP7A	ENSG00000189306	Q9Y3A4	Down	-0.945091	1.01201e-16	2.93639e-15
AMDHD2	ENSG00000162066	Q9Y303	Down	-0.944998	1.15484e-14	2.78876e-13
MAP3K3	ENSG00000198909	Q99759	Down	-0.943875	1.43754e-14	3.44202e-13
MRPL46	ENSG00000259494	Q9H2W6	Down	-0.943288	1.04423e-11	1.81142e-10
PCNT	ENSG00000160299	O95613	Down	-0.941899	3.17491e-14	7.25607e-13
SLX1B	ENSG00000181625		Down	-0.941758	8.49876e-06	6.15105e-05
ZNF346	ENSG00000113761		Down	-0.940721	2.12907e-06	1.71992e-05
GGCT	ENSG00000006625	O75223	Down	-0.940653	5.1443e-14	1.15583e-12
ARG2	ENSG00000081181	P78540	Down	-0.939904	5.42854e-06	4.08188e-05
TPTEP1	ENSG00000100181		Down	-0.938941	0.000513858	0.00251456
LYAR	ENSG00000145220	Q9NX58	Down	-0.93752	1.39284e-20	5.53294e-19
MAML3	ENSG00000196782	Q96JK9	Down	-0.936288	2.59234e-13	5.41039e-12
PRSS23	ENSG00000150687	O95084	Down	-0.935798	1.44934e-36	1.27967e-34
C1orf132	ENSG00000203709		Down	-0.935657	4.49239e-05	0.000283744
C14orf80	ENSG00000185347	Q86SX3	Down	-0.934601	1.04568e-06	8.99373e-06
ADAM8	ENSG00000151651	P78325	Down	-0.934599	0.000594541	0.00284833
CCBE1	ENSG00000183287	Q6UXH8	Down	-0.934048	2.7664e-09	3.54071e-08
TCHP	ENSG00000139437	Q9BT92	Down	-0.932009	1.9176e-09	2.51121e-08
NSDHL	ENSG00000147383	Q15738	Down	-0.931084	2.14961e-08	2.39112e-07
SPAG5	ENSG00000076382	Q96R06	Down	-0.930467	5.87338e-19	2.06464e-17
AC108142.1	ENSG00000177822		Down	-0.930437	4.69773e-05	0.000295363
RAB15	ENSG00000139998	P59190	Down	-0.930035	1.51505e-07	1.49085e-06
C12orf65	ENSG00000130921	Q9H3J6	Down	-0.927978	4.80265e-14	1.0823e-12
PGM2	ENSG00000169299	Q96G03	Down	-0.927904	2.0354e-20	7.98718e-19
CYP4V2	ENSG00000145476	Q6ZWL3	Down	-0.927483	8.69925e-06	6.28208e-05
PHF5A	ENSG00000100410	Q7RTV0	Down	-0.926138	2.86705e-12	5.30745e-11
PHAX	ENSG00000164902	Q9H814	Down	-0.925854	1.50976e-11	2.58132e-10
NKAP	ENSG00000101882	Q8N5F7	Down	-0.924936	1.12357e-09	1.51528e-08
D2HGDH	ENSG00000180902	Q8N465	Down	-0.924667	4.88343e-08	5.15554e-07
GK	ENSG00000198814	P32189	Down	-0.924629	3.46946e-06	2.69764e-05
ITGA6	ENSG00000091409	P23229	Down	-0.924033	1.47849e-38	1.48526e-36
MMAB	ENSG00000139428	Q96EY8	Down	-0.923895	3.09015e-08	3.35801e-07
SKA2	ENSG00000182628	Q8WVK7	Down	-0.92364	2.96371e-13	6.15705e-12
NDUFS5	ENSG00000168653	O43920	Down	-0.921785	2.69187e-17	8.15607e-16
SMG9	ENSG00000105771	Q9H0W8	Down	-0.920786	1.56168e-11	2.66405e-10
CNTRL	ENSG00000119397	Q7Z7A1	Down	-0.920656	2.48948e-12	4.66195e-11
TIPARP	ENSG00000163659	Q7Z3E1	Down	-0.920301	1.36441e-28	8.35767e-27
TROAP	ENSG00000135451	Q12815	Down	-0.919464	1.00929e-13	2.18935e-12
CD9	ENSG00000010278	P21926	Down	-0.919045	0.000548487	0.00265755
CTBP1-AS	ENSG00000280927		Down	-0.917852	0.00119046	0.00524113
IGF2BP2	ENSG00000073792	Q9Y6M1	Down	-0.916906	4.22829e-40	4.63942e-38
RBFA	ENSG00000101546	Q8N0V3	Down	-0.916717	1.47187e-10	2.22087e-09
CCDC15	ENSG00000149548		Down	-0.916417	9.23095e-12	1.61492e-10
HJURP	ENSG00000123485	Q8NCD3	Down	-0.915983	2.49317e-28	1.48298e-26
GNB1L	ENSG00000185838		Down	-0.915681	0.000307037	0.00159027
HSPA8	ENSG00000109971	P11142	Down	-0.915501	2.10164e-37	1.91546e-35
PIF1	ENSG00000140451	Q9H611	Down	-0.914971	6.35107e-06	4.70821e-05
DBF4	ENSG00000006634	Q9UBU7	Down	-0.91372	3.05919e-09	3.88144e-08
RP11-77H9.2	ENSG00000260276		Down	-0.91363	4.44036e-06	3.40222e-05
C22orf34	ENSG00000188511		Down	-0.913062	2.88511e-07	2.7183e-06
DOCK4-AS1	ENSG00000225572		Down	-0.912855	0.00067941	0.00320399
SIPA1L3	ENSG00000105738	O60292	Down	-0.911888	7.61824e-17	2.22474e-15
MND1	ENSG00000121211	Q9BWT6	Down	-0.911706	0.000475597	0.00235331
PMS2P1	ENSG00000078319	A4D2B8	Down	-0.91103	0.000835082	0.00384036
ACTL8	ENSG00000117148	Q9H568	Down	-0.909943	1.21331e-24	5.96183e-23
MCUR1	ENSG00000050393	Q96AQ8	Down	-0.909835	6.79542e-08	7.01356e-07
AC093616.4	ENSG00000234231		Down	-0.906969	0.00160801	0.00684994
RFX8	ENSG00000196460	Q6ZV50	Down	-0.906753	5.36146e-10	7.53639e-09
ARMC6	ENSG00000105676	Q6NXE6	Down	-0.905824	9.88088e-18	3.10191e-16
NIN	ENSG00000100503	Q8N4C6	Down	-0.903507	9.56576e-30	6.09056e-28
MYO19	ENSG00000278259	Q96H55	Down	-0.90342	3.02793e-14	6.94824e-13
HIST1H4E	ENSG00000276966		Down	-0.902569	1.31558e-15	3.45768e-14
C11orf80	ENSG00000173715	Q8N6T0	Down	-0.902204	0.0011067	0.00491756
CIITA	ENSG00000179583	P33076	Down	-0.901598	0.00114218	0.00505613
NEURL4	ENSG00000215041	Q96JN8	Down	-0.899905	5.00843e-09	6.14246e-08
CENPO	ENSG00000138092	Q9BU64	Down	-0.898803	1.84396e-11	3.11038e-10
KIFC3	ENSG00000140859	Q9BVG8	Down	-0.898535	9.82828e-19	3.38126e-17
ANKRD20A1	ENSG00000260691		Down	-0.898481	4.16397e-13	8.50978e-12
TRMU	ENSG00000100416	O75648	Down	-0.898268	1.60653e-19	5.80998e-18
GDPD5	ENSG00000158555	Q8WTR4	Down	-0.898039	2.74838e-14	6.37145e-13
RP11-449H3.3	ENSG00000275740		Down	-0.896525	4.08647e-07	3.76545e-06
FRAS1	ENSG00000138759	Q86XX4	Down	-0.896018	0.00160871	0.00685163
PSD4	ENSG00000125637	Q8NDX1	Down	-0.893376	1.85533e-12	3.51223e-11
CASKIN2	ENSG00000177303	Q8WXE0	Down	-0.89317	5.95547e-10	8.32992e-09
RP11-484O2.1	ENSG00000251379		Down	-0.892401	5.45658e-11	8.6917e-10
TYRO3P	ENSG00000259581		Down	-0.892196	0.00171733	0.00724331
ATAD5	ENSG00000176208	Q96QE3	Down	-0.890507	1.76553e-11	2.98699e-10
SH3BP5	ENSG00000131370	O60239	Down	-0.890245	2.38097e-15	6.15052e-14
RP11-57H12.3	ENSG00000226026		Down	-0.88833	8.90705e-09	1.05296e-07
TSR2	ENSG00000158526	Q969E8	Down	-0.888128	1.46466e-08	1.67285e-07
SRD5A3	ENSG00000128039	Q9H8P0	Down	-0.887431	6.13144e-05	0.000373858
NDE1	ENSG00000072864	Q9NXR1	Down	-0.887028	2.99344e-14	6.8761e-13
HDGF	ENSG00000143321	P51858	Down	-0.886373	4.37147e-40	4.77335e-38
PLS1	ENSG00000120756	Q14651	Down	-0.886114	3.56759e-07	3.31435e-06
SPATA13	ENSG00000182957	Q96N96	Down	-0.886103	0.000329496	0.00169341
AC016738.4	ENSG00000223947		Down	-0.886053	0.00156309	0.00667874
CCDC88C	ENSG00000015133	Q9P219	Down	-0.885367	1.12051e-06	9.55734e-06
PIN4	ENSG00000102309	Q9Y237	Down	-0.885351	0.000136537	0.000769421
CCDC137	ENSG00000185298		Down	-0.885213	4.39204e-09	5.43368e-08
TAF4	ENSG00000130699	O00268	Down	-0.884626	7.72186e-06	5.6448e-05
LINC00165	ENSG00000261706		Down	-0.884272	0.00138834	0.00601164
PEX3	ENSG00000034693	P56589	Down	-0.883872	1.24226e-06	1.05046e-05
SOGA1	ENSG00000149639	O94964	Down	-0.883742	1.48786e-16	4.24622e-15
RP11-398K22.12	ENSG00000229852		Down	-0.88246	5.20774e-06	3.93549e-05
KHDRBS3	ENSG00000131773	O75525	Down	-0.880828	0.000442352	0.00220863
AC007126.1	ENSG00000250497		Down	-0.878793	1.41267e-05	9.8673e-05
ZDHHC11	ENSG00000188818	Q9H8X9	Down	-0.878663	0.000462428	0.00229569
PMS2P3	ENSG00000127957	Q13401	Down	-0.878484	1.40524e-05	9.82145e-05
LRRCC1	ENSG00000133739	Q9C099	Down	-0.877689	2.85013e-07	2.6932e-06
SNX18P10	ENSG00000279213		Down	-0.877387	0.000311582	0.00161049
USP53	ENSG00000145390	Q70EK8	Down	-0.876685	4.1384e-21	1.71203e-19
STXBP5L	ENSG00000145087	Q9Y2K9	Down	-0.876525	0.000513783	0.00251456
RBM38	ENSG00000132819	Q9H0Z9	Down	-0.876207	4.15014e-05	0.00026439
NUF2	ENSG00000143228	Q9BZD4	Down	-0.875772	4.52911e-12	8.17011e-11
TTLL5	ENSG00000119685	Q6EMB2	Down	-0.875193	1.47535e-14	3.52509e-13
NUP88	ENSG00000108559	Q99567	Down	-0.87355	1.54648e-21	6.60732e-20
AL023806.1	ENSG00000280184		Down	-0.872112	0.00123597	0.00541828
FANCB	ENSG00000181544	Q8NB91	Down	-0.871563	2.7832e-06	2.20732e-05
CTD-2517M22.14	ENSG00000255182		Down	-0.871257	0.000109049	0.000629107
KIF22	ENSG00000079616	Q14807	Down	-0.871168	3.62883e-20	1.39257e-18
ARMCX1	ENSG00000126947	Q9P291	Down	-0.870002	1.59076e-11	2.70753e-10
RFWD3	ENSG00000168411	Q6PCD5	Down	-0.868648	6.35031e-23	2.89972e-21
FASN	ENSG00000169710	P49327	Down	-0.868275	1.03868e-45	1.43154e-43
SMC2	ENSG00000136824	O95347	Down	-0.866364	3.77143e-32	2.70621e-30
SPAG1	ENSG00000104450	Q07617	Down	-0.866232	0.00106826	0.00476908
ZBTB2	ENSG00000181472	Q8N680	Down	-0.865852	1.02368e-09	1.38885e-08
HERC2	ENSG00000128731	O95714	Down	-0.864053	3.51709e-13	7.23356e-12
FAM217B	ENSG00000196227		Down	-0.863762	4.92547e-06	3.73718e-05
BIVM-ERCC5	ENSG00000270181		Down	-0.863627	3.10996e-05	0.000203457
SNRPD3	ENSG00000100028	P62318	Down	-0.863128	7.91852e-21	3.21333e-19
HERC3	ENSG00000138641	Q15034	Down	-0.862394	0.000160077	0.000887904
TRIM7	ENSG00000146054	Q9C029	Down	-0.86212	0.00158265	0.00675212
CTD-3184A7.4	ENSG00000232442		Down	-0.859463	0.00235073	0.00950339
RAD51AP1	ENSG00000111247	Q96B01	Down	-0.859148	7.94237e-10	1.09198e-08
AC084219.2	ENSG00000267022		Down	-0.859034	0.00210689	0.00861626
ENTPD1-AS1	ENSG00000226688		Down	-0.856943	0.000366109	0.00186084
RNF149	ENSG00000163162	Q8NC42	Down	-0.856174	2.22782e-16	6.21673e-15
TCEB3	ENSG00000011007	Q14241	Down	-0.856	1.23235e-34	9.94819e-33
COL5A1	ENSG00000130635	P20908	Down	-0.855736	2.72995e-13	5.69234e-12
CENPF	ENSG00000117724	P49454	Down	-0.85508	1.54338e-24	7.56724e-23
EVC	ENSG00000072840	P57679	Down	-0.855055	6.20025e-12	1.10524e-10
SFI1	ENSG00000198089		Down	-0.854948	7.80616e-10	1.07521e-08
PRR11	ENSG00000068489	Q96HE9	Down	-0.854215	3.95753e-16	1.08165e-14
TCOF1	ENSG00000070814	Q13428	Down	-0.851915	3.40569e-31	2.30475e-29
BIRC5	ENSG00000089685	O15392	Down	-0.851351	4.31995e-20	1.64107e-18
bP-21264C1.1	ENSG00000279208		Down	-0.850612	1.15003e-08	1.33234e-07
ALYREF	ENSG00000183684		Down	-0.84974	9.6253e-19	3.31647e-17
PSMC3IP	ENSG00000131470	Q9P2W1	Down	-0.849692	0.000288081	0.00150138
EEA1	ENSG00000102189	Q15075	Down	-0.847987	1.70405e-08	1.9268e-07
KCNJ13	ENSG00000115474	O60928	Down	-0.847818	0.00133502	0.00580297
STARD4	ENSG00000164211	Q96DR4	Down	-0.847212	6.75646e-15	1.67086e-13
PINX1	ENSG00000254093	Q96BK5	Down	-0.846829	1.28431e-05	9.02088e-05
MCM5	ENSG00000100297	P33992	Down	-0.846689	3.24322e-18	1.05781e-16
DCAF15	ENSG00000132017	Q66K64	Down	-0.846082	1.19492e-11	2.06332e-10
STRIP2	ENSG00000128578	Q9ULQ0	Down	-0.845989	1.06225e-06	9.11886e-06
CHRAC1	ENSG00000104472	Q9NRG0	Down	-0.845511	5.82826e-09	7.07119e-08
LIN9	ENSG00000183814	Q5TKA1	Down	-0.845509	2.48742e-05	0.000165997
RHNO1	ENSG00000171792	Q9BSD3	Down	-0.844652	8.42198e-08	8.58647e-07
WBP4	ENSG00000120688	O75554	Down	-0.844077	1.54435e-06	1.2826e-05
DGCR8	ENSG00000128191	Q8WYQ5	Down	-0.843949	5.03066e-14	1.13142e-12
CNTROB	ENSG00000170037	Q8N137	Down	-0.84373	1.11668e-07	1.11732e-06
NLRC5	ENSG00000140853	Q86WI3	Down	-0.843061	4.35197e-09	5.39e-08
LRRC20	ENSG00000172731		Down	-0.843031	1.4119e-05	9.86494e-05
ZNF530	ENSG00000183647	Q6P9A1	Down	-0.842494	0.000991764	0.00447085
CENPU	ENSG00000151725	Q71F23	Down	-0.842004	1.97287e-13	4.16366e-12
PPIH	ENSG00000171960	O43447	Down	-0.84166	5.83854e-10	8.18156e-09
RP11-295P9.3	ENSG00000239665		Down	-0.841611	1.08808e-06	9.31938e-06
GBA2	ENSG00000070610	Q9HCG7	Down	-0.84129	3.96057e-15	9.96891e-14
RAPGEF3	ENSG00000079337	O95398	Down	-0.841095	0.00152043	0.00651372
CPED1	ENSG00000106034		Down	-0.840821	3.13962e-09	3.97563e-08
DBF4B	ENSG00000161692	Q8NFT6	Down	-0.840481	5.58697e-06	4.18986e-05
PSRC1	ENSG00000134222	Q6PGN9	Down	-0.839986	5.8951e-08	6.14892e-07
UBAC1	ENSG00000130560	Q9BSL1	Down	-0.839637	1.87842e-15	4.90277e-14
SRGAP2D	ENSG00000270872		Down	-0.839453	0.00019636	0.00106384
SPSB1	ENSG00000171621	Q96BD6	Down	-0.839218	6.59276e-05	0.000399721
HSD11B1	ENSG00000117594	P28845	Down	-0.839133	1.65746e-09	2.18446e-08
TMEM98	ENSG00000006042	Q9Y2Y6	Down	-0.837862	0.000454395	0.00226277
XXyac-YRM2039.3	ENSG00000227518		Down	-0.837518	0.000187406	0.00102084
UAP1L1	ENSG00000197355	Q3KQV9	Down	-0.837112	2.73174e-07	2.59326e-06
RP11-495P10.5	ENSG00000238107		Down	-0.836319	0.00196092	0.00811325
LSM8	ENSG00000128534	O95777	Down	-0.836282	4.55188e-07	4.1587e-06
C15orf52	ENSG00000188549		Down	-0.836233	1.13043e-12	2.18572e-11
CEP76	ENSG00000101624	Q8TAP6	Down	-0.836175	0.000223035	0.00119348
PARPBP	ENSG00000185480	Q9NWS1	Down	-0.8358	4.17861e-07	3.84096e-06
PLXNA2	ENSG00000076356	O75051	Down	-0.835761	4.52407e-17	1.35083e-15
GGA2	ENSG00000103365	Q9UJY4	Down	-0.835416	4.87882e-09	5.99652e-08
TOMM40L	ENSG00000158882	Q969M1	Down	-0.835019	4.90998e-06	3.72792e-05
CH507-24F1.1	ENSG00000279094		Down	-0.834958	0.00184221	0.0076996
TLN2	ENSG00000171914	Q9Y4G6	Down	-0.834408	4.17696e-11	6.76787e-10
EXOSC3	ENSG00000107371	Q9NQT5	Down	-0.834346	3.71761e-12	6.76019e-11
HIP1R	ENSG00000130787	O75146	Down	-0.833877	2.90975e-08	3.17879e-07
E2F8	ENSG00000129173	A0AVK6	Down	-0.832129	0.00122656	0.00537912
IGHMBP2	ENSG00000132740	P38935	Down	-0.831976	1.43856e-05	0.000100357
RAD54L	ENSG00000085999	Q92698	Down	-0.831693	5.61282e-08	5.87073e-07
RNF34	ENSG00000170633	Q969K3	Down	-0.831277	3.89188e-11	6.3241e-10
ZNF107	ENSG00000196247	Q9UII5	Down	-0.830884	4.54768e-06	3.47927e-05
HIST1H3B	ENSG00000274267		Down	-0.830812	2.03046e-14	4.7757e-13
ZNF276	ENSG00000158805	Q8N554	Down	-0.830658	1.09972e-10	1.68294e-09
RP11-709A23.1	ENSG00000248100		Down	-0.830171	7.2253e-05	0.000434113
NVL	ENSG00000143748	O15381	Down	-0.830097	1.10696e-10	1.69058e-09
RP11-98J23.1	ENSG00000251158		Down	-0.830032	8.72456e-05	0.000515963
CHN1	ENSG00000128656	P15882	Down	-0.829876	0.00102998	0.00462467
G3BP1	ENSG00000145907	Q13283	Down	-0.829539	6.6486e-42	7.95123e-40
PPARGC1B	ENSG00000155846	Q86YN6	Down	-0.829535	9.94081e-09	1.16602e-07
ZNF500	ENSG00000103199	O60304	Down	-0.829271	0.000400933	0.00202103
ABL2	ENSG00000143322	P42684	Down	-0.828966	1.60574e-30	1.05815e-28
MYL6	ENSG00000092841	P60660	Down	-0.82836	5.07769e-39	5.33819e-37
KIF15	ENSG00000163808	Q9NS87	Down	-0.827326	8.83231e-08	8.96035e-07
IRF7	ENSG00000185507	Q92985	Down	-0.827209	0.000216337	0.00116011
SERPINB7	ENSG00000166396	O75635	Down	-0.827057	5.49651e-07	4.95563e-06
RECQL4	ENSG00000160957	O94761	Down	-0.827053	4.30023e-07	3.94794e-06
TIPIN	ENSG00000075131	Q9BVW5	Down	-0.826674	0.0010947	0.0048698
DNA2	ENSG00000138346	P51530	Down	-0.826092	8.43044e-10	1.15277e-08
RP11-1023L17.2	ENSG00000215156		Down	-0.82585	1.06064e-07	1.0655e-06
RPL32P3	ENSG00000251474		Down	-0.825839	1.65575e-08	1.875e-07
WRAP53	ENSG00000141499	Q9BUR4	Down	-0.825689	1.80427e-08	2.03198e-07
LINC00235	ENSG00000277142		Down	-0.825642	0.000353293	0.00180381
SPDYE2	ENSG00000205238	Q495Y8	Down	-0.825217	0.000421234	0.00211487
PTMA	ENSG00000187514	P06454	Down	-0.82496	1.6842e-31	1.16061e-29
SASS6	ENSG00000156876	Q6UVJ0	Down	-0.824108	1.41805e-09	1.89099e-08
CEP135	ENSG00000174799	Q66GS9	Down	-0.823629	4.30656e-10	6.14528e-09
TP53BP2	ENSG00000143514	Q13625	Down	-0.823273	1.02394e-13	2.21475e-12
STX3	ENSG00000166900	Q13277	Down	-0.823087	7.21752e-09	8.64534e-08
SLC7A2	ENSG00000003989	P52569	Down	-0.822346	7.18528e-16	1.92885e-14
TPPP	ENSG00000171368	O94811	Down	-0.821981	9.38628e-06	6.7416e-05
GLYR1	ENSG00000140632	Q49A26	Down	-0.821265	2.85018e-21	1.19968e-19
TNFRSF25	ENSG00000215788	Q93038	Down	-0.821192	9.9723e-08	1.00492e-06
SUB1	ENSG00000113387	P53999	Down	-0.820843	1.06426e-19	3.91783e-18
ANKRD36C	ENSG00000174501		Down	-0.820077	2.31463e-14	5.40472e-13
RASAL2	ENSG00000075391	Q9UJF2	Down	-0.81954	6.95626e-36	5.97842e-34
MAPKAPK5-AS1	ENSG00000234608		Down	-0.819206	5.31427e-05	0.000329128
ZNF707	ENSG00000181135	Q96C28	Down	-0.818913	6.05729e-05	0.000369835
RP4-671O14.6	ENSG00000280434		Down	-0.818557	6.75497e-05	0.000408351
AXL	ENSG00000167601	P30530	Down	-0.817812	1.88346e-29	1.18916e-27
GIT1	ENSG00000108262	Q9Y2X7	Down	-0.817689	4.5165e-17	1.35035e-15
RP11-609N14.4	ENSG00000279662		Down	-0.817451	8.54976e-07	7.47005e-06
TSC2	ENSG00000103197	P49815	Down	-0.81679	1.33316e-15	3.49982e-14
CLTB	ENSG00000175416	P09497	Down	-0.815758	1.07369e-08	1.25225e-07
ZFY	ENSG00000067646	P08048	Down	-0.815686	1.98951e-06	1.61411e-05
SYF2	ENSG00000117614	O95926	Down	-0.815528	1.22414e-08	1.41386e-07
RP11-146D12.2	ENSG00000240240		Down	-0.814992	2.33697e-08	2.58427e-07
CLSPN	ENSG00000092853	Q9HAW4	Down	-0.814122	6.14443e-11	9.70529e-10
FO538757.2	ENSG00000279457		Down	-0.813542	4.06595e-06	3.13447e-05
GNPDA1	ENSG00000113552	P46926	Down	-0.813064	1.78359e-06	1.45961e-05
PILRB	ENSG00000121716	Q9UKJ0	Down	-0.812689	2.45706e-11	4.10169e-10
RP11-454K7.1	ENSG00000257900		Down	-0.812337	0.00200714	0.00827417
DTX2	ENSG00000091073	Q86UW9	Down	-0.812286	1.32681e-10	2.00735e-09
SNX18P3	ENSG00000225345		Down	-0.81182	1.47069e-07	1.45035e-06
LAMA1	ENSG00000101680	P25391	Down	-0.811649	8.54957e-19	2.96389e-17
SNRNP27	ENSG00000124380	Q8WVK2	Down	-0.811308	2.16525e-09	2.81109e-08
CDC45	ENSG00000093009	O75419	Down	-0.810742	1.55868e-08	1.77307e-07
MAD2L1	ENSG00000164109	Q13257	Down	-0.809998	1.2793e-08	1.47455e-07
CCDC142	ENSG00000135637		Down	-0.808532	3.54648e-06	2.75278e-05
MZT2A	ENSG00000173272		Down	-0.808209	7.40194e-09	8.84749e-08
ATAD3A	ENSG00000197785	Q9NVI7	Down	-0.806843	8.78391e-10	1.19821e-08
HOXB6	ENSG00000108511	P17509	Down	-0.806552	5.03266e-07	4.5684e-06
LRRTM2	ENSG00000146006	O43300	Down	-0.806246	0.000184414	0.00100586
TMPO	ENSG00000120802		Down	-0.806246	1.18048e-15	3.10984e-14
SH3BP2	ENSG00000087266	P78314	Down	-0.805863	1.01429e-12	1.97433e-11
POP7	ENSG00000172336	O75817	Down	-0.805828	9.77786e-07	8.45806e-06
PFAS	ENSG00000178921	O15067	Down	-0.803923	3.73995e-11	6.09474e-10
CKMT2-AS1	ENSG00000247572		Down	-0.803836	5.43036e-05	0.000335087
KIAA1524	ENSG00000163507		Down	-0.801893	1.52208e-17	4.71282e-16
DYNC1H1	ENSG00000197102	Q14204	Down	-0.801396	8.71057e-23	3.92201e-21
PVT1	ENSG00000249859		Down	-0.800003	0.00080124	0.00370053
CYB5B	ENSG00000103018	O43169	Down	-0.799939	5.14366e-10	7.24826e-09
LDLRAP1	ENSG00000157978	Q5SW96	Down	-0.799588	4.70095e-06	3.58608e-05
TRUB2	ENSG00000167112	O95900	Down	-0.798435	3.96918e-09	4.943e-08
PHF19	ENSG00000119403	Q5T6S3	Down	-0.798048	3.29844e-12	6.05642e-11
JRK	ENSG00000234616	O75564	Down	-0.797123	1.6498e-14	3.90475e-13
CTIF	ENSG00000134030	O43310	Down	-0.796632	1.79528e-11	3.03506e-10
MCM4	ENSG00000104738	P33991	Down	-0.795458	4.00162e-17	1.19958e-15
RAP2C	ENSG00000123728	Q9Y3L5	Down	-0.793198	1.18859e-07	1.1856e-06
PDDC1	ENSG00000177225	Q8NB37	Down	-0.793004	2.48316e-06	1.98539e-05
CBX2	ENSG00000173894	Q14781	Down	-0.792943	0.000674249	0.00318363
ZNF587B	ENSG00000269343	E7ETH6	Down	-0.792841	3.81497e-11	6.21252e-10
ATF1	ENSG00000123268	P18846	Down	-0.792754	1.04875e-06	9.01329e-06
LINC00116	ENSG00000175701	Q8NCU8	Down	-0.791482	0.0008848	0.00404186
MTBP	ENSG00000172167	Q96DY7	Down	-0.791208	4.9871e-05	0.000311908
NDUFB6	ENSG00000165264	O95139	Down	-0.790758	4.1815e-07	3.84205e-06
SLC9A3R1	ENSG00000109062	O14745	Down	-0.790692	6.62562e-06	4.88929e-05
ALG1	ENSG00000033011	Q9BT22	Down	-0.790686	4.43613e-10	6.31422e-09
CPT1B	ENSG00000205560	Q92523	Down	-0.789802	1.23464e-05	8.69363e-05
ASB1	ENSG00000065802	Q9Y576	Down	-0.788842	3.55979e-08	3.83152e-07
AUP1	ENSG00000115307	Q9Y679	Down	-0.786136	2.22565e-23	1.03939e-21
PRKY	ENSG00000099725	O43930	Down	-0.786034	3.11714e-06	2.44642e-05
FRMD4A	ENSG00000151474	Q9P2Q2	Down	-0.78548	6.70218e-21	2.73447e-19
TFAM	ENSG00000108064	Q00059	Down	-0.785402	5.11195e-17	1.52034e-15
BLM	ENSG00000197299	P54132	Down	-0.784804	5.34565e-07	4.83311e-06
PHRF1	ENSG00000070047	Q9P1Y6	Down	-0.784474	2.98294e-23	1.3788e-21
RBM19	ENSG00000122965	Q9Y4C8	Down	-0.784289	9.60839e-15	2.34029e-13
FANCM	ENSG00000187790	Q8IYD8	Down	-0.783812	2.10124e-06	1.69926e-05
POLR2A	ENSG00000181222		Down	-0.783277	1.27595e-10	1.9382e-09
CARD10	ENSG00000100065	Q9BWT7	Down	-0.78306	5.607e-06	4.2007e-05
C1orf21	ENSG00000116667		Down	-0.782742	0.000107836	0.000622423
HAUS1	ENSG00000152240	Q96CS2	Down	-0.782244	8.26964e-05	0.000491503
ZGRF1	ENSG00000138658	Q86YA3	Down	-0.781685	6.12569e-06	4.55008e-05
OXCT1	ENSG00000083720	P55809	Down	-0.780749	4.28281e-08	4.54694e-07
FAHD2A	ENSG00000115042		Down	-0.780484	1.3086e-07	1.30014e-06
C11orf84	ENSG00000168005	Q9BUA3	Down	-0.780404	6.67684e-08	6.89747e-07
CXCR6	ENSG00000172215	O00574	Down	-0.780372	0.00133839	0.00581426
CTD-3252C9.4	ENSG00000267519		Down	-0.779882	3.13703e-06	2.46032e-05
EHD4	ENSG00000103966	Q9H223	Down	-0.779677	1.08727e-26	5.92183e-25
NDC80	ENSG00000080986	O14777	Down	-0.779377	6.02651e-10	8.40847e-09
CXorf57	ENSG00000147231	Q6NSI4	Down	-0.779258	0.00217132	0.00885253
DDIAS	ENSG00000165490	Q8IXT1	Down	-0.779145	7.68159e-05	0.000459331
PREX1	ENSG00000124126	Q8TCU6	Down	-0.779126	1.47898e-13	3.16867e-12
IFT57	ENSG00000114446	Q9NWB7	Down	-0.778813	8.59086e-09	1.01931e-07
DOT1L	ENSG00000104885	Q8TEK3	Down	-0.778476	1.20805e-12	2.32784e-11
TYK2	ENSG00000105397	P29597	Down	-0.778307	4.54915e-10	6.45882e-09
SMURF2	ENSG00000108854	Q9HAU4	Down	-0.77801	5.45951e-15	1.36205e-13
UTP11L	ENSG00000183520	Q9Y3A2	Down	-0.777399	1.20124e-17	3.73988e-16
PLEKHG3	ENSG00000126822	A1L390	Down	-0.777292	8.69279e-13	1.70855e-11
PPP1R3E	ENSG00000235194	Q9H7J1	Down	-0.776944	0.00129925	0.00565836
MLKL	ENSG00000168404	Q8NB16	Down	-0.77561	1.15566e-08	1.33818e-07
WTIP	ENSG00000142279	A6NIX2	Down	-0.775325	4.4251e-06	3.39398e-05
ARHGAP11B	ENSG00000187951	Q3KRB8	Down	-0.775261	2.6133e-10	3.82073e-09
HOMER1	ENSG00000152413	Q86YM7	Down	-0.774726	0.000181191	0.000991157
AC016831.7	ENSG00000233559		Down	-0.774634	8.15856e-05	0.000485539
THUMPD3-AS1	ENSG00000206573		Down	-0.774182	8.31592e-06	6.03806e-05
LINC01583	ENSG00000259518		Down	-0.774143	0.000151888	0.000847264
GTSE1	ENSG00000075218	Q9NYZ3	Down	-0.77392	2.13285e-13	4.48872e-12
SARNP	ENSG00000205323	P82979	Down	-0.773451	7.7121e-12	1.36291e-10
SCHIP1	ENSG00000151967	P0DPB3	Down	-0.772357	0.00116583	0.005145
NOP56	ENSG00000101361	O00567	Down	-0.771836	7.83291e-21	3.1843e-19
TACC2	ENSG00000138162	O95359	Down	-0.771754	1.28094e-08	1.47569e-07
LINC00476	ENSG00000175611		Down	-0.771721	0.00126869	0.00554025
CCDC78	ENSG00000162004	A2IDD5	Down	-0.771174	0.000814394	0.00375285
HP1BP3	ENSG00000127483	Q5SSJ5	Down	-0.769707	1.58421e-17	4.89179e-16
SGOL1	ENSG00000129810	Q5FBB7	Down	-0.769258	7.35618e-09	8.79744e-08
IGF2BP1	ENSG00000159217	Q9NZI8	Down	-0.768263	1.86503e-06	1.52295e-05
SLC43A3	ENSG00000134802	Q8NBI5	Down	-0.768165	1.39173e-19	5.06558e-18
LENG1	ENSG00000105617	Q96BZ8	Down	-0.768004	0.00185222	0.00773
MLLT6	ENSG00000275023		Down	-0.768002	2.70345e-15	6.93598e-14
POLR2J3	ENSG00000168255	Q9H1A7	Down	-0.767303	2.55544e-13	5.34326e-12
C16orf91	ENSG00000174109		Down	-0.766764	1.6573e-06	1.36765e-05
CLCN2	ENSG00000114859	P51788	Down	-0.766517	3.15953e-06	2.4771e-05
FXYD5	ENSG00000089327	Q96DB9	Down	-0.766487	3.16378e-11	5.21217e-10
MACF1	ENSG00000127603	Q9UPN3	Down	-0.766304	2.21924e-32	1.61811e-30
EME1	ENSG00000154920	Q96AY2	Down	-0.765759	0.000330061	0.00169516
PLEKHH1	ENSG00000054690		Down	-0.765756	6.0212e-05	0.00036793
PEG10	ENSG00000242265	Q86TG7	Down	-0.765627	5.17277e-20	1.93576e-18
ARHGEF10L	ENSG00000074964	Q9HCE6	Down	-0.765197	0.000340017	0.00174173
SMG5	ENSG00000198952	Q9UPR3	Down	-0.765006	1.08157e-18	3.71529e-17
KNTC1	ENSG00000184445	P50748	Down	-0.764508	6.30223e-21	2.57594e-19
MRPS11	ENSG00000181991	P82912	Down	-0.764085	6.78344e-07	6.01515e-06
SGF29	ENSG00000176476	Q96ES7	Down	-0.763574	0.000315131	0.00162623
OPA1	ENSG00000198836	O60313	Down	-0.763288	4.96099e-24	2.37068e-22
SRGAP1	ENSG00000196935	Q7Z6B7	Down	-0.763181	6.7773e-07	6.01206e-06
NOL12	ENSG00000273899		Down	-0.763081	9.17157e-06	6.59997e-05
CTD-2020K17.1	ENSG00000267121		Down	-0.762391	4.63663e-06	3.5406e-05
RPAIN	ENSG00000129197	Q86UA6	Down	-0.762041	2.19452e-09	2.84582e-08
CAMK4	ENSG00000152495	Q16566	Down	-0.761922	3.90407e-06	3.01678e-05
DGKI	ENSG00000157680	O75912	Down	-0.761893	3.16927e-10	4.58317e-09
PAGR1	ENSG00000280789	Q9BTK6	Down	-0.761334	1.72503e-08	1.94662e-07
MAP2K3	ENSG00000034152	P46734	Down	-0.759798	1.79904e-12	3.41424e-11
LRR1	ENSG00000165501	Q96L50	Down	-0.759749	0.000481705	0.00237937
LINC00680	ENSG00000215190		Down	-0.759302	4.99513e-06	3.78114e-05
TUBB6	ENSG00000176014	Q9BUF5	Down	-0.75826	2.75267e-14	6.37486e-13
FLI1	ENSG00000151702	Q01543	Down	-0.758207	4.81148e-11	7.71852e-10
LAMTOR5-AS1	ENSG00000224699		Down	-0.758059	0.00180575	0.0075654
TTC33	ENSG00000113638		Down	-0.757093	0.0016251	0.00690974
STARD13	ENSG00000133121	Q9Y3M8	Down	-0.756779	3.08121e-10	4.46154e-09
SYNCRIP	ENSG00000135316	O60506	Down	-0.756404	9.25737e-29	5.68599e-27
HMGB1	ENSG00000189403	P09429	Down	-0.754434	2.11687e-17	6.47465e-16
NDOR1	ENSG00000188566	Q9UHB4	Down	-0.75438	2.22955e-07	2.14444e-06
CEP250	ENSG00000126001	Q9BV73	Down	-0.753425	4.24784e-14	9.62063e-13
CPSF2	ENSG00000165934	Q9P2I0	Down	-0.753293	1.40726e-07	1.39205e-06
ESF1	ENSG00000089048	Q9H501	Down	-0.753025	3.93418e-11	6.38824e-10
DTYMK	ENSG00000168393	P23919	Down	-0.752641	1.09857e-10	1.68232e-09
POTEC	ENSG00000183206		Down	-0.751593	9.63928e-09	1.13418e-07
GAS8	ENSG00000141013	O95995	Down	-0.751376	0.000156438	0.00086964
SKA3	ENSG00000165480	Q8IX90	Down	-0.751283	1.45272e-05	0.00010122
TTF2	ENSG00000116830	Q9UNY4	Down	-0.750822	8.577e-10	1.17069e-08
SAPCD2	ENSG00000186193	Q86UD0	Down	-0.750587	1.729e-11	2.93397e-10
SF3A3	ENSG00000183431	Q12874	Down	-0.750574	2.0837e-13	4.38937e-12
STK10	ENSG00000072786	O94804	Down	-0.75023	7.3652e-06	5.39629e-05
RP11-468E2.11	ENSG00000278784		Down	-0.749784	0.000823908	0.00379437
MARK1	ENSG00000116141	Q9P0L2	Down	-0.749349	3.94242e-05	0.000252438
OSBPL5	ENSG00000021762	Q9H0X9	Down	-0.74886	1.41693e-07	1.39916e-06
CRACR2A	ENSG00000130038	Q9BSW2	Down	-0.74846	1.11303e-12	2.15576e-11
ZNF512B	ENSG00000196700	Q96KM6	Down	-0.7484	1.48562e-14	3.54589e-13
PISD	ENSG00000241878	Q9UG56	Down	-0.747658	4.51614e-07	4.12938e-06
DUSP5	ENSG00000138166	Q16690	Down	-0.747284	1.65288e-21	7.03581e-20
ELAC1	ENSG00000141642	Q9H777	Down	-0.746785	0.000760303	0.0035324
C9orf78	ENSG00000136819	Q9NZ63	Down	-0.746612	4.21483e-13	8.60594e-12
DNTTIP1	ENSG00000101457		Down	-0.746249	6.2744e-10	8.73278e-09
MECP2	ENSG00000169057	P51608	Down	-0.745566	1.73866e-05	0.000119268
ZBTB17	ENSG00000116809	Q13105	Down	-0.743888	5.34622e-09	6.53193e-08
NPM3	ENSG00000107833	O75607	Down	-0.743779	8.68527e-09	1.02943e-07
C8orf58	ENSG00000241852		Down	-0.743094	6.66434e-05	0.000403628
TUBB3	ENSG00000258947	Q13509	Down	-0.742309	2.3129e-12	4.34075e-11
CLCN6	ENSG00000011021	P51797	Down	-0.741912	7.90077e-08	8.08059e-07
EZR	ENSG00000092820	P15311	Down	-0.741778	3.27796e-21	1.37207e-19
ALDH16A1	ENSG00000161618		Down	-0.741283	7.71437e-07	6.77947e-06
MPHOSPH6	ENSG00000135698	Q99547	Down	-0.740996	2.73076e-05	0.000180939
SHMT1	ENSG00000176974	P34896	Down	-0.74043	8.13753e-06	5.92757e-05
FBXO31	ENSG00000103264	Q5XUX0	Down	-0.740325	5.2435e-06	3.95986e-05
KIF24	ENSG00000186638	Q5T7B8	Down	-0.740058	3.10495e-08	3.37248e-07
ANKRD46	ENSG00000186106		Down	-0.739747	0.000505471	0.00248265
AUTS2	ENSG00000158321	Q8WXX7	Down	-0.739268	4.84045e-09	5.95584e-08
TRAF2	ENSG00000127191	Q12933	Down	-0.739137	7.08114e-07	6.25948e-06
SLC5A6	ENSG00000138074	Q9Y289	Down	-0.73905	9.41565e-12	1.64596e-10
ARHGAP30	ENSG00000186517	Q7Z6I6	Down	-0.73874	3.13129e-05	0.000204556
SLCO4A1	ENSG00000101187	Q96BD0	Down	-0.738726	1.79435e-06	1.46714e-05
TUBGCP6	ENSG00000128159	Q96RT7	Down	-0.738097	2.1258e-15	5.51659e-14
TPM3	ENSG00000143549	P06753	Down	-0.737278	8.48916e-25	4.21715e-23
POMT2	ENSG00000009830	Q9UKY4	Down	-0.736842	0.000246842	0.00130268
LAMC2	ENSG00000058085	Q13753	Down	-0.736776	2.83386e-13	5.90357e-12
C9orf114	ENSG00000198917	Q5T280	Down	-0.735894	6.43641e-06	4.76522e-05
MRPL9	ENSG00000143436	Q9BYD2	Down	-0.735739	7.1816e-05	0.000431717
TNS2	ENSG00000111077	Q63HR2	Down	-0.735613	1.84441e-05	0.000126063
SETD8	ENSG00000183955	Q9NQR1	Down	-0.735069	9.40133e-08	9.51627e-07
CKAP2L	ENSG00000169607		Down	-0.734716	1.73843e-11	2.94777e-10
RP11-59C5.3	ENSG00000273599		Down	-0.733672	0.000127896	0.000726704
ATP5E	ENSG00000124172	P56381	Down	-0.733655	1.60814e-12	3.07e-11
KIF14	ENSG00000118193	Q15058	Down	-0.733506	2.64785e-16	7.34348e-15
FLVCR1	ENSG00000162769	Q9Y5Y0	Down	-0.733054	0.00109964	0.00489081
MSH5	ENSG00000204410	O43196	Down	-0.733014	1.09196e-06	9.34907e-06
SDCCAG8	ENSG00000054282	Q86SQ7	Down	-0.732971	1.50643e-06	1.2556e-05
HERC2P4	ENSG00000230267		Down	-0.732834	7.95308e-07	6.97568e-06
SYTL1	ENSG00000142765	Q8IYJ3	Down	-0.732575	5.03149e-05	0.000314336
RSRC2	ENSG00000111011		Down	-0.730527	1.10524e-09	1.49233e-08
SENP7	ENSG00000138468	Q9BQF6	Down	-0.730416	0.000154674	0.000861428
FKBP2	ENSG00000173486	P26885	Down	-0.730411	6.80911e-05	0.000411294
MAMLD1	ENSG00000013619	Q13495	Down	-0.729439	0.000503152	0.00247234
ABHD5	ENSG00000011198	Q8WTS1	Down	-0.728599	2.24128e-07	2.15298e-06
RCC1	ENSG00000180198	P18754	Down	-0.728519	8.17862e-16	2.17997e-14
GTF2H2C	ENSG00000183474	Q6P1K8	Down	-0.72757	1.02863e-14	2.5027e-13
ECT2	ENSG00000114346	Q9H8V3	Down	-0.727418	2.0303e-20	7.98103e-19
ABCB9	ENSG00000150967	Q9NP78	Down	-0.727281	1.55418e-06	1.28961e-05
KLC2	ENSG00000174996	Q9H0B6	Down	-0.726605	1.39065e-05	9.72251e-05
DGKQ	ENSG00000145214	P52824	Down	-0.72611	9.9953e-05	0.000581603
TRMT61A	ENSG00000166166	Q96FX7	Down	-0.725485	6.73795e-08	6.95742e-07
TIMM21	ENSG00000075336	Q9BVV7	Down	-0.724943	1.75384e-06	1.43735e-05
PNPT1	ENSG00000138035	Q8TCS8	Down	-0.72461	2.39602e-14	5.58321e-13
BUB1	ENSG00000169679	O43683	Down	-0.724161	1.78171e-10	2.65997e-09
MAP3K6	ENSG00000142733	O95382	Down	-0.72391	2.1905e-06	1.76513e-05
CDCA7L	ENSG00000164649	Q96GN5	Down	-0.723351	9.89634e-08	9.97712e-07
POLR3E	ENSG00000058600	Q9NVU0	Down	-0.723007	1.88881e-11	3.17419e-10
KLHDC4	ENSG00000104731		Down	-0.722309	2.31379e-12	4.34075e-11
ARHGAP11A	ENSG00000198826	Q6P4F7	Down	-0.72226	1.25624e-10	1.90954e-09
CCDC43	ENSG00000180329		Down	-0.721536	1.38955e-08	1.59432e-07
RTTN	ENSG00000176225	Q86VV8	Down	-0.721282	2.64168e-05	0.000175669
SCO2	ENSG00000130489	O43819	Down	-0.721268	8.55113e-05	0.000506768
RAD18	ENSG00000070950	Q9NS91	Down	-0.72012	8.26132e-11	1.28691e-09
AASS	ENSG00000008311	Q9UDR5	Down	-0.719903	9.60064e-05	0.000561748
AC004381.6	ENSG00000005189	Q96IC2	Down	-0.719306	5.61986e-05	0.000345648
OTUD3	ENSG00000169914	Q5T2D3	Down	-0.718666	5.75027e-06	4.29806e-05
CYTH3	ENSG00000008256	O43739	Down	-0.718503	4.79394e-11	7.69584e-10
ING1	ENSG00000153487	Q9UK53	Down	-0.71848	0.000798106	0.00368983
FANCE	ENSG00000112039	Q9HB96	Down	-0.718455	0.000182333	0.000996199
CCAR1	ENSG00000060339	Q8IX12	Down	-0.717556	1.57119e-06	1.30181e-05
SKA1	ENSG00000154839	Q96BD8	Down	-0.717407	1.6631e-06	1.37093e-05
PRC1	ENSG00000198901	O43663	Down	-0.716609	2.18761e-14	5.124e-13
SNAP23	ENSG00000092531	O00161	Down	-0.716317	1.29991e-05	9.12762e-05
IBA57	ENSG00000181873	Q5T440	Down	-0.716067	0.000535542	0.00260544
CLUH	ENSG00000132361	O75153	Down	-0.715672	2.34418e-16	6.51729e-15
SPTLC2	ENSG00000100596	O15270	Down	-0.715654	3.55425e-16	9.76146e-15
RP4-669L17.10	ENSG00000237094		Down	-0.715499	0.00231709	0.00938757
TADA2A	ENSG00000276234		Down	-0.715273	0.000110206	0.000635293
MMP17	ENSG00000198598	Q9ULZ9	Down	-0.714757	0.00194004	0.00803863
CHAF1B	ENSG00000159259	Q13112	Down	-0.714082	1.55752e-06	1.29192e-05
C7orf49	ENSG00000122783	Q9BWK5	Down	-0.714053	2.48735e-07	2.37925e-06
CD22	ENSG00000012124	P20273	Down	-0.71403	1.75554e-06	1.43822e-05
RHBDF1	ENSG00000007384	Q96CC6	Down	-0.713516	3.70043e-07	3.43212e-06
GOLGA1	ENSG00000136935		Down	-0.713338	3.90527e-06	3.01678e-05
EIF4G1	ENSG00000114867	Q04637	Down	-0.712812	2.5353e-23	1.17912e-21
MRTO4	ENSG00000053372	Q9UKD2	Down	-0.711818	1.85132e-10	2.75298e-09
NCAPH2	ENSG00000025770	Q6IBW4	Down	-0.711762	4.09945e-10	5.86455e-09
MED22	ENSG00000148297	Q15528	Down	-0.711148	2.64401e-07	2.51737e-06
CSTB	ENSG00000160213	P04080	Down	-0.711134	0.000490069	0.00241487
SNHG7	ENSG00000233016		Down	-0.711032	5.41354e-10	7.60486e-09
SNRPC	ENSG00000124562	P09234	Down	-0.709678	8.49579e-10	1.1603e-08
C12orf43	ENSG00000157895	Q96C57	Down	-0.70769	1.32519e-07	1.31578e-06
SPRY4	ENSG00000187678	Q9C004	Down	-0.707582	3.34584e-11	5.4881e-10
MAP4K4	ENSG00000071054	O95819	Down	-0.707556	1.34468e-38	1.35687e-36
WDR43	ENSG00000163811	Q15061	Down	-0.707453	3.3418e-11	5.48546e-10
NUDC	ENSG00000090273	Q9Y266	Down	-0.706127	2.30363e-15	5.95754e-14
NRF1	ENSG00000106459	Q16656	Down	-0.705537	0.000894101	0.00407693
CTD-2246P4.1	ENSG00000267065		Down	-0.704783	0.000474387	0.00234784
ABTB1	ENSG00000114626	Q969K4	Down	-0.704272	1.05591e-05	7.51711e-05
TOMM22	ENSG00000100216	Q9NS69	Down	-0.704168	5.41228e-08	5.66885e-07
STIL	ENSG00000123473	Q15468	Down	-0.704003	2.71658e-11	4.50167e-10
KIF4A	ENSG00000090889	O95239	Down	-0.703252	1.83155e-11	3.09174e-10
SHCBP1	ENSG00000171241	Q8NEM2	Down	-0.70255	3.98257e-13	8.16119e-12
TBC1D24	ENSG00000162065	Q9ULP9	Down	-0.702413	1.72888e-05	0.00011867
COA7	ENSG00000162377		Down	-0.702017	3.26034e-09	4.11696e-08
NTNG1	ENSG00000162631	Q9Y2I2	Down	-0.702004	3.90877e-05	0.000250638
PRKAR2B	ENSG00000005249	P31323	Down	-0.701911	0.000770476	0.00357452
ENOSF1	ENSG00000132199	Q7L5Y1	Down	-0.701892	7.23125e-09	8.6572e-08
ZNF324B	ENSG00000249471	Q6AW86	Down	-0.701135	0.000625998	0.00298196
NUP85	ENSG00000125450	Q9BW27	Down	-0.700758	3.63299e-05	0.000235022
EIF1AD	ENSG00000175376	Q8N9N8	Down	-0.70068	1.06421e-06	9.13221e-06
BCOR	ENSG00000183337	Q6W2J9	Down	-0.700226	1.55045e-07	1.52302e-06
FOSL1	ENSG00000175592	P15407	Down	-0.700082	2.96554e-09	3.77635e-08
RP11-197N18.2	ENSG00000256028		Down	-0.699857	0.0024222	0.00975918
SLC25A25	ENSG00000148339	Q6KCM7	Down	-0.699449	0.000366429	0.00186163
HK2	ENSG00000159399	P52789	Down	-0.698513	4.21535e-12	7.62237e-11
ENSA	ENSG00000143420	O43768	Down	-0.697907	4.00574e-16	1.0935e-14
LMNB1	ENSG00000113368	P20700	Down	-0.697483	2.82229e-18	9.29916e-17
TMEM154	ENSG00000170006		Down	-0.696827	1.38144e-05	9.66114e-05
HIST1H2BJ	ENSG00000124635	P06899	Down	-0.696813	5.85927e-13	1.17513e-11
TTC12	ENSG00000149292	Q9H892	Down	-0.695654	0.00121941	0.00534987
SLC7A6	ENSG00000103064	Q92536	Down	-0.695405	5.3041e-13	1.06852e-11
EIF2B2	ENSG00000119718	P49770	Down	-0.69529	2.83265e-12	5.24806e-11
POC1A	ENSG00000164087	Q8NBT0	Down	-0.695072	3.46818e-06	2.69757e-05
TPM2	ENSG00000198467	P07951	Down	-0.694611	1.14089e-15	3.01256e-14
TRIM35	ENSG00000104228	Q9UPQ4	Down	-0.694102	9.43042e-05	0.000553504
CLASRP	ENSG00000104859	Q8N2M8	Down	-0.693748	2.2314e-08	2.47844e-07
MTFP1	ENSG00000242114	Q9UDX5	Down	-0.693502	0.00113688	0.00503466
RAD1	ENSG00000113456	O60671	Down	-0.692803	1.50268e-07	1.48061e-06
BRCA1	ENSG00000012048	P38398	Down	-0.692732	1.50098e-11	2.56826e-10
MKI67	ENSG00000148773	P46013	Down	-0.692316	2.8993e-22	1.27496e-20
TMEM104	ENSG00000109066	Q8NE00	Down	-0.691165	0.0004399	0.00219882
TAF5	ENSG00000148835	Q15542	Down	-0.690908	8.80108e-05	0.000520217
GPAT4	ENSG00000158669	Q86UL3	Down	-0.690139	1.36861e-08	1.57188e-07
HRAS	ENSG00000174775	P01112	Down	-0.689994	1.10224e-06	9.42993e-06
FAM96A	ENSG00000166797	Q9H5X1	Down	-0.689993	4.11748e-09	5.1164e-08
RP11-1H8.5	ENSG00000279092		Down	-0.689796	0.00172606	0.00727335
CEP131	ENSG00000141577	Q9UPN4	Down	-0.689749	0.000167822	0.000926096
HIST1H2BD	ENSG00000158373	P58876	Down	-0.689666	1.17559e-13	2.52583e-12
TMCC3	ENSG00000057704		Down	-0.689421	6.566e-05	0.000398312
ANLN	ENSG00000011426	Q9NQW6	Down	-0.688817	1.28064e-16	3.69686e-15
TOP3B	ENSG00000100038	O95985	Down	-0.688789	1.23262e-05	8.68752e-05
C19orf25	ENSG00000119559		Down	-0.687699	1.3857e-06	1.16305e-05
STMN1	ENSG00000117632	P16949	Down	-0.687678	7.30443e-21	2.97481e-19
SNHG6	ENSG00000245910		Down	-0.68755	0.00116983	0.00516137
E2F4	ENSG00000205250	Q16254	Down	-0.685465	3.07911e-18	1.00574e-16
RGMB	ENSG00000174136	Q6NW40	Down	-0.685444	5.98811e-12	1.06911e-10
TLK2	ENSG00000146872	Q86UE8	Down	-0.68529	4.54696e-06	3.47927e-05
TLE4	ENSG00000106829	Q04727	Down	-0.68445	0.000216961	0.00116263
RP11-331F4.5	ENSG00000280152		Down	-0.683689	0.00187607	0.00780648
CDCA3	ENSG00000111665	Q99618	Down	-0.683233	9.39136e-09	1.10732e-07
RP11-463O12.5	ENSG00000280138		Down	-0.683096	2.27958e-09	2.94789e-08
ZSCAN25	ENSG00000197037	Q6NSZ9	Down	-0.682963	3.8274e-05	0.000245839
ANXA3	ENSG00000138772	P12429	Down	-0.682547	2.3349e-08	2.58325e-07
BRMS1	ENSG00000174744	Q9HCU9	Down	-0.68208	0.000142345	0.000799358
ARNTL2	ENSG00000029153	Q8WYA1	Down	-0.6817	6.4583e-19	2.26321e-17
C18orf21	ENSG00000141428		Down	-0.679976	0.000175639	0.000964052
CDCA8	ENSG00000134690	Q53HL2	Down	-0.679536	7.91454e-10	1.08948e-08
MASTL	ENSG00000120539	Q96GX5	Down	-0.678114	2.16896e-07	2.09062e-06
EPM2AIP1	ENSG00000178567	Q7L775	Down	-0.676865	3.15965e-05	0.000206095
NT5DC3	ENSG00000111696		Down	-0.676738	1.41048e-08	1.61587e-07
MON1A	ENSG00000164077	Q86VX9	Down	-0.676727	0.000263547	0.00138212
MAN2C1	ENSG00000140400	Q9NTJ4	Down	-0.676718	6.21309e-11	9.79319e-10
HOOK3	ENSG00000168172	Q86VS8	Down	-0.675368	4.28206e-10	6.11418e-09
CD2BP2	ENSG00000169217	O95400	Down	-0.675066	2.88164e-16	7.95283e-15
ZNF331	ENSG00000130844	Q9NQX6	Down	-0.674887	6.69765e-05	0.000404994
RMND5A	ENSG00000153561	Q9H871	Down	-0.674664	1.57881e-09	2.08689e-08
CHMP7	ENSG00000147457	Q8WUX9	Down	-0.6741	2.23308e-07	2.14602e-06
KIAA1549L	ENSG00000110427		Down	-0.673249	3.32338e-15	8.44025e-14
TFDP1	ENSG00000198176	Q14186	Down	-0.673157	1.94104e-17	5.95297e-16
EPB41L3	ENSG00000082397	Q9Y2J2	Down	-0.672558	1.38212e-16	3.95945e-15
RRP7BP	ENSG00000182841	Q9NSQ0	Down	-0.672422	6.12975e-06	4.5516e-05
PTX3	ENSG00000163661	P26022	Down	-0.672242	8.39111e-11	1.30533e-09
HAUS7	ENSG00000213397	Q99871	Down	-0.671463	0.000964015	0.00436491
AP5Z1	ENSG00000242802	O43299	Down	-0.671353	2.8272e-06	2.23829e-05
CENPJ	ENSG00000151849	Q9HC77	Down	-0.669099	4.43088e-05	0.000280143
DNMT3B	ENSG00000088305	Q9UBC3	Down	-0.66903	0.0011434	0.00505955
PCBD2	ENSG00000132570	Q9H0N5	Down	-0.668867	0.00219136	0.00892777
ZNF195	ENSG00000005801	O14628	Down	-0.668594	3.64137e-06	2.82353e-05
KLHL42	ENSG00000087448	Q9P2K6	Down	-0.668366	4.10135e-16	1.1169e-14
SLF1	ENSG00000133302	Q9BQI6	Down	-0.668025	2.89271e-07	2.72433e-06
SMC6	ENSG00000163029	Q96SB8	Down	-0.667512	2.62237e-11	4.35513e-10
UBE2Q1	ENSG00000160714	Q7Z7E8	Down	-0.667191	2.17856e-07	2.09719e-06
HAUS5	ENSG00000249115	O94927	Down	-0.666279	8.59313e-07	7.50505e-06
SORL1	ENSG00000137642	Q92673	Down	-0.665985	0.00233883	0.00946715
C1orf159	ENSG00000131591		Down	-0.665928	0.000582849	0.00280182
ASL	ENSG00000126522	P04424	Down	-0.665462	3.71581e-07	3.44356e-06
SMG6	ENSG00000070366	Q86US8	Down	-0.665226	3.46495e-06	2.69598e-05
CCDC59	ENSG00000133773		Down	-0.665124	2.65499e-05	0.000176399
ZNF589	ENSG00000164048	Q86UQ0	Down	-0.66488	0.000483146	0.00238492
ODF2	ENSG00000136811	Q5BJF6	Down	-0.664615	8.29807e-13	1.63666e-11
FANCD2	ENSG00000144554	Q9BXW9	Down	-0.664372	0.000214341	0.00115022
ZFYVE19	ENSG00000166140	Q96K21	Down	-0.664301	6.61885e-05	0.000401088
PSMG3	ENSG00000157778	Q9BT73	Down	-0.663986	5.54114e-06	4.15963e-05
DNAJC11	ENSG00000007923	Q9NVH1	Down	-0.662192	9.75558e-10	1.32595e-08
DOCK9	ENSG00000088387	Q9BZ29	Down	-0.662119	3.43061e-07	3.19893e-06
SCMH1	ENSG00000010803	Q96GD3	Down	-0.661854	2.04784e-08	2.28467e-07
CYP3A5	ENSG00000106258	P20815	Down	-0.661338	5.75687e-07	5.1718e-06
ATG16L2	ENSG00000168010	Q8NAA4	Down	-0.660961	1.43526e-08	1.64093e-07
NEMF	ENSG00000165525	O60524	Down	-0.660553	7.46532e-12	1.3224e-10
RFC5	ENSG00000111445	P40937	Down	-0.659517	4.08019e-07	3.7612e-06
SLCO1B3	ENSG00000111700	Q9NPD5	Down	-0.658766	0.000362294	0.00184519
VARS2	ENSG00000137411	Q5ST30	Down	-0.658434	1.41176e-06	1.18404e-05
RP11-253E3.3	ENSG00000250899		Down	-0.657856	8.26809e-05	0.000491503
NDUFAF6	ENSG00000156170	Q330K2	Down	-0.657413	0.00035411	0.00180717
PLEKHA3	ENSG00000116095	Q9HB20	Down	-0.657348	8.55675e-05	0.000506968
SNAP29	ENSG00000099940	O95721	Down	-0.657045	1.9628e-05	0.000133469
DBNDD2	ENSG00000244274	Q9BQY9	Down	-0.656872	0.000318324	0.00164121
LTV1	ENSG00000135521	Q96GA3	Down	-0.65659	3.24547e-10	4.68736e-09
PI4KAP1	ENSG00000274602	Q8N8J0	Down	-0.656171	4.27235e-05	0.000271563
USP37	ENSG00000135913	Q86T82	Down	-0.656028	7.03356e-06	5.16503e-05
NSRP1	ENSG00000126653	Q9H0G5	Down	-0.65581	4.87891e-05	0.000305734
N4BP2	ENSG00000078177	Q86UW6	Down	-0.655629	3.0092e-06	2.37158e-05
PPP1R26	ENSG00000196422	Q5T8A7	Down	-0.65539	1.15596e-12	2.23319e-11
RASSF8	ENSG00000123094	Q8NHQ8	Down	-0.655204	1.69095e-17	5.20715e-16
MIR17HG	ENSG00000215417		Down	-0.655026	0.00210067	0.0085955
POLG	ENSG00000140521	P54098	Down	-0.654635	9.54368e-11	1.47852e-09
ATAD3B	ENSG00000160072	Q5T9A4	Down	-0.654399	1.97707e-06	1.60458e-05
C10orf12	ENSG00000155640	Q96JN0	Down	-0.653882	2.87395e-07	2.71207e-06
MUTYH	ENSG00000132781	Q9UIF7	Down	-0.653615	0.000516528	0.00252591
NME6	ENSG00000172113	O75414	Down	-0.652466	0.000242651	0.00128337
ASXL2	ENSG00000143970	Q76L83	Down	-0.65234	2.25738e-11	3.77393e-10
TPX2	ENSG00000088325	Q9ULW0	Down	-0.652276	3.73665e-20	1.43152e-18
RPS6KA4	ENSG00000162302	O75676	Down	-0.652128	8.94355e-07	7.78103e-06
CMC1	ENSG00000187118		Down	-0.652044	0.000892962	0.00407421
PUS3	ENSG00000110060	Q9BZE2	Down	-0.651265	6.00853e-05	0.000367454
RTF1	ENSG00000137815	Q92541	Down	-0.650407	1.8633e-10	2.76716e-09
FAM73B	ENSG00000148343	Q7L4E1	Down	-0.650223	4.32113e-05	0.000274048
TOP3A	ENSG00000177302	Q13472	Down	-0.650174	1.28926e-10	1.95578e-09
PFDN1	ENSG00000113068	O60925	Down	-0.649502	6.00676e-11	9.50776e-10
PSMB2	ENSG00000126067	P49721	Down	-0.649462	3.27036e-12	6.00976e-11
UBA2	ENSG00000126261	Q9UBT2	Down	-0.64936	1.64829e-18	5.56065e-17
CYTH2	ENSG00000105443	Q99418	Down	-0.648525	2.73068e-10	3.98203e-09
GIPC1	ENSG00000123159	O14908	Down	-0.648298	3.97425e-07	3.67102e-06
PBK	ENSG00000168078	Q96KB5	Down	-0.648234	2.47703e-06	1.98119e-05
CSTF2	ENSG00000101811	P33240	Down	-0.648161	5.81618e-11	9.23196e-10
BMS1P2	ENSG00000251079		Down	-0.647652	0.00104507	0.00468128
UBN1	ENSG00000118900	Q9NPG3	Down	-0.647591	1.88105e-13	3.9736e-12
AKT2	ENSG00000105221	P31751	Down	-0.647366	2.66463e-12	4.95301e-11
CROCCP2	ENSG00000215908	Q86T23	Down	-0.64721	0.000720504	0.00337524
TTK	ENSG00000112742	P33981	Down	-0.647122	8.31349e-07	7.27768e-06
KLF6	ENSG00000067082	Q99612	Down	-0.646915	5.18383e-14	1.16356e-12
SNHG10	ENSG00000247092		Down	-0.646763	0.000264338	0.00138595
PGAM5	ENSG00000247077	Q96HS1	Down	-0.646551	1.64991e-10	2.473e-09
NCAPD3	ENSG00000151503	P42695	Down	-0.646251	3.06492e-17	9.22455e-16
SNHG15	ENSG00000232956		Down	-0.646029	1.12387e-05	7.96824e-05
AC024560.3	ENSG00000214135		Down	-0.645827	0.000110646	0.000637345
ANKS6	ENSG00000165138	Q68DC2	Down	-0.645243	5.01568e-11	8.02331e-10
MICALL1	ENSG00000100139	Q8N3F8	Down	-0.645118	3.2798e-07	3.06336e-06
YARS2	ENSG00000139131	Q9Y2Z4	Down	-0.645113	1.06457e-05	7.57635e-05
TELO2	ENSG00000100726	Q9Y4R8	Down	-0.645006	1.65032e-08	1.86979e-07
ADAMTS6	ENSG00000049192	Q9UKP5	Down	-0.644788	1.23077e-07	1.22605e-06
CCNE2	ENSG00000175305	O96020	Down	-0.644436	0.000758316	0.00352462
TRIM28	ENSG00000130726	Q13263	Down	-0.644228	1.54394e-19	5.59257e-18
PDHA1	ENSG00000131828	P08559	Down	-0.644132	1.86662e-10	2.77028e-09
SEMA6B	ENSG00000167680	Q9H3T3	Down	-0.644085	1.06024e-07	1.0655e-06
RNF216P1	ENSG00000196204		Down	-0.643915	6.51033e-05	0.000395254
TAF2	ENSG00000064313	Q6P1X5	Down	-0.643011	0.000247724	0.00130611
SMC4	ENSG00000113810	Q9NTJ3	Down	-0.643005	3.03973e-14	6.96826e-13
CCDC138	ENSG00000163006		Down	-0.642911	0.00199364	0.00822604
MLH1	ENSG00000076242	P40692	Down	-0.642198	3.52423e-07	3.27677e-06
ANKRD28	ENSG00000206560		Down	-0.642094	8.46912e-19	2.94051e-17
DANCR	ENSG00000226950		Down	-0.641774	7.30271e-07	6.44274e-06
CLIP2	ENSG00000106665	Q9UDT6	Down	-0.64168	8.13693e-15	1.99695e-13
MCM8	ENSG00000125885	Q9UJA3	Down	-0.641289	1.93253e-11	3.24525e-10
PARP1	ENSG00000143799	P09874	Down	-0.641127	6.7596e-18	2.15497e-16
SCLY	ENSG00000132330	Q96I15	Down	-0.640927	4.46144e-07	4.08432e-06
LYPLA1	ENSG00000120992	O75608	Down	-0.639666	2.91793e-14	6.71395e-13
CHKB	ENSG00000100288	Q9Y259	Down	-0.639614	2.82213e-06	2.23584e-05
WDR3	ENSG00000065183	Q9UNX4	Down	-0.639004	9.62029e-11	1.48835e-09
DNM1L	ENSG00000087470	O00429	Down	-0.638532	2.62683e-10	3.83802e-09
GIGYF1	ENSG00000146830	O75420	Down	-0.638446	4.16285e-13	8.50978e-12
RP11-111K18.1	ENSG00000256646		Down	-0.638281	0.000182205	0.000995979
TIMM17B	ENSG00000126768	O60830	Down	-0.638267	3.07276e-06	2.41662e-05
CC2D1B	ENSG00000154222	Q5T0F9	Down	-0.638264	1.0432e-13	2.25424e-12
DIP2A	ENSG00000160305	Q14689	Down	-0.637851	1.77323e-09	2.3289e-08
ZNF121	ENSG00000197961	P58317	Down	-0.636538	2.33688e-13	4.89986e-12
REXO1	ENSG00000079313	Q8N1G1	Down	-0.636521	1.27482e-06	1.07478e-05
UBR7	ENSG00000012963	Q8N806	Down	-0.636463	5.4851e-09	6.69799e-08
FRK	ENSG00000111816	P42685	Down	-0.636462	6.26384e-05	0.000381416
RP11-1212A22.1	ENSG00000205746		Down	-0.636422	2.80212e-09	3.58237e-08
ATRIP	ENSG00000164053	Q8WXE1	Down	-0.636331	1.73265e-05	0.000118892
FILIP1L	ENSG00000168386	Q4L180	Down	-0.635571	0.00157905	0.00674058
DAP	ENSG00000112977	P51397	Down	-0.635124	2.2445e-20	8.76207e-19
DCTN2	ENSG00000175203	Q13561	Down	-0.635108	2.43693e-07	2.33299e-06
RSPRY1	ENSG00000159579	Q96DX4	Down	-0.634424	1.42094e-06	1.18998e-05
MVB12B	ENSG00000196814	Q9H7P6	Down	-0.633924	0.000526176	0.00256705
MIRLET7BHG	ENSG00000197182		Down	-0.632584	0.000119236	0.000682304
MRFAP1L1	ENSG00000178988		Down	-0.63258	2.30177e-08	2.54909e-07
ELAC2	ENSG00000006744	Q9BQ52	Down	-0.632069	1.38359e-11	2.37278e-10
MRPS18C	ENSG00000163319	Q9Y3D5	Down	-0.63173	0.00167129	0.00707421
PLXNA1	ENSG00000114554	Q9UIW2	Down	-0.631664	1.48124e-27	8.41216e-26
DHCR7	ENSG00000172893	Q9UBM7	Down	-0.631612	1.53399e-06	1.27614e-05
SNHG20	ENSG00000234912		Down	-0.631304	0.000133891	0.000756019
HCFC1	ENSG00000172534	P51610	Down	-0.630785	4.57405e-11	7.36377e-10
TIMELESS	ENSG00000111602	Q9UNS1	Down	-0.630643	7.24352e-08	7.43192e-07
DDX24	ENSG00000089737	Q9GZR7	Down	-0.630177	2.87379e-17	8.6724e-16
CDK20	ENSG00000156345	Q8IZL9	Down	-0.630033	5.35784e-05	0.000331336
RP11-823P9.3	ENSG00000233974		Down	-0.629811	0.000299329	0.00155463
LUZP1	ENSG00000169641	Q86V48	Down	-0.62935	2.36505e-18	7.83832e-17
CETN3	ENSG00000153140	O15182	Down	-0.628982	0.000157135	0.000873085
PHF10	ENSG00000130024	Q8WUB8	Down	-0.628023	4.7142e-10	6.68477e-09
RP11-2C24.9	ENSG00000282034		Down	-0.627956	1.7151e-06	1.40866e-05
ZNF473	ENSG00000142528	Q8WTR7	Down	-0.627804	6.90177e-06	5.07815e-05
GALNT14	ENSG00000158089	Q96FL9	Down	-0.627782	2.36321e-06	1.89417e-05
DIS3L	ENSG00000166938	Q8TF46	Down	-0.627569	0.000236325	0.0012542
ANKRD36	ENSG00000135976		Down	-0.627429	9.66518e-08	9.75277e-07
IFRD2	ENSG00000214706		Down	-0.626696	1.86891e-11	3.14776e-10
MTDH	ENSG00000147649	Q86UE4	Down	-0.626564	1.61571e-13	3.44852e-12
CCDC84	ENSG00000186166	Q86UT8	Down	-0.626507	0.000507965	0.00249165
CDK5RAP1	ENSG00000101391	Q96SZ6	Down	-0.625262	8.32816e-07	7.28771e-06
CWF19L2	ENSG00000152404	Q2TBE0	Down	-0.62432	0.000576194	0.00277396
TUBGCP5	ENSG00000275835	Q96RT8	Down	-0.623908	0.000359803	0.00183374
ZEB1	ENSG00000148516	P37275	Down	-0.623393	1.43737e-11	2.46128e-10
PPARA	ENSG00000186951	Q07869	Down	-0.622644	0.000780135	0.0036134
SAAL1	ENSG00000166788	Q96ER3	Down	-0.622523	0.000106451	0.000615374
CDC20	ENSG00000117399	Q12834	Down	-0.622302	1.71166e-15	4.47786e-14
PLAC4	ENSG00000280109		Down	-0.622285	7.92879e-07	6.95708e-06
LINC00162	ENSG00000275874		Down	-0.621898	0.000117446	0.000673082
ZNF462	ENSG00000148143	Q96JM2	Down	-0.621762	4.88285e-07	4.43954e-06
MEA1	ENSG00000124733	Q16626	Down	-0.621757	2.16766e-08	2.41002e-07
DDX39A	ENSG00000123136	O00148	Down	-0.620897	1.92099e-08	2.15698e-07
RABEP2	ENSG00000177548	Q9H5N1	Down	-0.620784	0.000276411	0.00144523
PLCG1	ENSG00000124181	P19174	Down	-0.620778	2.41254e-08	2.66393e-07
RRP15	ENSG00000067533	Q9Y3B9	Down	-0.6206	0.000862601	0.00395003
NADK	ENSG00000008130	O95544	Down	-0.62059	2.87609e-07	2.71207e-06
DDX55	ENSG00000111364		Down	-0.620319	3.19396e-07	2.98936e-06
KIFC2	ENSG00000167702	Q96AC6	Down	-0.619618	2.44324e-05	0.000163386
RAN	ENSG00000132341	P62826	Down	-0.619091	1.54626e-11	2.63974e-10
ZNF783	ENSG00000204946	Q6ZMS7	Down	-0.618563	5.04004e-05	0.000314783
PSENEN	ENSG00000205155	Q9NZ42	Down	-0.617902	0.000151709	0.00084659
OSGEP	ENSG00000092094	Q9NPF4	Down	-0.617249	6.30843e-05	0.000383717
MRPS34	ENSG00000074071	P82930	Down	-0.617207	1.43737e-09	1.91449e-08
BRIP1	ENSG00000136492	Q9BX63	Down	-0.617132	4.71861e-06	3.59712e-05
TARBP2	ENSG00000139546	Q15633	Down	-0.616929	1.21073e-06	1.0261e-05
CENPQ	ENSG00000031691	Q7L2Z9	Down	-0.61678	0.000926142	0.00420606
CIRBP	ENSG00000099622	Q14011	Down	-0.616714	4.07039e-10	5.82667e-09
AKAP1	ENSG00000121057	Q92667	Down	-0.616483	2.91659e-08	3.18472e-07
SNAPC4	ENSG00000165684	Q5SXM2	Down	-0.616189	8.25774e-09	9.82884e-08
TDP1	ENSG00000042088	Q9NUW8	Down	-0.615969	4.59337e-05	0.000289526
CARS2	ENSG00000134905	Q9HA77	Down	-0.615494	3.82978e-11	6.23214e-10
HIST1H2AE	ENSG00000277075	P04908	Down	-0.615471	2.14981e-05	0.000145268
ERCC6L	ENSG00000186871	Q2NKX8	Down	-0.6154	1.03419e-05	7.38339e-05
FAM222B	ENSG00000173065		Down	-0.615008	0.000527485	0.00257122
PBX3	ENSG00000167081	P40426	Down	-0.614571	0.000425045	0.00213211
EEF2K	ENSG00000103319	O00418	Down	-0.614044	3.88103e-15	9.7796e-14
ALG6	ENSG00000088035	Q9Y672	Down	-0.613979	0.000650603	0.00309136
RP5-1014D13.2	ENSG00000279738		Down	-0.613435	5.36932e-05	0.000331864
LSM3	ENSG00000170860	P62310	Down	-0.613321	5.98012e-05	0.000365815
KATNB1	ENSG00000140854	Q9BVA0	Down	-0.613074	4.06462e-05	0.000259821
MPV17L	ENSG00000156968	Q2QL34	Down	-0.612849	5.83621e-05	0.000358078
GTPBP4	ENSG00000107937	Q9BZE4	Down	-0.612159	1.17732e-09	1.58304e-08
DNAJC19	ENSG00000205981	Q96DA6	Down	-0.611773	5.79464e-07	5.2016e-06
BCL2L1	ENSG00000171552	Q07817	Down	-0.611687	5.57325e-14	1.24356e-12
MMS22L	ENSG00000146263	Q6ZRQ5	Down	-0.611471	4.12875e-10	5.90274e-09
AKT1	ENSG00000142208	P31749	Down	-0.611352	3.40491e-09	4.28038e-08
EXOSC10	ENSG00000171824	Q01780	Down	-0.611157	5.17565e-13	1.04419e-11
GPATCH4	ENSG00000160818		Down	-0.610993	2.14669e-06	1.73292e-05
FADS1	ENSG00000149485	O60427	Down	-0.610821	2.92942e-08	3.19719e-07
HIST2H2AB	ENSG00000184270	Q8IUE6	Down	-0.610733	4.55062e-05	0.000286991
HDAC9	ENSG00000048052	Q9UKV0	Down	-0.610561	2.26466e-08	2.51168e-07
PRPF40B	ENSG00000110844	Q6NWY9	Down	-0.610411	0.00127843	0.00557628
GLS	ENSG00000115419	O94925	Down	-0.610383	4.22248e-13	8.61378e-12
SGSM2	ENSG00000141258	O43147	Down	-0.610307	3.1749e-10	4.58839e-09
AKAP2	ENSG00000241978		Down	-0.609878	2.30808e-16	6.42481e-15
DDX23	ENSG00000174243	Q9BUQ8	Down	-0.609856	1.43278e-12	2.74449e-11
CWC15	ENSG00000150316	Q9P013	Down	-0.609708	1.17061e-05	8.27115e-05
STRA13	ENSG00000169689	A8MT69	Down	-0.609628	3.36796e-06	2.62866e-05
NUTM2A-AS1	ENSG00000223482		Down	-0.609495	5.28483e-05	0.000327717
KIF2C	ENSG00000142945	Q99661	Down	-0.60948	1.80026e-08	2.02848e-07
DPYSL3	ENSG00000113657	Q14195	Down	-0.609402	3.14354e-05	0.000205238
POLA2	ENSG00000014138	Q14181	Down	-0.60872	1.62054e-05	0.000111844
MKRN3	ENSG00000179455	Q13064	Down	-0.608579	0.000694053	0.00326759
AHSA1	ENSG00000100591	O95433	Down	-0.607441	2.46578e-09	3.17572e-08
ZNF271P	ENSG00000257267		Down	-0.606646	1.32176e-06	1.11145e-05
RNF40	ENSG00000103549	O75150	Down	-0.606322	6.82409e-10	9.4455e-09
PLEKHM1P	ENSG00000214176		Down	-0.606322	2.94232e-05	0.000193429
SLC29A1	ENSG00000112759	Q99808	Down	-0.605435	3.43087e-08	3.70157e-07
HIST1H2AI	ENSG00000196747	P0C0S8	Down	-0.605286	5.91773e-09	7.17204e-08
NPIPB4	ENSG00000185864		Down	-0.604868	3.77078e-05	0.000242685
ADCY3	ENSG00000138031	O60266	Down	-0.604256	7.87335e-13	1.55833e-11
NOLC1	ENSG00000166197	Q14978	Down	-0.603869	4.08527e-18	1.32292e-16
TRMT112	ENSG00000173113	Q9UI30	Down	-0.603827	5.47165e-07	4.93715e-06
POLR2F	ENSG00000100142	P61218	Down	-0.60304	0.0024193	0.0097527
SMARCD2	ENSG00000108604	Q92925	Down	-0.602557	5.26646e-08	5.52379e-07
EIF3C	ENSG00000184110	Q99613	Down	-0.602015	3.01074e-18	9.84829e-17
ABHD11	ENSG00000106077	Q8NFV4	Down	-0.601779	5.38782e-05	0.000332826
RACGAP1	ENSG00000161800	Q9H0H5	Down	-0.601547	6.30054e-08	6.53262e-07
RP11-252A24.2	ENSG00000214331		Down	-0.60143	1.50906e-05	0.000104758
CORO2A	ENSG00000106789	Q92828	Down	-0.601175	0.000307824	0.00159362
MAP7D3	ENSG00000129680	Q8IWC1	Down	-0.600412	2.28823e-08	2.53533e-07
AC074183.3	ENSG00000280325		Down	-0.600359	0.00020073	0.00108621
RP11-540B6.6	ENSG00000270015		Down	-0.5993	0.000260887	0.00136913
ZNF70	ENSG00000187792	Q9UC06	Down	-0.598555	2.66334e-05	0.000176901
PWP1	ENSG00000136045	Q13610	Down	-0.598475	1.7406e-08	1.96322e-07
CPSF4	ENSG00000160917	O95639	Down	-0.598309	3.74969e-05	0.000241534
LAMB3	ENSG00000196878	Q13751	Down	-0.598299	2.68344e-15	6.89248e-14
UBTF	ENSG00000108312	P17480	Down	-0.598242	1.00588e-09	1.36635e-08
VARS	ENSG00000204394	P26640	Down	-0.597404	9.16604e-16	2.43741e-14
FUK	ENSG00000157353	Q8N0W3	Down	-0.597286	0.00229729	0.00931735
MICAL3	ENSG00000243156	Q7RTP6	Down	-0.59719	5.98085e-10	8.35783e-09
C11orf58	ENSG00000110696	O00193	Down	-0.596129	6.13071e-12	1.0937e-10
NBPF15	ENSG00000266338		Down	-0.595805	9.6544e-12	1.6799e-10
KIF21B	ENSG00000116852	O75037	Down	-0.595647	1.98779e-07	1.9242e-06
SIVA1	ENSG00000184990	O15304	Down	-0.595129	4.95307e-05	0.000310037
EDC4	ENSG00000038358	Q6P2E9	Down	-0.594975	1.93876e-08	2.1737e-07
TP53I3	ENSG00000115129	Q53FA7	Down	-0.594895	0.000755798	0.00351677
ING5	ENSG00000168395	Q8WYH8	Down	-0.594267	0.000154771	0.000861649
C3orf52	ENSG00000114529		Down	-0.593741	1.82558e-07	1.77707e-06
MELK	ENSG00000165304	Q14680	Down	-0.593554	2.79768e-09	3.57872e-08
BRCA2	ENSG00000139618	P51587	Down	-0.593202	2.68689e-05	0.000178413
DCAF16	ENSG00000163257	Q9NXF7	Down	-0.592947	1.97671e-10	2.92982e-09
RTKN2	ENSG00000182010	Q8IZC4	Down	-0.592943	0.00248499	0.00998015
TXNDC9	ENSG00000115514	O14530	Down	-0.592545	5.07913e-07	4.60873e-06
CYTH1	ENSG00000108669	Q15438	Down	-0.592458	3.12551e-06	2.45213e-05
UHRF1	ENSG00000276043	Q96T88	Down	-0.591923	4.17003e-11	6.76149e-10
PLEKHJ1	ENSG00000104886	Q9NW61	Down	-0.591403	2.07514e-08	2.31398e-07
CENPL	ENSG00000120334		Down	-0.590662	0.000873131	0.00399421
RP1-78B3.1	ENSG00000279652		Down	-0.590519	0.00197211	0.00815333
OSBPL7	ENSG00000006025	Q9BZF2	Down	-0.590181	0.000148641	0.000830794
KIAA1143	ENSG00000163807		Down	-0.590062	0.000703592	0.00330698
SHANK1	ENSG00000161681	Q9Y566	Down	-0.589883	0.00236083	0.00954083
SRRD	ENSG00000100104	Q9UH36	Down	-0.589574	2.86253e-06	2.26467e-05
INO80	ENSG00000128908	Q9ULG1	Down	-0.589462	0.000847639	0.00388774
UCHL5	ENSG00000116750	Q9Y5K5	Down	-0.589414	3.68339e-05	0.000237873
MAPKAP1	ENSG00000119487	Q9BPZ7	Down	-0.589296	1.40436e-10	2.12184e-09
DYSF	ENSG00000135636	O75923	Down	-0.589146	1.73687e-07	1.69583e-06
CDK4	ENSG00000135446	P11802	Down	-0.589061	1.72049e-09	2.26095e-08
PAK1	ENSG00000149269	Q13153	Down	-0.58849	2.34734e-06	1.88346e-05
CHFR	ENSG00000072609	Q96EP1	Down	-0.588302	7.1942e-06	5.27614e-05
RELT	ENSG00000054967	Q969Z4	Down	-0.588144	6.9011e-06	5.07815e-05
ZNF131	ENSG00000172262	P52739	Down	-0.587498	5.30042e-06	3.99484e-05
TRIM52	ENSG00000183718	Q96A61	Down	-0.586626	5.24221e-06	3.95986e-05
ATHL1	ENSG00000142102	Q32M88	Down	-0.586437	6.67082e-08	6.8944e-07
DCLRE1B	ENSG00000118655	Q9H816	Down	-0.586299	0.000111903	0.000643432
PRKRIR	ENSG00000137492	O43422	Down	-0.586174	2.12561e-10	3.13816e-09
NTAN1	ENSG00000157045	Q96AB6	Down	-0.586161	0.000277797	0.00145147
SMC3	ENSG00000108055	Q9UQE7	Down	-0.58608	1.96727e-14	4.63673e-13
UPF1	ENSG00000005007	Q92900	Down	-0.585827	1.76106e-16	4.96326e-15
PPP1R13B	ENSG00000088808	Q96KQ4	Down	-0.585804	0.0018174	0.00760577
TTL	ENSG00000114999	Q8NG68	Down	-0.585692	3.06009e-09	3.88144e-08
DDX19A	ENSG00000168872	Q9NUU7	Down	-0.585447	6.29003e-10	8.74913e-09
RAD54L2	ENSG00000164080	Q9Y4B4	Down	-0.585151	3.56293e-08	3.83307e-07
RPUSD1	ENSG00000007376	Q9UJJ7	Down	-0.585059	5.30966e-05	0.000329128
PTCD3	ENSG00000132300	Q96EY7	Down	-0.584943	4.36996e-05	0.000276679
CEP63	ENSG00000182923	Q96MT8	Down	-0.584433	9.61923e-05	0.00056269
DEPDC1B	ENSG00000035499	Q8WUY9	Down	-0.584352	0.000594323	0.00284789
ANKRD13D	ENSG00000172932	Q6ZTN6	Down	-0.584254	1.20054e-05	8.47993e-05
EPHA4	ENSG00000116106	P54764	Down	-0.58394	0.00214482	0.00876028
TEP1	ENSG00000129566	Q99973	Down	-0.58394	2.13464e-07	2.0593e-06
RAB3IP	ENSG00000127328	Q96QF0	Down	-0.583472	1.61323e-05	0.000111408
COPRS	ENSG00000172301	Q9NQ92	Down	-0.582435	9.69848e-05	0.000566886
CDYL	ENSG00000153046	Q9Y232	Down	-0.582039	5.16373e-05	0.000321543
ZNF550	ENSG00000251369	Q7Z398	Down	-0.580894	1.35462e-05	9.49115e-05
GGA3	ENSG00000125447	Q9NZ52	Down	-0.580806	2.39079e-05	0.000160116
LRRFIP2	ENSG00000093167	Q9Y608	Down	-0.580267	0.000336192	0.00172373
INIP	ENSG00000148153	Q9NRY2	Down	-0.579904	0.000318663	0.00164259
ATP8B1	ENSG00000081923	O43520	Down	-0.579168	1.01946e-12	1.98133e-11
ATP6V1G1	ENSG00000136888	O75348	Down	-0.578933	4.67624e-06	3.56964e-05
RBM15	ENSG00000162775	Q96T37	Down	-0.578856	7.92278e-11	1.2393e-09
CAPN15	ENSG00000103326	O75808	Down	-0.57875	1.19158e-08	1.37766e-07
DVL2	ENSG00000004975	O14641	Down	-0.578658	3.51763e-07	3.27332e-06
PITPNA	ENSG00000174238	Q00169	Down	-0.578641	9.78186e-05	0.000571021
GRWD1	ENSG00000105447	Q9BQ67	Down	-0.578599	8.22594e-06	5.97657e-05
STAG3L2	ENSG00000277072	P0CL84	Down	-0.578225	0.000976853	0.00441508
EIF4EBP1	ENSG00000187840	Q13541	Down	-0.578015	7.80693e-08	7.99382e-07
TSHZ3	ENSG00000121297	Q63HK5	Down	-0.57776	1.54754e-05	0.000107232
MTERF3	ENSG00000156469	Q96E29	Down	-0.577347	0.000231597	0.00123229
FBXL18	ENSG00000155034	Q96ME1	Down	-0.577305	1.57178e-07	1.54264e-06
STAG3L5P-PVRIG2P-PILRB	ENSG00000272752		Down	-0.5771	0.000400231	0.00201839
HBEGF	ENSG00000113070	Q99075	Down	-0.576831	1.61826e-12	3.0867e-11
DEPDC1	ENSG00000024526	Q5TB30	Down	-0.576816	1.89882e-06	1.54775e-05
NIF3L1	ENSG00000196290	Q9GZT8	Down	-0.576702	3.18327e-05	0.000207413
WRAP73	ENSG00000116213	Q9P2S5	Down	-0.57646	8.36388e-05	0.000496322
ACSL3	ENSG00000123983	O95573	Down	-0.57642	1.02042e-13	2.20962e-12
MYBBP1A	ENSG00000132382	Q9BQG0	Down	-0.576165	2.46634e-12	4.62244e-11
SLTM	ENSG00000137776	Q9NWH9	Down	-0.575783	4.93612e-06	3.744e-05
SMPD4	ENSG00000136699	Q9NXE4	Down	-0.575703	6.83778e-10	9.45865e-09
HIST1H2BN	ENSG00000233822	Q99877	Down	-0.575134	7.94646e-06	5.79774e-05
BUD13	ENSG00000137656	Q9BRD0	Down	-0.574732	0.000165612	0.000915238
MRPL17	ENSG00000158042	Q9NRX2	Down	-0.574503	3.28399e-09	4.14451e-08
NOP14	ENSG00000087269	P78316	Down	-0.574437	8.94596e-11	1.38782e-09
LA16c-60D12.1	ENSG00000280341		Down	-0.574321	0.00107747	0.00480449
BOK	ENSG00000176720	Q9UMX3	Down	-0.574309	0.000190424	0.00103565
LARP7	ENSG00000174720	Q4G0J3	Down	-0.574286	2.94298e-05	0.000193429
HAUS3	ENSG00000214367	Q68CZ6	Down	-0.573906	1.15225e-05	8.14904e-05
TGFBRAP1	ENSG00000135966	Q8WUH2	Down	-0.573559	1.23386e-11	2.1273e-10
GPRIN1	ENSG00000169258	Q7Z2K8	Down	-0.573225	0.000986193	0.00445017
ZZEF1	ENSG00000074755	O43149	Down	-0.572878	2.77105e-07	2.62507e-06
RP11-138A9.1	ENSG00000271204		Down	-0.572714	0.00170814	0.00720843
GTF3C1	ENSG00000077235	Q12789	Down	-0.572506	1.51614e-09	2.01112e-08
MPST	ENSG00000128309	P25325	Down	-0.571582	1.51693e-06	1.26334e-05
PTPRE	ENSG00000132334	P23469	Down	-0.570984	5.33655e-07	4.82681e-06
NEK4	ENSG00000114904	P51957	Down	-0.57048	1.27406e-05	8.9545e-05
HYI	ENSG00000178922	Q5T013	Down	-0.570066	6.15022e-05	0.000374901
NDUFV1	ENSG00000167792	P49821	Down	-0.569944	3.84347e-10	5.5158e-09
NDUFAF2	ENSG00000164182	Q8N183	Down	-0.569724	0.00159767	0.00680975
PARP10	ENSG00000178685	Q53GL7	Down	-0.56859	0.00207073	0.00849757
RELL1	ENSG00000181826	Q8IUW5	Down	-0.568112	0.000505794	0.00248316
HSPE1	ENSG00000115541	P61604	Down	-0.568094	4.41377e-09	5.45758e-08
TULP3	ENSG00000078246	O75386	Down	-0.567483	7.25355e-05	0.000435579
ARL6IP4	ENSG00000182196	Q66PJ3	Down	-0.567278	3.65234e-11	5.96488e-10
CCNB1	ENSG00000134057	P14635	Down	-0.567266	3.56631e-09	4.47084e-08
KLHL7	ENSG00000122550	Q8IXQ5	Down	-0.566971	0.000646415	0.0030734
IPPK	ENSG00000127080	Q9H8X2	Down	-0.566832	0.000353966	0.00180684
ARRDC1-AS1	ENSG00000203993		Down	-0.566409	8.38949e-05	0.000497637
EGLN2	ENSG00000269858	Q96KS0	Down	-0.566176	1.07274e-09	1.45019e-08
NOM1	ENSG00000146909	Q5C9Z4	Down	-0.566044	7.34445e-07	6.47452e-06
MDH1	ENSG00000014641	P40925	Down	-0.565968	1.43263e-08	1.63876e-07
CEP192	ENSG00000101639	Q8TEP8	Down	-0.565729	3.02253e-11	4.99402e-10
GFPT2	ENSG00000131459	O94808	Down	-0.565088	9.54963e-12	1.66507e-10
STK3	ENSG00000104375	Q13188	Down	-0.565067	1.08526e-05	7.709e-05
VEPH1	ENSG00000197415	Q14D04	Down	-0.564563	5.29941e-10	7.45379e-09
NUPL2	ENSG00000136243	O15504	Down	-0.56442	0.000527061	0.00256971
PEBP1	ENSG00000089220	P30086	Down	-0.563922	3.17994e-09	4.02442e-08
EVI2A	ENSG00000126860		Down	-0.563316	0.000364041	0.00185283
TNK2	ENSG00000061938	Q07912	Down	-0.563277	1.13942e-08	1.32073e-07
CDC42EP3	ENSG00000163171	Q9UKI2	Down	-0.563248	5.36107e-20	1.99961e-18
TMEM55B	ENSG00000165782	Q86T03	Down	-0.563013	0.00216064	0.00881692
SREBF1	ENSG00000072310	P36956	Down	-0.56296	1.06612e-10	1.63705e-09
RWDD1	ENSG00000111832	Q9H446	Down	-0.56242	1.48696e-05	0.000103415
TEAD4	ENSG00000197905	Q15561	Down	-0.562051	0.000551542	0.00267006
NME1	ENSG00000239672	P15531	Down	-0.55982	2.67893e-09	3.43459e-08
NPM1	ENSG00000181163	P06748	Down	-0.559707	3.19155e-09	4.03685e-08
PPIF	ENSG00000108179	P30405	Down	-0.559562	1.14328e-07	1.14343e-06
SMYD4	ENSG00000186532	Q8IYR2	Down	-0.559222	4.67012e-05	0.000293954
BAZ1A	ENSG00000198604	Q9NRL2	Down	-0.559032	4.23383e-05	0.000269418
HERC2P3	ENSG00000180229	Q9BVR0	Down	-0.558781	0.000483383	0.00238505
WLS	ENSG00000116729	Q5T9L3	Down	-0.558737	1.40004e-08	1.60472e-07
WDR76	ENSG00000092470	Q9H967	Down	-0.558621	0.000156311	0.000869148
ERI1	ENSG00000104626	Q8IV48	Down	-0.558534	2.14757e-06	1.73301e-05
DPP9	ENSG00000142002	Q86TI2	Down	-0.558411	5.56435e-08	5.82543e-07
LIMK2	ENSG00000182541	P53671	Down	-0.557895	4.12416e-05	0.000263254
SDHAP1	ENSG00000185485		Down	-0.557636	0.000933161	0.00423539
CHCHD3	ENSG00000106554	Q9NX63	Down	-0.557338	3.25667e-07	3.04428e-06
DHRS11	ENSG00000278535	Q6UWP2	Down	-0.557287	0.000537676	0.00261357
AAMP	ENSG00000127837	Q13685	Down	-0.556389	4.72216e-07	4.3021e-06
ATAD2	ENSG00000156802	Q6PL18	Down	-0.556306	3.62686e-10	5.21156e-09
ARHGEF1	ENSG00000076928	Q92888	Down	-0.556038	4.16834e-12	7.54943e-11
HSD17B10	ENSG00000072506	Q99714	Down	-0.555926	7.16911e-05	0.000431196
STK38L	ENSG00000211455	Q9Y2H1	Down	-0.5554	0.000202403	0.00109448
ADRM1	ENSG00000130706	Q16186	Down	-0.554924	2.20975e-09	2.86393e-08
RBM28	ENSG00000106344	Q9NW13	Down	-0.554559	4.74583e-07	4.32018e-06
DSN1	ENSG00000149636	Q9H410	Down	-0.554085	5.31554e-05	0.000329128
ERF	ENSG00000105722	P50548	Down	-0.553229	1.41043e-07	1.39396e-06
THOP1	ENSG00000172009	P52888	Down	-0.552916	3.72091e-08	3.99163e-07
STARD13-AS	ENSG00000236581		Down	-0.552907	0.00220414	0.00897337
CDK2	ENSG00000123374	P24941	Down	-0.552271	1.40485e-06	1.17868e-05
CAMSAP1	ENSG00000130559	Q5T5Y3	Down	-0.552197	2.93691e-05	0.000193142
KRR1	ENSG00000111615	Q13601	Down	-0.552056	1.34295e-07	1.33194e-06
CSPP1	ENSG00000104218	Q1MSJ5	Down	-0.551905	1.71998e-06	1.41164e-05
MED13	ENSG00000108510	Q9UHV7	Down	-0.551353	1.20212e-05	8.48842e-05
AFG3L2	ENSG00000141385	Q9Y4W6	Down	-0.551251	1.72778e-07	1.68841e-06
CLNS1A	ENSG00000074201	P54105	Down	-0.550699	1.99998e-10	2.96235e-09
ACADM	ENSG00000117054	P11310	Down	-0.550697	2.02739e-05	0.000137366
MCM2	ENSG00000073111	P49736	Down	-0.55051	2.07827e-13	4.38202e-12
KIAA1551	ENSG00000174718	Q9HCM1	Down	-0.550501	2.89647e-05	0.000190771
ZNF710	ENSG00000140548	Q8N1W2	Down	-0.550362	0.000864559	0.0039582
CEP85	ENSG00000130695	Q6P2H3	Down	-0.54982	0.000183305	0.00100102
NLRP3	ENSG00000162711	Q96P20	Down	-0.549795	0.000628836	0.00299233
MRPL15	ENSG00000137547	Q9P015	Down	-0.548964	3.49511e-05	0.000226686
RP3-461F17.3	ENSG00000268439		Down	-0.548927	0.000378381	0.00191761
MTG1	ENSG00000148824	Q9BT17	Down	-0.548736	1.86719e-06	1.52416e-05
LMNB2	ENSG00000176619	Q03252	Down	-0.548462	5.01902e-09	6.15211e-08
IMP3	ENSG00000177971	Q9NV31	Down	-0.548256	1.15881e-05	8.19028e-05
BABAM1	ENSG00000105393	Q9NWV8	Down	-0.547994	6.91441e-09	8.29546e-08
OPA3	ENSG00000125741	Q9H6K4	Down	-0.547622	2.41529e-05	0.000161661
MMS19	ENSG00000155229	Q96T76	Down	-0.547556	3.43049e-09	4.31014e-08
HGH1	ENSG00000235173	Q9BTY7	Down	-0.546626	7.10361e-05	0.00042737
AARS2	ENSG00000124608	Q5JTZ9	Down	-0.54658	6.57147e-06	4.85726e-05
CRK	ENSG00000167193	P46108	Down	-0.545679	3.39757e-12	6.22329e-11
GPR161	ENSG00000143147	Q8N6U8	Down	-0.545573	0.000181625	0.00099329
RRP8	ENSG00000132275	O43159	Down	-0.545552	6.11856e-05	0.000373173
COX6B1	ENSG00000126267	P14854	Down	-0.54539	6.59725e-09	7.94023e-08
GOLGA3	ENSG00000090615	Q08378	Down	-0.544378	7.49125e-14	1.65356e-12
CIAPIN1	ENSG00000005194	Q6FI81	Down	-0.544114	1.43083e-05	9.9849e-05
RBBP9	ENSG00000089050	O75884	Down	-0.543852	0.000625834	0.00298181
C1orf174	ENSG00000198912		Down	-0.54329	0.000467746	0.0023175
SOAT1	ENSG00000057252	P35610	Down	-0.543232	1.10574e-08	1.28632e-07
LSM7	ENSG00000130332	Q9UK45	Down	-0.543109	0.000384119	0.00194389
CXXC1	ENSG00000154832	Q9P0U4	Down	-0.543086	1.13832e-08	1.32013e-07
MRGBP	ENSG00000101189	Q9NV56	Down	-0.542831	6.02375e-06	4.48354e-05
SNRNP25	ENSG00000161981	Q9BV90	Down	-0.542342	0.00226462	0.00919973
BIN3	ENSG00000147439	Q9NQY0	Down	-0.541162	0.00242977	0.00978445
ZNF37BP	ENSG00000234420		Down	-0.54071	1.61703e-05	0.000111636
PAK1IP1	ENSG00000111845	Q9NWT1	Down	-0.540629	1.34476e-05	9.42498e-05
TUBB4B	ENSG00000188229	P68371	Down	-0.540603	1.38861e-13	2.97787e-12
TM4SF19	ENSG00000145107		Down	-0.540508	2.73133e-05	0.000180939
FAM193B	ENSG00000146067		Down	-0.540221	4.34275e-05	0.000275187
NARS	ENSG00000134440	O43776	Down	-0.539452	5.4327e-16	1.46364e-14
MARS	ENSG00000166986	P56192	Down	-0.539268	5.17869e-13	1.04419e-11
NADK2	ENSG00000152620	Q4G0N4	Down	-0.539244	0.00175641	0.00737782
ACOT13	ENSG00000112304	Q9NPJ3	Down	-0.538937	0.000807379	0.00372584
DIS3L2	ENSG00000144535	Q8IYB7	Down	-0.538717	4.92556e-05	0.0003084
NFATC2IP	ENSG00000176953	Q8NCF5	Down	-0.538312	1.06906e-06	9.17039e-06
BRD1	ENSG00000100425	O95696	Down	-0.537976	0.000759226	0.00352812
TMEM62	ENSG00000137842		Down	-0.537934	0.00247088	0.00993055
DKC1	ENSG00000130826	O60832	Down	-0.537777	4.7053e-05	0.000295756
DPYSL2	ENSG00000092964	Q16555	Down	-0.537681	9.56278e-09	1.12635e-07
FAM65A	ENSG00000039523	Q6ZS17	Down	-0.537548	3.43712e-06	2.67617e-05
PDXDC2P	ENSG00000196696	Q6P474	Down	-0.536797	0.000585174	0.0028106
DUSP7	ENSG00000164086	Q16829	Down	-0.536527	9.42125e-06	6.76242e-05
SLC4A3	ENSG00000114923	P48751	Down	-0.535883	0.000545632	0.00264817
MSI2	ENSG00000153944	Q96DH6	Down	-0.535865	2.86192e-05	0.00018887
TEX264	ENSG00000164081	Q9Y6I9	Down	-0.535699	1.1346e-05	8.03681e-05
JADE2	ENSG00000043143	Q9NQC1	Down	-0.534308	2.48007e-05	0.000165555
STK25	ENSG00000115694	O00506	Down	-0.534253	1.89945e-09	2.48889e-08
TTLL4	ENSG00000135912	Q14679	Down	-0.533821	2.87603e-06	2.27376e-05
NPIPB5	ENSG00000243716		Down	-0.533595	0.000244689	0.00129343
ABCC5	ENSG00000114770	O15440	Down	-0.533545	1.16379e-09	1.56672e-08
ADCK2	ENSG00000133597	Q7Z695	Down	-0.532889	0.000192382	0.00104479
NBPF1	ENSG00000219481		Down	-0.532655	1.08493e-07	1.08771e-06
[truncated: 3,633 more rows]
